# Supplementary material for: γδ T cell-derived IL-4 initiates CD8+ T cell immunity
Source: Nat Immunol. 2026 Jan 30;27(2):295–307. doi: 10.1038/s41590-025-02397-z (PMC12864030; doi:10.1038/s41590-025-02397-z)
Supplement: Supplementary file 3 — Gene expression changes in cDC1. [file 41590_2025_2397_MOESM3_ESM.xlsx]

## Sheet: DE_CD40+IL4_v_CD40
genes	logFC	AveExpr	t	P.Value	adj.P.Val	B
Mgl2	8.55701	-0.465123	10.6301	2.18909e-09	2.00846e-07	11.7917
Ccl17	7.40909	1.96935	6.80146	5.51972e-06	0.000137496	4.07493
Il12a	7.05551	0.0502826	8.36513	2.06096e-07	8.97104e-06	7.32042
Ms4a6d	6.82527	2.27436	9.1391	1.36815e-07	6.35236e-06	7.82118
Gm19951	5.93259	2.55457	14.0692	1.3525e-10	2.01067e-08	14.6221
Ms4a4a	5.68519	0.911866	4.97023	0.000158353	0.00219772	0.661047
Clec10a	5.61466	-1.06326	7.67042	8.68459e-08	4.33437e-06	7.94629
Col17a1	5.0488	1.50145	16.4037	1.58832e-14	1.35201e-11	23.2244
Gm47196	4.97087	-2.63162	5.78765	5.05428e-06	0.000127841	3.82999
Slc1a2	4.91144	-1.84152	6.59054	6.84331e-07	2.39391e-05	5.8272
Tbc1d16	4.90462	3.20619	12.9576	6.65355e-10	7.38737e-08	13.0858
F730048M01Rik	4.80763	-3.05128	6.59954	6.69431e-07	2.34714e-05	5.84922
Itgb3	4.7019	4.22144	7.31645	2.32719e-06	6.85716e-05	4.95379
4930417H01Rik	4.51735	-0.662662	6.93324	4.77086e-07	1.76568e-05	6.24414
Azin2	4.36392	1.03312	11.4368	6.54999e-11	1.1151e-08	15.1327
Gm48545	4.30117	-2.81745	5.27205	1.88174e-05	0.000383405	2.52126
Tigit	4.20064	2.25899	8.99045	9.74197e-08	4.75371e-06	8.10354
Kcne3	4.18953	-1.48634	5.28257	2.04362e-05	0.000411463	2.45729
Tcaf2	4.18105	-2.88721	5.2805	1.84135e-05	0.000377182	2.54282
Insrr	4.13215	-3.1337	5.35521	1.52037e-05	0.000321756	2.73324
Slc30a4	4.10109	6.75466	34.6442	6.826e-18	2.6147e-14	29.2699
Slamf1	3.96465	-0.530559	9.04326	2.47854e-09	2.19516e-07	11.4508
Ank2	3.94242	2.48359	21.3155	1.75721e-17	5.38481e-14	29.6197
Retnla	3.91588	-2.79534	4.40946	0.000174302	0.00238878	0.318894
Notch3	3.88145	-1.78245	4.47564	0.000156448	0.00217325	0.43796
4930459C07Rik	3.87906	-0.945374	6.87701	3.41102e-07	1.35383e-05	6.52374
Ighe	3.84283	-3.7999	3.5885	0.00142308	0.0130565	-1.73118
Gm8221	3.83971	9.03216	9.55569	8.00837e-08	4.07655e-06	8.36605
Rap1gap	3.83341	3.74458	12.1617	1.58839e-09	1.53563e-07	12.228
Gm44284	3.75852	-0.510331	8.00428	2.43491e-08	1.46305e-06	9.16595
9930014A18Rik	3.74855	-2.495	4.01868	0.000476738	0.00540004	-0.667888
4930512J16Rik	3.74095	-1.8356	5.30392	1.73399e-05	0.000358545	2.60253
Clec7a	3.71987	6.48592	15.0665	1.37365e-10	2.01067e-08	14.6337
Gm17276	3.70899	-2.4765	4.67057	8.87536e-05	0.00136534	0.984281
Rasl11a	3.7062	-2.29469	3.36439	0.00269661	0.021542	-2.32371
Asgr2	3.69368	-0.752013	5.76256	6.52062e-06	0.000158838	3.60441
Cacnb2	3.67294	2.00004	13.3199	2.26337e-12	7.22487e-10	18.4325
Parm1	3.61703	-1.63658	4.159	0.000371271	0.00444076	-0.398879
Ltc4s	3.55087	-1.88342	5.59654	8.20883e-06	0.000192612	3.34665
Aqp3	3.48952	-0.859699	6.15082	2.0291e-06	6.10804e-05	4.74082
Tmem26	3.41938	-2.31116	4.39969	0.000178757	0.00242811	0.294062
Gm8113	3.38918	-1.0713	4.21968	0.000366525	0.00439429	-0.355311
Apol7e	3.28005	2.05754	6.81192	3.46931e-06	9.42496e-05	4.47866
Sirpa	3.26524	3.44298	4.98873	0.000154605	0.00215547	0.687962
Gm10521	3.25658	-0.506498	4.87892	7.44526e-05	0.0012008	1.22413
Tslp	3.17195	-2.26952	3.02766	0.00587885	0.0391464	-3.07775
Ms4a6c	3.14096	4.63334	9.426	8.77336e-08	4.36446e-06	8.26507
Gm15478	3.11148	-0.93574	4.99963	3.79339e-05	0.000684147	1.82541
Slco4a1	3.10143	2.26968	6.04358	1.72738e-05	0.00035766	2.87886
Zfp872	3.10005	-0.42578	5.118	3.60002e-05	0.00065588	1.92067
Ms4a4c	3.04272	4.85839	8.5569	3.2276e-07	1.29798e-05	6.95463
Ccl24	3.02436	-0.324636	3.83085	0.00116869	0.0111568	-1.43703
Ier3	3.01048	7.17368	13.6255	5.7043e-10	6.62131e-08	13.2611
Gm26576	2.99749	-1.72157	4.11513	0.000372181	0.00444769	-0.425732
Iglv1	2.9875	0.490037	1.62541	0.12459	0.328567	-5.79283
Apol7a	2.97278	5.85412	9.8205	5.42961e-08	2.90883e-06	8.75417
Slc44a5	2.95771	-1.87093	3.72926	0.000997273	0.00975126	-1.38674
Casp6	2.94368	5.69537	16.452	1.42168e-11	3.30046e-09	16.7774
Dusp4	2.92749	3.27127	8.76186	1.29774e-07	6.04378e-06	7.80705
Ido1	2.90185	2.65249	7.69694	6.38447e-07	2.25919e-05	6.17741
Serpina3n	2.895	-0.098727	4.60789	0.000160983	0.00223018	0.482281
Slc14a1	2.88026	2.4124	6.92562	2.62875e-06	7.54263e-05	4.74969
Gm48065	2.86358	-1.05612	4.573	0.000114221	0.00167795	0.735288
Socs1	2.82077	5.87172	9.93037	4.61602e-08	2.51696e-06	8.91584
Apol7b	2.8158	3.59412	9.64719	3.03226e-08	1.74663e-06	9.25984
Fam71a	2.80863	-1.969	4.2197	0.000284384	0.00358924	-0.162069
Clcn1	2.79829	-1.09823	4.24031	0.000269711	0.00343803	-0.110068
1110002J07Rik	2.78014	2.31793	11.0529	1.04028e-10	1.67781e-08	14.6621
Serpina3i	2.77358	-0.167815	5.06029	4.00275e-05	0.000714803	1.8087
Gm47903	2.76541	-2.82742	3.30905	0.0028567	0.0225269	-2.40203
Sdc4	2.74518	4.8862	8.40282	3.99251e-07	1.52172e-05	6.73698
Tgtp1	2.72649	5.70402	6.34443	1.22818e-05	0.000267685	3.26121
Iglc1	2.72362	0.159243	1.304	0.211604	0.454703	-6.22854
Ttc12	2.71	-2.06902	3.8401	0.000752475	0.00774827	-1.11298
Flt1	2.6934	1.46917	7.24188	3.95433e-07	1.51262e-05	6.49236
Kcnk10	2.69111	-3.02657	2.22845	0.0351379	0.14403	-4.74434
Apol7c	2.68914	10.8029	10.161	3.51818e-08	1.9965e-06	9.19159
Pecam1	2.68889	5.30038	12.4193	1.36648e-09	1.36844e-07	12.3851
Cd300lb	2.67297	-0.0267957	5.55631	9.62913e-06	0.00021955	3.19656
Kif1a	2.67103	3.21738	13.3807	3.81255e-12	1.1717e-09	17.9441
Insm1	2.62656	0.837615	2.80928	0.0128674	0.0701616	-3.71383
Mylk	2.61564	-1.14864	4.58425	0.000110945	0.00163451	0.764
Ppp2r3a	2.59279	3.73637	16.0992	3.89627e-14	2.48745e-11	22.3676
Septin3	2.59136	6.82338	15.8136	3.81151e-11	7.20987e-09	15.8466
Lifr	2.57931	1.49462	7.00205	6.5098e-07	2.29823e-05	5.98978
Edil3	2.57543	-0.711253	4.90257	4.87308e-05	0.000845587	1.57724
Cd84	2.56646	3.49663	6.4314	9.33916e-06	0.000214213	3.52015
Ido2	2.56017	0.413767	6.88466	3.34871e-07	1.33617e-05	6.54219
Aldh1a2	2.55175	1.74893	5.30665	5.675e-05	0.000962928	1.62678
Ccin	2.54936	-1.75702	3.56432	0.00151229	0.0136915	-1.78995
Id1	2.53949	4.25468	11.556	1.50419e-09	1.47738e-07	12.2307
Dlx1	2.49461	-3.61503	2.2654	0.0324647	0.136888	-4.67316
Tcea3	2.47915	-0.986724	4.06256	0.000425989	0.00494845	-0.557861
Gm8202	2.46635	-1.39588	4.00603	0.000492444	0.00554388	-0.699555
Cd300ld	2.44812	-1.53667	3.41958	0.002172	0.0182253	-2.13896
BE692007	2.43267	1.97793	5.03366	0.000107727	0.00160408	0.99572
Prdm1	2.40976	3.78659	4.89066	0.000185769	0.00251001	0.500156
Gm16024	2.40775	-1.95662	3.02597	0.0056967	0.0382437	-3.05977
1700025N23Rik	2.40138	-0.995359	4.86855	5.32061e-05	0.000911884	1.49025
Serpina3g	2.39551	8.04302	13.4101	6.31054e-10	7.16223e-08	13.1577
Spock2	2.38675	-1.43336	3.0947	0.00493155	0.0344399	-2.91596
Cish	2.37517	3.1038	8.23974	1.63332e-07	7.36051e-06	7.50423
Car13	2.3736	1.48355	6.29685	3.21735e-06	8.86624e-05	4.3919
Serpina3h	2.36372	1.23577	8.43174	9.34778e-09	6.78799e-07	10.1238
Gm37233	2.35863	-0.666212	3.00786	0.00696882	0.0446576	-3.19704
Gm18562	2.33759	-2.01018	3.15664	0.0041517	0.0301766	-2.75923
P2ry1	2.33451	0.375208	6.51049	8.32745e-07	2.84207e-05	5.63091
Gm20688	2.33321	-0.0104208	5.41909	1.291e-05	0.000279389	2.8959
Lrp8	2.31662	6.0264	10.2367	2.79871e-08	1.65567e-06	9.40912
Clec4b2	2.31395	1.70513	7.11021	4.02313e-07	1.52959e-05	6.44269
Pparg	2.30952	3.1329	5.69182	3.4575e-05	0.00063444	2.17926
Gm42648	2.30684	-1.42434	4.24935	0.000263466	0.00336964	-0.087107
Clec4a1	2.29134	0.930943	4.55809	0.000211242	0.00281165	0.245097
Cdc42ep2	2.28159	3.5233	9.40921	1.81409e-08	1.15334e-06	9.69255
Rgl1	2.28086	1.38709	4.22289	0.000567537	0.00620243	-0.683552
Smyd1	2.27638	-1.58101	3.58748	0.00142672	0.0130821	-1.73366
Lman1l	2.26631	-0.0883101	4.53928	0.000132518	0.0018976	0.600972
E430024P14Rik	2.26392	1.26908	8.47748	8.44958e-09	6.25432e-07	10.2249
Scd4	2.26188	0.399375	6.98984	2.60003e-07	1.07961e-05	6.79543
Cldn1	2.25636	7.03908	13.6096	3.84577e-10	4.71399e-08	13.628
Gm15356	2.22299	-2.57855	2.73082	0.0114485	0.0643012	-3.71611
Nxph3	2.2045	-2.07376	3.11361	0.00460958	0.032683	-2.8588
Gm43961	2.19296	-1.83131	2.82535	0.00918011	0.0549523	-3.50957
Xdh	2.18273	2.82729	8.05684	1.19658e-07	5.64123e-06	7.74554
Gm42798	2.14965	-1.23809	3.41272	0.00220936	0.0184479	-2.15536
Ralgds	2.14836	4.9706	8.48013	3.01511e-07	1.22866e-05	7.00167
Pla2g12a	2.14417	2.57233	9.75023	7.79197e-10	8.38445e-08	12.6294
Cfap126	2.12841	0.829436	8.14882	1.75677e-08	1.1408e-06	9.49263
Gm22935	2.12343	-0.925836	4.83476	5.80588e-05	0.000982957	1.40386
Nfil3	2.11948	6.16968	14.8418	3.53919e-11	6.77843e-09	15.9016
Cd300lf	2.10636	-0.256744	1.83347	0.0855431	0.260006	-5.47296
Entpd4b	2.10002	-1.20364	4.5922	0.000108689	0.00160902	0.78426
Csf1r	2.09926	5.03879	4.58682	0.000343174	0.00418306	-0.117489
Prdm5	2.09478	-1.84814	2.67392	0.0130581	0.0709743	-3.83861
H2-M5	2.08747	2.78659	8.01822	1.02212e-07	4.94034e-06	7.87857
Spsb1	2.07651	4.32885	8.9768	8.06092e-08	4.08972e-06	8.27214
Bloc1s6os	2.07281	-2.75863	2.66123	0.0134452	0.072207	-3.86575
Fabp7	2.06532	0.107627	3.69958	0.00130635	0.0122197	-1.59812
Gm20511	2.06311	-1.24842	3.71664	0.0010297	0.00999816	-1.41779
Vsig2	2.05557	-1.72831	3.02585	0.00569836	0.0382437	-3.06005
Clec4a3	2.04107	-2.3883	2.09973	0.0460763	0.174403	-4.98613
Entpd4	2.03746	-1.31085	4.38552	0.000185416	0.00250745	0.258082
Clcn5	2.02434	4.98442	22.2982	6.05066e-18	2.6147e-14	30.5902
Bex6	2.02366	1.57608	8.10539	1.93724e-08	1.2122e-06	9.39477
Cass4	2.01035	1.36117	4.70744	0.000142544	0.00200741	0.626186
Slc23a3	2.00854	-1.85626	2.79784	0.00979209	0.0575506	-3.57005
Gm46378	2.00003	-0.252062	4.08461	0.000402546	0.00473354	-0.502489
Gm16638	1.99939	-1.85611	2.79817	0.00978466	0.0575506	-3.56934
Gm37560	1.99553	-1.99432	2.67993	0.0128785	0.0701961	-3.82573
Pcsk5	1.98434	-0.805452	4.0878	0.000399253	0.00470928	-0.494453
Gm17530	1.98304	-1.10717	3.29209	0.00297874	0.0232621	-2.4421
Pcsk9	1.97249	-2.13238	2.32111	0.028782	0.125856	-4.5644
Il2	1.97247	-2.17061	3.16793	0.00403898	0.0295677	-2.733
Plxdc2	1.97066	0.77097	6.77214	4.39635e-07	1.64295e-05	6.26983
Fam83f	1.9698	1.95627	10.1342	2.61831e-10	3.42887e-08	13.6925
Mcam	1.96728	-1.82807	2.4226	0.023039	0.107231	-4.36198
AA467197	1.96413	2.4118	4.80549	0.000168042	0.00231542	0.541588
Alpk2	1.95925	4.06792	9.04152	4.28584e-08	2.37067e-06	8.85379
Gm22581	1.95295	-1.61469	2.85407	0.00857984	0.0524792	-3.4461
Gm42531	1.95073	-0.619596	3.63525	0.00126496	0.0119125	-1.61722
9130008F23Rik	1.94711	0.6956	4.48574	0.000178325	0.0024244	0.34088
Nipal4	1.94311	-1.94643	2.62512	0.0146056	0.0766724	-3.94256
Prnp	1.93953	3.83665	10.8485	4.32133e-10	5.2135e-08	13.3164
Fdx2	1.93889	-1.95665	2.03197	0.0536406	0.192568	-5.11348
Gm19510	1.93453	1.25929	5.04856	4.96909e-05	0.000861272	1.62733
Tmem54	1.92241	-1.26244	4.42234	0.000168597	0.00231889	0.351642
Tet1	1.91901	-1.52095	3.40582	0.00224762	0.0187062	-2.17187
Tnnt2	1.91756	2.80568	7.07802	7.95821e-07	2.73398e-05	5.83361
Hip1	1.91457	6.51814	13.908	1.06894e-10	1.70607e-08	14.8364
Ptgs1	1.90706	-1.21076	1.35567	0.193651	0.43158	-6.16384
Gm45779	1.90147	-2.13454	2.10138	0.0459188	0.174064	-4.98309
Gm8918	1.89885	-2.32677	2.16733	0.04	0.158061	-4.86036
Dse	1.89648	5.52544	18.2314	6.21643e-15	5.77181e-12	24.1046
Gm6416	1.89233	-2.00293	2.49484	0.0196157	0.0955953	-4.21466
Lrrc18	1.89079	-0.267931	4.50242	0.000137081	0.00194839	0.55543
Iglc2	1.88986	0.480629	1.28314	0.218597	0.462234	-6.25427
Glrx	1.8879	5.99583	21.6843	3.49523e-17	8.92566e-14	28.9385
Egr2	1.88568	2.82381	5.11744	8.98646e-05	0.00137416	1.17679
Gm48714	1.88137	-1.30036	3.31167	0.00283821	0.0224045	-2.39581
Egr1	1.87694	4.57876	7.02794	3.03847e-06	8.54229e-05	4.65055
Ptpro	1.87469	5.50927	8.03494	6.33892e-07	2.24826e-05	6.25518
Esam	1.87232	1.74093	5.49731	1.85472e-05	0.000378906	2.62471
Cnr2	1.87121	5.02077	14.2229	3.82357e-12	1.1717e-09	17.9788
Pkib	1.8694	8.0388	31.8149	1.18627e-21	1.81761e-17	37.9243
Serpina3e-ps	1.86938	-2.77571	2.57181	0.0164907	0.0842517	-4.05485
Gm37084	1.84932	-0.850455	3.24876	0.00331392	0.0253499	-2.54413
Gm49207	1.84248	-2.0428	2.44246	0.0220464	0.104001	-4.32173
Ccnd2	1.84145	5.79272	6.61115	7.4958e-06	0.000178617	3.7598
Sphk1	1.83771	-1.19911	1.94245	0.0664832	0.221207	-5.28107
Snx8	1.83767	6.67449	17.0803	5.31137e-13	2.26058e-10	19.8845
Serpina3f	1.83298	3.24516	3.72952	0.00193523	0.0166914	-1.85581
Gm8369	1.83008	-0.990375	2.17981	0.0411193	0.16156	-4.85776
Creb5	1.82229	-1.91343	2.63613	0.014242	0.0753506	-3.91919
Gm8177	1.81878	-1.71047	2.96455	0.0066003	0.0427068	-3.19903
Gm6695	1.80895	-1.1706	3.22874	0.00348082	0.0263895	-2.59109
Ccl4	1.80571	0.937972	4.36578	0.000248823	0.0032183	0.0198952
Tbxas1	1.80337	6.63535	17.7275	1.3036e-13	7.09952e-11	21.212
Baiap2	1.80209	5.86309	13.6801	4.74443e-11	8.86513e-09	15.5882
Sorbs1	1.78865	-1.07598	3.00287	0.00602166	0.0399411	-3.11229
Tagap	1.78833	5.8151	10.4761	1.12428e-08	7.836e-07	10.2705
Gm43692	1.78675	-1.56228	2.86301	0.00840072	0.0516102	-3.42628
Hfe	1.78361	6.32669	7.14251	3.01491e-06	8.49164e-05	4.68614
Tnfsf14	1.78177	-0.69422	2.5592	0.0179275	0.0894994	-4.10917
Frmd4b	1.78163	5.81579	13.9364	2.5828e-11	5.3478e-09	16.1696
Hhat	1.77998	-0.444999	4.18328	0.000312343	0.00387821	-0.254022
Batf2	1.77232	1.14775	6.09068	2.35807e-06	6.92153e-05	4.59077
Lratd2	1.76566	1.45747	4.33122	0.000332859	0.00408332	-0.221821
Hebp2	1.76424	-1.95833	3.4135	0.00220509	0.0184323	-2.1535
Gatm	1.75814	7.28202	18.0833	1.12085e-13	6.60526e-11	21.3496
F2rl1	1.75032	-0.681931	1.74521	0.0986511	0.28498	-5.60847
Gm43984	1.74924	-1.51372	2.10379	0.0463542	0.175224	-4.98386
Calhm6	1.74769	0.988756	2.49075	0.0238831	0.11021	-4.31406
Gm47900	1.74327	-2.24355	1.83905	0.0778911	0.245313	-5.44414
Gm42636	1.73336	-1.16445	3.38914	0.00234274	0.0193715	-2.21171
Cyp4f37	1.72931	-0.254457	4.20197	0.000297668	0.00373536	-0.206843
Dpysl5	1.72504	-1.66166	2.2262	0.0353068	0.144529	-4.74864
Gm49539	1.715	-1.55426	2.7484	0.01099	0.0623203	-3.67797
Gm3320	1.7149	-1.75198	2.71813	0.0117902	0.0657147	-3.74354
Gm35154	1.71181	-1.12467	3.2507	0.00329812	0.0252417	-2.53956
Gm42548	1.70919	1.01911	5.12949	2.7146e-05	0.000516044	2.15732
Morrbid	1.70877	4.39918	9.36713	1.74879e-08	1.1408e-06	9.7195
C3ar1	1.70822	1.16172	6.49116	8.73257e-07	2.95365e-05	5.58341
Cyp2s1	1.70345	0.242907	2.66513	0.0153717	0.0798932	-3.93361
Avpr2	1.70297	-1.17365	2.07656	0.0498594	0.183157	-5.03937
H4c11	1.69626	-2.1932	2.00983	0.055428	0.196909	-5.14904
Aldh1b1	1.68518	3.68153	8.10422	1.06956e-07	5.1212e-06	7.85601
Gm17809	1.67079	-1.59928	1.95617	0.0624997	0.212852	-5.2473
Arhgap29	1.6697	-1.98413	2.01235	0.0551441	0.196344	-5.14453
Gm23969	1.66798	-0.926024	3.98012	0.000526231	0.00586808	-0.764363
Gm1866	1.66698	-2.09591	2.33252	0.0280763	0.123617	-4.54191
Zfp820	1.66513	-2.3214	2.20498	0.0369385	0.149491	-4.78916
Gm18724	1.66502	-1.79705	2.10017	0.0460338	0.17432	-4.98531
Gvin-ps2	1.66482	0.869711	4.92724	4.57232e-05	0.00080078	1.64034
Cpne1	1.66364	-2.37922	2.43347	0.0224907	0.105286	-4.33997
Zfp971	1.66053	3.60968	8.67931	2.08154e-08	1.28602e-06	9.44501
Nlrp1c-ps	1.65439	3.83529	13.4804	6.30136e-13	2.60945e-10	19.6487
Rab19	1.65378	3.17831	12.3121	4.5163e-12	1.27049e-09	17.715
Gm18726	1.65377	-1.43101	3.21781	0.00357528	0.0269191	-2.61666
Lipt2	1.64841	1.32649	5.90909	3.7199e-06	0.000100346	4.13575
Gm38158	1.64431	1.07873	5.21139	2.199e-05	0.000439858	2.36647
Gm12187	1.64319	-3.30584	2.03563	0.0525859	0.190208	-5.1028
Ccl3	1.64208	0.919472	5.21816	2.16106e-05	0.000432834	2.38375
H1f2	1.64171	6.05751	15.3525	1.20752e-12	4.40516e-10	19.098
Gm45718	1.64096	0.468046	4.03249	0.000467499	0.00532171	-0.645119
Malt1	1.63764	7.35969	12.8895	3.63435e-10	4.52728e-08	13.6451
Gp9	1.63629	-0.589839	3.04972	0.00537993	0.0368161	-3.00555
9130230L23Rik	1.63292	0.350884	3.8006	0.000855662	0.0086083	-1.23104
Egr3	1.62772	3.74162	6.82585	2.22153e-06	6.60686e-05	4.86897
Gvin2	1.62382	5.79407	7.61909	1.20948e-06	3.88533e-05	5.59669
Acsbg3	1.61781	-1.57767	2.64626	0.0139153	0.0741603	-3.89766
Gm43598	1.61543	-1.63123	3.10391	0.00471935	0.0333379	-2.88118
Map3k12	1.6144	4.42034	13.7041	4.38703e-13	1.92052e-10	20.0027
Gm45867	1.60519	0.847472	3.46745	0.00235172	0.0194144	-2.15958
1700072G22Rik	1.60044	-1.54136	1.93488	0.065075	0.218275	-5.28362
Nlrp1b	1.59162	5.13141	11.606	2.90182e-10	3.70514e-08	13.7617
Gm14010	1.57901	-0.842772	3.37193	0.00244503	0.0199828	-2.25276
Ppargc1b	1.57545	-1.29711	2.45188	0.0215898	0.102415	-4.30258
Ldlrad3	1.57115	-0.173754	3.00403	0.00617578	0.0406991	-3.12678
Wdfy2	1.57024	6.6771	19.9718	2.31924e-16	3.94838e-13	27.202
Ccdc141	1.56446	-0.437572	4.96281	4.17137e-05	0.000740599	1.73127
Ehd2	1.56342	-0.801269	2.65654	0.0135906	0.0728347	-3.87574
Olfr920	1.55386	-0.583855	3.0386	0.00552609	0.0375813	-3.03096
Pdcd1lg2	1.55384	6.72563	10.316	1.47691e-08	9.96885e-07	10.0022
Batf3	1.54931	5.90035	12.5364	1.38391e-10	2.01067e-08	14.5238
9430034N14Rik	1.5472	-0.035919	4.51496	0.00013271	0.00189858	0.587371
Gm48236	1.54403	0.499854	5.86026	4.20717e-06	0.000111142	4.01294
Mest	1.54392	0.593382	5.6096	7.94056e-06	0.00018689	3.37974
Maml2	1.5433	2.32281	6.77827	4.45894e-07	1.66228e-05	6.25921
Gm33524	1.54273	-2.15938	1.97147	0.0599043	0.207004	-5.21698
Efnb1	1.54156	2.8459	7.73487	5.24064e-08	2.81744e-06	8.41422
Matk	1.53675	4.26533	12.2653	5.01955e-12	1.33769e-09	17.612
Grm1	1.53291	-1.96094	2.12687	0.0435443	0.167635	-4.93597
Mfsd9	1.53192	-2.24479	1.82698	0.079742	0.24879	-5.46425
Mybpc1	1.51928	0.0915768	2.49224	0.0215645	0.102358	-4.26343
Stau2	1.51902	2.38789	7.28241	1.29548e-07	6.04378e-06	7.49272
Gm28935	1.51851	-2.08328	1.73518	0.0950992	0.277922	-5.61388
Snx29	1.51606	2.97698	6.00355	7.34712e-06	0.000175895	3.58883
Gm16578	1.51545	-1.10178	3.20671	0.00367381	0.0275123	-2.64262
Pde7b	1.51435	-0.285016	2.38738	0.0263243	0.118108	-4.45833
D030018L15Rik	1.51408	-2.01954	1.78844	0.0859082	0.260806	-5.5278
Gvin1	1.51299	5.84531	7.1114	2.8369e-06	8.09442e-05	4.73131
Ak2	1.51249	7.10316	19.1969	1.23844e-15	1.35539e-12	25.6232
D430013B06Rik	1.51099	-0.299433	3.13139	0.00441475	0.0315645	-2.81772
4930483K19Rik	1.51035	-1.49999	2.40136	0.0241455	0.111165	-4.40478
Gna15	1.51019	5.54654	12.1977	1.2156e-10	1.86254e-08	14.6208
Ffar2	1.50935	-0.0679199	2.98515	0.00645867	0.0420747	-3.1692
Plag1	1.50889	-1.3164	2.65729	0.0135673	0.0727424	-3.87415
Fam131b	1.50735	0.283354	3.21712	0.00378128	0.0282068	-2.65342
Gm9042	1.50021	-0.980327	3.29862	0.00293116	0.022992	-2.42668
Gm49180	1.49475	-2.03751	1.912	0.0674743	0.223131	-5.32044
Gvin-ps4	1.4947	1.04816	4.54932	0.000121433	0.00176193	0.674909
Gm12592	1.49171	-1.44872	3.5322	0.00163924	0.0146622	-1.86779
Gm16982	1.48563	-1.67823	2.17016	0.0397621	0.157344	-4.85504
Ndnf	1.48496	2.40751	9.07263	2.3283e-09	2.09595e-07	11.5133
Slc4a5	1.48051	-1.50438	2.70138	0.0122564	0.067624	-3.77966
Gm43913	1.47781	-1.27631	2.24263	0.0340891	0.141766	-4.71711
Gm17039	1.47751	-2.81637	1.28428	0.210893	0.453644	-6.25654
A730081D07Rik	1.47485	1.20636	4.69973	8.23068e-05	0.00129079	1.05877
Foxn3	1.47457	6.27727	17.4116	6.40391e-15	5.77181e-12	24.0884
Gm44941	1.47202	-2.00433	2.14398	0.0420123	0.164017	-4.90411
Tmem229b-ps	1.47185	-0.251555	3.70071	0.00107209	0.0103637	-1.45692
Aldh1a3	1.45617	-2.53002	1.75369	0.0918143	0.27242	-5.58419
Rps6kl1	1.45444	-0.23568	3.88079	0.000678318	0.00715292	-1.01196
Pnldc1	1.45281	-1.15299	2.78584	0.0100709	0.0586049	-3.59633
Gm6506	1.44877	-0.240931	3.4994	0.00177965	0.0156352	-1.94708
Rnf24	1.44864	5.82905	18.2059	7.03582e-16	1.07803e-12	26.1896
Gm23119	1.44716	-1.62519	2.6872	0.0126645	0.0693269	-3.81015
Hspe1-ps3	1.44713	-1.79077	2.23057	0.0349791	0.143648	-4.74027
Il1rn	1.43623	1.06596	2.86169	0.0101041	0.058731	-3.53407
9130015A21Rik	1.42946	2.40115	8.40092	1.00075e-08	7.13186e-07	10.0556
Gm44200	1.42822	0.496212	3.82024	0.00079149	0.00806867	-1.16217
Mrm2	1.42694	1.91419	6.22142	1.70179e-06	5.289e-05	4.91655
Hoxa7	1.42414	-1.21345	2.2638	0.0325761	0.137275	-4.67625
6430550D23Rik	1.42311	-1.43459	2.4889	0.0198783	0.0965681	-4.22687
Gm4013	1.4197	-1.712	2.24351	0.0340249	0.14155	-4.71542
Gm19326	1.41315	-1.31786	2.56065	0.0169132	0.0856578	-4.0782
Kif9	1.41286	2.02525	6.55389	7.48616e-07	2.58923e-05	5.73741
Sft2d2	1.41079	7.43528	26.1172	1.39168e-19	1.06617e-15	33.9358
Gm49327	1.41057	-1.27084	2.7814	0.0101762	0.0590953	-3.60606
Gm42735	1.4094	-0.472184	3.0394	0.00551546	0.0375282	-3.02914
Pbld2	1.40585	-1.3132	2.67597	0.0129967	0.0706833	-3.83423
Eva1a	1.40476	-0.873374	2.35707	0.026612	0.119051	-4.4933
Casr	1.40225	1.62123	5.31453	1.68742e-05	0.000351286	2.6296
Mettl5os	1.40145	-1.84099	1.78813	0.0859593	0.260806	-5.5283
Sh3tc1	1.39865	6.37918	19.3243	1.75761e-16	3.36626e-13	27.4909
Pacsin3	1.39779	-0.4995	3.73713	0.000977573	0.00958309	-1.36737
Gm49911	1.39736	0.207511	3.59165	0.00141181	0.0129687	-1.7235
Nrg2	1.39673	2.69264	9.59363	7.8252e-10	8.38445e-08	12.6016
Gm12112	1.39654	-1.98919	2.25244	0.0333804	0.139589	-4.69821
Lair1	1.39615	1.28286	2.54786	0.0206758	0.0994022	-4.19112
Gm6645	1.39271	-1.29233	2.8218	0.00925696	0.0552108	-3.51739
Pabpn1l	1.39039	-1.42158	2.33308	0.0280426	0.123551	-4.54082
Zfp248	1.3878	-2.17012	1.73305	0.0954846	0.278723	-5.61729
Myof	1.38351	5.00976	7.74587	5.13374e-07	1.87731e-05	6.38118
Abcb1a	1.37915	1.50721	3.80844	0.0010099	0.00985589	-1.3458
Map1a	1.3785	-1.73829	1.55058	0.134402	0.343418	-5.89665
Mab21l3	1.37583	7.32879	5.80255	3.23816e-05	0.000598492	2.27233
Vrk1	1.3741	6.98933	16.8023	3.18444e-14	2.32343e-11	22.5618
Gstt3	1.37193	1.37994	5.37435	1.44764e-05	0.000308494	2.78199
Pou3f1	1.3702	-1.75961	2.09081	0.0469369	0.176569	-5.00252
Gm4876	1.36044	-0.203081	4.05607	0.000433137	0.0050087	-0.574134
2700029L08Rik	1.35589	-1.3702	2.31356	0.0292577	0.127209	-4.57924
Insl6	1.35525	3.21114	7.02903	3.71018e-07	1.44283e-05	6.49223
A930007I19Rik	1.35503	3.2266	7.28229	1.80976e-07	8.04824e-06	7.19539
Gm45151	1.35447	-1.02763	2.64661	0.013904	0.0741255	-3.89691
Gm8416	1.35444	-1.59112	2.7948	0.00986213	0.0577408	-3.57672
Kynu	1.35427	6.78931	7.72904	9.68527e-07	3.24012e-05	5.81647
Gm9847	1.35357	0.277762	3.75864	0.000925653	0.00918578	-1.31438
2810428J06Rik	1.35131	-0.835426	2.3303	0.0282124	0.12409	-4.54629
Gm42962	1.35126	1.34001	5.44561	1.20636e-05	0.000263302	2.96337
Gm37019	1.34351	-1.60679	1.6918	0.103335	0.293801	-5.68273
Gm43062	1.33487	-0.70888	3.07901	0.00501256	0.0348627	-2.93844
Gm8134	1.3343	-2.40474	1.47169	0.15366	0.374603	-6.0089
Gm31374	1.33362	-1.88912	1.9189	0.0665557	0.221255	-5.30856
Ms4a4b	1.33257	0.813178	3.85206	0.000729888	0.00759738	-1.08332
Ms4a6b	1.32934	3.35824	4.56886	0.000266323	0.0034005	0.0701123
Olfm1	1.32614	6.4078	9.84249	1.77537e-08	1.14106e-06	9.77423
Fchsd2	1.32564	6.7477	10.4946	6.23784e-09	4.85158e-07	10.8128
D5Ertd605e	1.32111	0.00379285	2.5228	0.0190627	0.0938253	-4.174
Cst7	1.3211	0.448214	2.88687	0.00837609	0.0515209	-3.40459
Xylt1	1.31466	3.54021	7.16447	3.41948e-07	1.35383e-05	6.60067
Dmwd	1.31365	0.118861	2.10598	0.048247	0.179297	-4.99581
Gm11945	1.31158	-1.52931	2.88879	0.00790382	0.0493088	-3.36895
1700088E04Rik	1.30866	-0.923274	2.88376	0.00799863	0.0497181	-3.38017
Gm43857	1.30584	-1.04722	2.52834	0.0181936	0.0905405	-4.14546
BC064078	1.30576	2.8259	6.37972	1.35795e-06	4.29887e-05	5.16393
Gm44829	1.30549	-0.895736	2.06812	0.0493144	0.18194	-5.04486
Tdgf1	1.30093	-2.91254	1.07893	0.291062	0.543992	-6.4936
A430057M04Rik	1.2931	-1.11052	3.21646	0.00358716	0.0269953	-2.61983
Fhad1	1.29182	3.07096	7.07239	2.27786e-07	9.64125e-06	6.93535
Etv5	1.29111	1.57226	3.93133	0.000690144	0.0072477	-0.993914
Gm11870	1.2867	-0.259059	3.06309	0.00520921	0.0359206	-2.97496
Gm14267	1.28639	-1.55409	2.06032	0.0499876	0.183407	-5.05817
Zfp365	1.28616	-2.09952	1.65422	0.110665	0.30673	-5.74083
Fgf23	1.28474	-2.0822	1.23877	0.228082	0.473533	-6.31159
Snora62	1.28279	-2.12869	1.73285	0.0955196	0.278772	-5.6176
Rab13	1.28079	4.0856	10.9078	5.81681e-11	1.02443e-08	15.1877
Zfp937	1.27523	-1.89916	1.86965	0.0733636	0.235567	-5.3927
Snn	1.27508	6.9549	4.57056	0.000353582	0.0042793	-0.148256
Kcp	1.26985	2.59364	7.08057	2.09245e-07	9.05666e-06	7.0128
BC024063	1.26289	-1.55857	1.81231	0.0820431	0.253185	-5.48857
Lurap1	1.26019	-0.711164	2.01706	0.0551193	0.196313	-5.13909
Gm49125	1.25639	1.15828	3.1138	0.005206	0.0359146	-2.93506
Gm16793	1.25548	-1.42239	1.93484	0.0644735	0.21697	-5.28098
Gvin-ps1	1.25543	1.20034	4.73461	7.5211e-05	0.00121176	1.14786
Rundc3b	1.25356	1.01651	3.29962	0.00314384	0.0242914	-2.47213
Mir181a-1hg	1.24982	-2.02027	1.17414	0.252937	0.5039	-6.38721
Epha1	1.24823	0.24316	2.59872	0.0160405	0.0824742	-4.01573
Nmb	1.2434	-0.675655	3.23964	0.00338898	0.0258081	-2.56554
Map3k6	1.24247	0.640756	4.28376	0.000241103	0.00313066	-2.92848e-05
4921507P07Rik	1.24152	-1.61207	1.66597	0.10828	0.302515	-5.7227
Jaml	1.24148	6.66973	7.55534	1.17644e-06	3.81088e-05	5.60676
Gm48427	1.24017	-1.97394	1.66568	0.108338	0.302515	-5.72315
Gm9895	1.238	-0.78593	2.11095	0.0450139	0.171525	-4.96545
Gm5582	1.23245	0.0454242	3.42166	0.00216077	0.0181609	-2.13398
B930036N10Rik	1.23021	-1.76239	1.81661	0.0813613	0.251893	-5.48144
Auh	1.22966	5.5374	17.3301	2.19718e-15	2.24435e-12	25.1115
Phactr1	1.22914	-0.0823098	2.63352	0.0143276	0.0755693	-3.92474
Cables1	1.22773	-0.781472	2.16676	0.040048	0.158189	-4.86143
4833419F23Rik	1.22504	-0.301242	2.78837	0.0100117	0.0583957	-3.59081
Neb	1.22442	-0.250119	2.56441	0.0167699	0.0852232	-4.07035
Gm6712	1.22089	0.422138	3.18808	0.00384508	0.028544	-2.6861
Gm22281	1.2203	-1.769	1.86	0.0747656	0.239056	-5.40899
Zfp575	1.21921	-2.13694	1.5771	0.127422	0.333387	-5.85721
4931413K12Rik	1.21678	-1.01465	1.9445	0.06324	0.214237	-5.26419
Gm12992	1.21657	-0.17073	3.4267	0.00213381	0.0180034	-2.1219
Wnk4	1.21109	-1.87415	1.58432	0.125768	0.330479	-5.84651
Gpr183	1.21013	3.78551	8.20117	1.71469e-08	1.13243e-06	9.52577
2010008C14Rik	1.20955	0.773298	3.42422	0.00214703	0.0180752	-2.12784
Gm11460	1.20465	-0.213451	2.84637	0.00873706	0.0531438	-3.46315
Prps1	1.20422	4.10646	9.10552	2.28212e-09	2.06903e-07	11.5374
Zfp57	1.20399	1.63501	5.85167	4.29939e-06	0.0001128	3.99131
Gm8349	1.20399	-1.92994	2.26674	0.0323712	0.136712	-4.67057
Gm17641	1.20292	-1.06846	2.05512	0.0505247	0.184847	-5.06759
Dab2	1.20063	4.53947	8.43937	2.86883e-08	1.67772e-06	9.10877
Clnk	1.19984	1.89247	5.14914	2.58072e-05	0.000492425	2.20753
Rin2	1.19967	3.99854	5.50717	3.10847e-05	0.000579416	2.19962
Gm10684	1.19891	-1.4458	1.91128	0.0675715	0.223274	-5.32169
Mok	1.19826	-1.13811	2.40289	0.0240643	0.110858	-4.40171
Dusp7	1.1945	0.0586876	2.32804	0.029101	0.126934	-4.56225
Gm49927	1.19437	-1.54066	2.32897	0.0282943	0.124255	-4.54892
Adam11	1.19288	2.16936	3.92171	0.000795582	0.00810499	-1.10386
Slc29a2	1.19283	1.62836	3.16967	0.00479657	0.0337434	-2.84108
Gm2446	1.18726	-1.82934	1.85035	0.0761913	0.241698	-5.42521
Gm10155	1.18463	-2.39417	1.72866	0.0962801	0.280084	-5.62428
Sema4f	1.18409	6.50065	8.55279	1.50773e-07	6.87543e-06	7.63534
Gm16412	1.18322	-1.32409	2.46529	0.0209547	0.100334	-4.27523
Gm37760	1.182	-0.673498	2.21601	0.036082	0.146736	-4.76813
Acss1	1.1813	4.88086	8.80788	1.75169e-08	1.1408e-06	9.62501
H2-M6-ps	1.18096	-0.324654	3.33273	0.00269428	0.0215346	-2.34592
Pde4c	1.18028	0.414167	4.18619	0.00031001	0.0038581	-0.246673
Rpl21-ps7	1.18019	-1.48184	2.14394	0.0420157	0.164017	-4.90419
Muc1	1.18004	2.69743	3.76971	0.00135584	0.0125448	-1.58045
Gm2436	1.17915	-1.8256	1.83581	0.0783834	0.246054	-5.44954
Kdelr3	1.17855	-1.5767	1.85255	0.0758644	0.241317	-5.42152
Gm17111	1.17817	-1.64322	2.06976	0.0490238	0.18126	-5.04098
Gm44949	1.17736	0.251749	3.87189	0.000693905	0.0072822	-1.03409
Riox2	1.17643	4.90392	8.83759	1.64376e-08	1.09503e-06	9.68808
St7	1.17461	2.39546	6.10945	2.24997e-06	6.65522e-05	4.63763
Spx	1.17447	-1.64763	1.61106	0.1198	0.321077	-5.80652
Vangl2	1.17373	2.8554	7.98893	2.5212e-08	1.49728e-06	9.1311
Nos3	1.16892	-1.92323	1.79194	0.0853318	0.25957	-5.52207
Gvin3	1.16789	6.26896	6.13374	1.57163e-05	0.000331231	2.98748
Rasa3	1.16702	6.06632	7.62847	7.59067e-07	2.61358e-05	6.00926
Gnat3	1.16283	0.0293501	2.89874	0.00771967	0.0485354	-3.34676
Tubb3	1.16172	0.975515	2.78592	0.0108913	0.0619667	-3.6404
Gm45110	1.15653	-0.420697	2.82199	0.00925276	0.0552108	-3.51696
Ttn	1.15638	-1.07422	2.08632	0.0473752	0.177217	-5.01074
Cnp	1.15562	7.12718	9.63961	2.09164e-08	1.28707e-06	9.59674
Serpina3m	1.15561	-2.26683	1.81016	0.0823843	0.253778	-5.49211
Ptger2	1.15512	3.26847	4.91211	8.75577e-05	0.00135423	1.10895
Thnsl2	1.15214	-1.15399	2.14032	0.0423361	0.164644	-4.91095
Gm33666	1.15205	-0.663949	2.64279	0.0140262	0.0745284	-3.90503
Gm29808	1.1516	-0.16673	2.8739	0.00818726	0.050542	-3.40209
Cyb5r2	1.15098	-1.26346	2.30859	0.0295745	0.128228	-4.58898
Gm10184	1.14906	-1.29238	1.60125	0.122105	0.324978	-5.82138
Gm9299	1.14748	-0.84035	2.42179	0.0230804	0.107326	-4.36362
Phlda1	1.14583	2.86001	5.09371	4.10868e-05	0.000730315	1.80203
Gm17228	1.14556	0.638191	2.39132	0.026205	0.117677	-4.4524
Gm6829	1.14161	-1.3559	1.76946	0.0890927	0.26723	-5.55871
Bloc1s6	1.14047	5.41788	10.2207	9.28058e-10	9.67327e-08	12.5336
Fam161a	1.14022	-1.58715	1.73004	0.0960287	0.279565	-5.62208
Trim17	1.13971	-0.805392	2.13545	0.0427697	0.165568	-4.92001
Gm13294	1.13968	-1.40236	1.96022	0.0612763	0.210463	-5.23673
Dnajb3	1.13911	-1.48264	2.03646	0.0524956	0.190152	-5.10129
Kmo	1.13713	6.14843	6.42178	8.55713e-06	0.000199866	3.59192
D7Ertd128e	1.13434	-1.1913	2.22999	0.0350228	0.14375	-4.74139
Gm5497	1.13219	-0.441711	2.47558	0.0204789	0.0986104	-4.25418
Tmem151a	1.13111	1.24326	3.80329	0.000826391	0.00834468	-1.20414
5830432E09Rik	1.13077	2.52002	5.21778	2.23732e-05	0.000445198	2.35493
Slc37a3	1.12839	4.59297	12.9815	1.43745e-12	4.89436e-10	18.8407
Gm48949	1.12805	-1.55123	1.8953	0.069746	0.227905	-5.34909
3300002I08Rik	1.12447	-0.64663	2.71794	0.0117955	0.06572	-3.74395
Baiap2l1	1.12214	-0.422994	2.71711	0.0118184	0.0657959	-3.74576
Cd36	1.12058	8.83615	10.3616	7.89115e-09	5.86933e-07	10.5815
9630013D21Rik	1.11878	-1.66838	1.5328	0.137961	0.349685	-5.92202
Gm5182	1.11793	-0.399661	3.12865	0.00444424	0.0317162	-2.82406
Fhl2	1.11614	-1.99532	1.5847	0.125683	0.330424	-5.84595
Chst7	1.11583	0.988393	3.4114	0.00221662	0.0184984	-2.15852
Fndc10	1.11574	-0.872763	2.1416	0.0422221	0.164483	-4.90855
Agbl2	1.11327	-1.80415	1.631	0.115503	0.314771	-5.77634
Gm36401	1.11308	-0.162864	3.18633	0.00386152	0.0285965	-2.69016
4930412M03Rik	1.11275	-1.93243	1.3087	0.202613	0.442479	-6.22591
Gm32717	1.11259	-0.420454	2.88486	0.00797779	0.0496086	-3.37771
Cd8b1	1.10881	-0.859121	3.13458	0.00438071	0.0314517	-2.81035
1700086P04Rik	1.10591	-1.87561	1.42809	0.165718	0.391418	-6.06908
Asphd2	1.10589	-2.0251	1.30516	0.203798	0.443941	-6.23039
Kiss1r	1.10353	-1.81692	1.61777	0.118341	0.3194	-5.7964
Gm43413	1.10313	-0.855807	1.67642	0.106801	0.300338	-5.70738
Gm9165	1.10299	-0.404937	2.28867	0.0308769	0.131855	-4.62793
Mfhas1	1.10183	5.58801	7.90697	2.58446e-07	1.07758e-05	7.02586
Iqch	1.10178	1.58413	5.2028	2.24805e-05	0.000446174	2.34456
Gm29585	1.10055	0.152884	3.44706	0.00202822	0.0172839	-2.07306
Gm4890	1.09989	-1.13103	1.94341	0.063379	0.214606	-5.2661
Lrrc32	1.0978	7.6408	7.98207	4.95089e-07	1.81913e-05	6.46362
Mxra7	1.09773	-2.46996	1.23981	0.22663	0.471925	-6.311
Gm14052	1.09645	-0.302484	3.33744	0.00266313	0.0213301	-2.33477
Gm15530	1.09557	-1.54188	1.74989	0.0924807	0.273656	-5.59031
Stat5a	1.09512	8.08303	12.1704	1.24897e-10	1.89473e-08	14.5935
Gm8670	1.09344	-1.12868	2.33	0.0282312	0.12409	-4.54689
Mob3b	1.09284	3.23141	8.34583	1.1309e-08	7.84058e-07	9.93331
Gm5777	1.09245	-1.68945	1.78046	0.0872348	0.263268	-5.54082
Lrmp	1.09226	5.78483	8.11945	1.81219e-07	8.04824e-06	7.38709
Gm232	1.09055	-1.74978	1.92665	0.0655363	0.219314	-5.29518
Degs2	1.09038	1.01128	4.62492	9.98714e-05	0.00149876	0.867756
Gm2534	1.08838	0.529432	2.44897	0.0224259	0.10513	-4.32356
Il7r	1.08713	4.06913	2.86455	0.0115714	0.0647541	-3.60899
Tldc2	1.08638	-2.38706	0.958622	0.34777	0.598981	-6.61434
Slc6a4	1.0853	0.0398348	2.46572	0.0209345	0.100316	-4.27434
Mycbpap	1.08404	-2.2133	1.6493	0.111676	0.308807	-5.74839
Unc5a	1.08279	-0.863321	2.0539	0.0506517	0.185179	-5.0698
Prrt1	1.08195	1.30493	3.78666	0.00086207	0.00865721	-1.24523
Myo15	1.0813	-1.50859	1.79697	0.0845089	0.258091	-5.51382
Ppp1r3b	1.08073	0.16781	2.42931	0.022755	0.106199	-4.34956
Efhd1	1.07722	-2.02512	1.4632	0.15595	0.377603	-6.02074
Gm20457	1.07368	-1.6864	1.47727	0.152169	0.372954	-6.00109
Asb2	1.07151	7.13285	6.37146	1.00143e-05	0.000226312	3.44287
Tnfsf15	1.07027	-0.552901	1.90726	0.0682043	0.224496	-5.32897
Gm10432	1.07022	-2.38594	1.19959	0.241614	0.490451	-6.35879
Gm6623	1.06966	-1.77885	1.83638	0.0782974	0.245986	-5.4486
Gm44401	1.06489	2.87213	6.05476	2.57998e-06	7.43053e-05	4.50097
Gvin-ps3	1.06415	0.182318	2.85486	0.00856396	0.052403	-3.44436
Galm	1.06389	1.50401	3.70238	0.00106756	0.0103264	-1.45281
Wfdc17	1.06345	1.67678	2.42807	0.025766	0.116722	-4.409
Gm38431	1.06147	-2.56702	1.30716	0.203129	0.443037	-6.22786
Gm16861	1.05926	-0.00398037	2.66689	0.0132711	0.0716109	-3.85365
Sema4c	1.05845	5.20041	9.1699	5.79664e-09	4.60187e-07	10.6951
H2-M2	1.05787	0.741659	3.58619	0.00143137	0.0131085	-1.7368
Egln3	1.05611	-0.997472	2.06767	0.049236	0.181836	-5.0448
Gm5047	1.05589	-1.97036	1.39428	0.175579	0.406057	-6.11468
Gpr176	1.05456	-2.98934	0.961962	0.345339	0.597008	-6.61197
4933424M12Rik	1.05453	-0.520261	2.69731	0.0123722	0.0680669	-3.78841
S1pr3	1.05428	-2.10522	1.35222	0.188488	0.424771	-6.17011
Gm10800	1.05345	-0.613392	2.22911	0.0350885	0.143904	-4.74307
Gm4875	1.05261	-0.318889	2.2241	0.0354653	0.144945	-4.75266
Gm44752	1.0526	-0.332405	1.92227	0.0665488	0.221255	-5.30462
Gm26597	1.05228	-0.177355	2.70608	0.0121238	0.0671102	-3.76953
Fgf2	1.05207	0.917718	3.85975	0.000715726	0.00746519	-1.06424
Dr1	1.05198	6.42826	13.912	3.14576e-13	1.46059e-10	20.3274
Hpx	1.05091	-1.6994	1.85767	0.0751069	0.239875	-5.4129
A830082N09Rik	1.05067	-1.44791	1.3804	0.179965	0.412526	-6.1331
Gm15911	1.04846	-1.64176	2.03721	0.0524158	0.190086	-5.09995
Pdlim1	1.04771	2.21221	4.0904	0.000435992	0.00502654	-0.559131
Pjvk	1.04669	-0.876538	1.94802	0.0627961	0.213403	-5.25807
Arhgef10	1.04621	1.5234	4.56891	0.000115435	0.00169253	0.724865
Gm8557	1.04434	-1.8609	1.89844	0.0693133	0.227	-5.34371
Gm12444	1.03935	-1.82853	1.472	0.153576	0.374517	-6.00847
Sik1	1.03924	6.2671	9.77666	4.82895e-09	3.87378e-07	10.9558
Col23a1	1.03906	1.21913	4.89135	5.01633e-05	0.000867496	1.54855
Gstt2	1.03888	1.72625	5.69063	6.46282e-06	0.00015768	3.58492
Gm11855	1.0376	-1.93431	1.39531	0.175272	0.405606	-6.11331
Gpr155	1.03701	2.91978	5.96376	3.24177e-06	8.91748e-05	4.27304
D130007C19Rik	1.03618	-1.73178	1.6283	0.116078	0.315793	-5.78044
Rmi2	1.03563	2.05846	3.94577	0.000613249	0.00660863	-0.898256
Eid2	1.03501	0.700549	3.41745	0.00218351	0.0183018	-2.14405
Hs6st1	1.03472	4.02369	10.2856	1.93967e-10	2.63005e-08	13.9911
Gm15559	1.0344	-0.246444	2.84711	0.00872174	0.0530928	-3.46151
Gm12571	1.03375	-0.0702785	3.45138	0.00200649	0.0171369	-2.06269
Adcy3	1.03327	0.331236	3.26447	0.00318835	0.0245734	-2.50719
Cd22	1.03222	1.64834	2.75027	0.0123198	0.0678517	-3.73964
Lncppara	1.03209	-0.0390151	3.07106	0.00510987	0.0353794	-2.95669
Fgd1	1.03151	1.00385	4.50398	0.000136532	0.00194419	0.559384
Pros1	1.03122	1.74806	3.76325	0.000927981	0.00920293	-1.31325
Gm18194	1.03055	-1.40531	1.88982	0.070505	0.229407	-5.35843
Gm13590	1.02948	-0.684073	2.01842	0.0544662	0.19462	-5.13368
Gm14326	1.02923	2.49976	5.15506	2.54171e-05	0.000486193	2.22265
Gm7493	1.02757	-2.21761	1.30245	0.204708	0.444985	-6.2338
Gm47792	1.02597	-0.793321	1.57809	0.12786	0.3338	-5.85627
Gm20656	1.02561	-1.78992	2.0873	0.0472789	0.177137	-5.00894
Fam234b	1.02392	3.21099	5.73414	6.32788e-06	0.000154793	3.61923
Gm15728	1.02382	-2.03695	1.19354	0.243931	0.49314	-6.36586
Gm2617	1.02293	-2.30128	1.01242	0.321304	0.574515	-6.56226
F3	1.02228	-2.68608	0.773543	0.447462	0.685318	-6.77473
Gm3625	1.02189	-0.880649	2.08107	0.0478927	0.178412	-5.02035
Glipr2	1.02014	5.87735	5.82723	2.44154e-05	0.000469966	2.51622
Tmem52b	1.01967	-1.52894	1.69848	0.101909	0.291129	-5.67203
Ctnnd2	1.01839	0.367473	3.4343	0.00209382	0.0177344	-2.10369
Pim3	1.01826	4.9639	9.29908	2.04754e-09	1.90836e-07	11.6696
Ppp1r14a	1.01718	0.17234	3.15502	0.00416812	0.0302673	-2.76299
Dhrs3	1.01701	3.7882	5.53223	1.7589e-05	0.000362717	2.68249
Gm13373	1.01607	-0.0831804	2.45373	0.021501	0.102151	-4.2988
Gm20274	1.01577	-0.456601	2.1352	0.042792	0.165612	-4.92048
Gm4938	1.01527	-0.917804	1.57804	0.127441	0.333387	-5.85601
Nectin2	1.01497	1.20289	3.2466	0.0033315	0.0254083	-2.54919
Ino80dos	1.01231	0.241389	3.20111	0.00372448	0.0278509	-2.65569
Gsn	1.01141	7.64543	19.6778	1.15047e-16	2.51821e-13	27.8858
Smpd3	1.00908	-2.22917	1.31174	0.201602	0.441092	-6.22207
Gm5131	1.00859	-2.06252	1.15203	0.260276	0.5118	-6.41349
Gm43604	1.00836	-0.537353	2.20249	0.0371338	0.149964	-4.79388
Prkag3	1.00664	-1.3668	1.85178	0.075978	0.241472	-5.42281
Gm6625	1.00247	-1.41023	1.83495	0.0785153	0.246346	-5.45098
Eif2b2	1.00177	6.23015	14.7747	8.24145e-14	5.05102e-11	21.6303
Gm11702	1.00107	-0.580262	2.22968	0.0350461	0.143807	-4.74199
Btbd3	1.00061	3.08589	6.48701	8.82201e-07	2.97733e-05	5.57322
Gm23136	0.99889	-1.27273	1.75751	0.0911495	0.271245	-5.57804
Mir212	0.998812	-0.5139	2.544	0.0175621	0.0881671	-4.11292
1700006J14Rik	0.997938	-1.43978	1.60116	0.121981	0.324761	-5.82138
Il31ra	0.997482	0.219835	2.24432	0.0341244	0.141766	-4.71578
1110032F04Rik	0.996131	1.87364	2.59451	0.0178468	0.0892163	-4.07451
Gm44545	0.995898	-1.28548	1.77496	0.0881603	0.265277	-5.54978
Sqor	0.995258	0.817615	3.25539	0.00326037	0.0250403	-2.52856
Trim46	0.994395	1.06922	3.05369	0.00532877	0.0365149	-2.99649
Gm50083	0.993864	-2.22107	1.10968	0.277764	0.529406	-6.46053
Trim66	0.987069	-2.46681	1.23643	0.227862	0.473332	-6.31507
Gramd4	0.986354	6.5133	9.77496	4.41057e-09	3.59461e-07	11.0386
Rtn4rl1	0.984876	1.79938	3.84932	0.000735008	0.00763534	-1.09012
Gm5191	0.984456	-1.17735	1.61259	0.119466	0.320926	-5.80421
Gm5824	0.983833	-0.681383	2.40402	0.0240044	0.110659	-4.39944
Gm11628	0.983752	-2.19219	1.46609	0.155169	0.376537	-6.01672
Rad51b	0.983169	0.815065	3.07087	0.00511226	0.0353794	-2.95713
Gm26779	0.981779	-0.468832	2.2334	0.034769	0.143246	-4.73486
Clec4b1	0.980952	-1.41323	1.55954	0.131517	0.339058	-5.88308
Gm44078	0.980178	-1.29863	1.87993	0.0718935	0.232199	-5.37526
Gm4992	0.979026	-1.98974	1.56688	0.129793	0.336488	-5.8723
Myh7b	0.975283	-1.00504	1.78591	0.0863264	0.261478	-5.53192
Gm14018	0.974463	-0.272906	2.42474	0.02293	0.106853	-4.35765
Snord83b	0.973955	-1.45341	1.66048	0.10939	0.304242	-5.73119
Gm4929	0.973103	-1.19457	1.56473	0.130297	0.337345	-5.87547
Vkorc1	0.968449	-1.45805	1.54661	0.134602	0.343501	-5.90198
Zfp970	0.968125	-1.02588	2.17777	0.0391288	0.15548	-4.8407
Gm9517	0.966768	-1.72739	1.94625	0.0630187	0.213965	-5.26114
Rsph1	0.965701	-1.26165	1.78586	0.0863344	0.261478	-5.532
Grin1	0.964322	-1.0886	2.05988	0.0500322	0.183436	-5.05895
Gm25405	0.963524	-2.19357	1.15058	0.260861	0.512484	-6.41513
Hcar1	0.961762	-3.28757	0.911849	0.370612	0.62026	-6.65881
Nlrp1a	0.96105	2.36502	5.3209	1.66008e-05	0.000347484	2.64583
Kcnk7	0.95967	0.977614	4.49352	0.000140274	0.00198089	0.532749
2310040G24Rik	0.955679	0.727169	3.06155	0.00522862	0.0359573	-2.97849
Spock1	0.95517	-2.01504	1.52207	0.140619	0.353683	-5.93748
Tgm4	0.954447	-1.53628	1.85859	0.0749718	0.239566	-5.41135
Gm47232	0.954373	-0.950146	2.28452	0.031155	0.132747	-4.63603
Zfp53	0.954317	3.37724	4.98982	5.2503e-05	0.000903877	1.55657
H4f16	0.953769	-0.965868	2.03867	0.0522587	0.189651	-5.09731
Esyt2	0.953383	7.2099	12.517	7.31795e-12	1.86876e-09	17.2766
Trio	0.953325	6.71127	10.5904	5.50915e-10	6.4436e-08	13.0618
Lcp2	0.948702	5.94233	5.24721	7.94331e-05	0.00125861	1.32945
Gm5086	0.945969	-1.15244	1.02861	0.315997	0.569574	-6.54371
Slc2a6	0.945682	7.22374	4.77677	0.000227774	0.00300082	0.289191
Gm48678	0.945384	-1.23537	1.6615	0.109181	0.303827	-5.7296
Gm26826	0.945308	-1.97963	0.981124	0.336556	0.589878	-6.59287
Gm45552	0.94429	1.26555	3.63438	0.00126773	0.011924	-1.61935
Prox2	0.944064	-1.20303	2.08898	0.0471152	0.17685	-5.00588
Gm43597	0.939822	0.442554	2.9022	0.00765653	0.0482374	-3.33903
Gp1ba	0.937016	0.133451	2.35083	0.0269777	0.120265	-4.50569
Gm12337	0.93677	0.242563	2.96324	0.00662107	0.042787	-3.202
Cpsf4l	0.936426	-0.747011	1.9199	0.0664228	0.22115	-5.30683
1600010M07Rik	0.933556	-0.0450843	2.14018	0.0423485	0.164644	-4.91121
4933430I17Rik	0.932976	-1.74487	1.46591	0.155215	0.376537	-6.01696
Snord73b	0.932931	-2.18075	1.48019	0.151392	0.371651	-5.99699
Gm9029	0.93273	-0.559572	2.03566	0.0525826	0.190208	-5.10275
Sall2	0.932308	0.48473	2.72897	0.0114977	0.0643889	-3.72011
Gm7979	0.931541	-1.68043	1.39781	0.174528	0.404618	-6.10997
Tsku	0.931201	-1.06495	1.92558	0.0656767	0.219572	-5.29704
Cc2d2a	0.930986	-1.76225	1.18848	0.245881	0.495578	-6.37174
Rcl1	0.92964	3.60106	4.60098	0.000166668	0.00229854	0.451635
Iigp1	0.929183	2.05115	0.914451	0.374727	0.624695	-6.65053
Il4i1	0.928375	-2.52535	1.35317	0.188187	0.424372	-6.16887
Pacc1	0.926986	3.48445	8.44613	9.05512e-09	6.6384e-07	10.1556
Gm37716	0.92404	-1.69723	1.6098	0.120075	0.321361	-5.80841
Fkbp9	0.923166	-0.668348	1.94896	0.0626779	0.213173	-5.25643
Gm7887	0.921713	-0.268203	2.65116	0.0137598	0.0735102	-3.88723
Gm48478	0.921338	-0.803796	1.83847	0.0779782	0.245387	-5.4451
Acadm	0.920239	5.56098	13.8331	3.56738e-13	1.60763e-10	20.2047
Slc16a7	0.920085	-1.57677	1.28882	0.209333	0.451175	-6.25088
Gm33115	0.919663	-1.00287	1.22694	0.23265	0.479509	-6.32561
Apol11b	0.919139	-1.6568	1.10797	0.278804	0.53073	-6.46212
Gm12906	0.917812	0.598955	3.26466	0.00318689	0.0245734	-2.50675
Gm2147	0.917197	-0.619163	2.09685	0.0463524	0.175224	-4.99142
Mrtfb	0.917176	5.37331	13.2573	9.08541e-13	3.39528e-10	19.2905
Rasgrp4	0.916575	5.98474	7.83236	2.03688e-07	8.89147e-06	7.22182
Sh3pxd2a	0.915147	4.97172	8.84914	3.91656e-09	3.24376e-07	10.9972
Irs2	0.912841	4.38269	6.10715	4.25895e-06	0.000112316	4.08901
Gm42549	0.911324	2.7802	6.5507	7.54487e-07	2.60366e-05	5.7296
Iqcn	0.910203	-1.53956	1.28801	0.20961	0.451582	-6.25189
Acyp2	0.90902	-2.01774	1.34512	0.190738	0.427389	-6.17932
Csk	0.908869	8.0486	14.4331	1.39006e-13	7.09952e-11	21.1227
Gm26811	0.908198	-1.36925	1.50128	0.145887	0.362517	-5.9672
Atp2b1	0.90755	7.94312	10.3473	1.59356e-09	1.53563e-07	12.0509
Gm43667	0.907247	-0.0601922	2.67186	0.0131201	0.0711095	-3.84301
Gm13666	0.907159	0.418965	3.06952	0.00512891	0.0354626	-2.96022
Gm9435	0.906989	-1.72281	1.1757	0.250859	0.501195	-6.38651
Cfap410	0.905814	3.80545	6.29392	1.45021e-06	4.55331e-05	5.07906
Tmem106a	0.905	5.01397	8.88506	3.5294e-09	2.97129e-07	11.0989
Gm49463	0.904886	-1.31659	1.57781	0.12726	0.333027	-5.85617
Gm15270	0.904842	-1.12961	2.05078	0.0509768	0.186159	-5.07544
Epha2	0.903499	3.98684	4.54483	0.000220415	0.00291641	0.205424
Popdc2	0.903045	-2.64645	0.967753	0.342495	0.59417	-6.60641
Alkbh3os1	0.901316	-0.802003	1.52135	0.140799	0.353949	-5.93852
Axdnd1	0.899296	-0.420189	2.26913	0.0322054	0.136162	-4.66594
Trim16	0.898339	-0.695953	2.07406	0.0485908	0.180094	-5.03315
Gm16439	0.89804	-1.35231	1.67205	0.107065	0.300668	-5.71329
Gm15247	0.897518	-1.66681	1.51759	0.141742	0.355677	-5.94392
Gm14240	0.897505	-1.36557	1.98567	0.0582119	0.202987	-5.19195
Gm10143	0.897194	-1.23809	1.79443	0.0849243	0.258847	-5.51799
Gm15236	0.89532	-1.59754	1.49838	0.146635	0.363669	-5.97132
Atf3	0.892909	6.14323	3.28817	0.00487462	0.0341669	-2.76525
4930537H20Rik	0.891201	-1.14677	1.75801	0.0910616	0.271238	-5.57723
Lipt1	0.891195	-0.401851	1.80697	0.0828935	0.254732	-5.49737
Gm17805	0.890953	-1.73448	1.64238	0.11311	0.311143	-5.75898
Gm9057	0.890633	-1.1553	1.88881	0.0706464	0.229672	-5.36016
Ppef2	0.890285	4.21492	4.54712	0.000234649	0.00307553	0.157855
Tert	0.889735	-2.30018	1.04618	0.30555	0.558155	-6.52805
Soat1	0.889291	7.06666	11.6039	3.23953e-11	6.36359e-09	15.8063
Rps15a-ps8	0.886663	-0.590131	1.89066	0.0703887	0.229077	-5.35701
Eif1ad17	0.886355	-2.04999	1.59894	0.122475	0.325402	-5.82471
Gm2792	0.88395	1.03978	3.67268	0.00115087	0.0110004	-1.52567
Gm42658	0.883733	0.392497	2.0773	0.0485105	0.179903	-5.029
Gm45222	0.878506	1.35495	3.426	0.00213753	0.0180051	-2.12357
Il12rb1	0.877624	-0.585665	1.12483	0.274173	0.525888	-6.44155
Gm24339	0.876445	-1.52319	1.54279	0.135525	0.345222	-5.90754
Gm44448	0.875621	-0.819864	1.66239	0.109003	0.303442	-5.72824
Rusc1	0.875417	3.46486	6.95202	2.84724e-07	1.16958e-05	6.70453
Zfp459	0.874394	-0.73884	2.48104	0.0202306	0.0978144	-4.24299
Trpm2	0.87412	6.32158	6.03374	1.40759e-05	0.000302483	3.04824
Rragd	0.872413	2.04031	3.4656	0.00196088	0.0168695	-2.03706
Naaa	0.8724	9.10185	6.03424	1.84721e-05	0.000377876	2.81937
H1f3	0.871311	0.62724	2.43216	0.0225561	0.105483	-4.34263
Gm2808	0.870346	1.26883	3.58437	0.00143792	0.0131298	-1.74121
Mrto4-ps1	0.869974	-0.168925	2.17689	0.0392015	0.155613	-4.84235
9930017N22Rik	0.869836	1.01536	2.87504	0.0081653	0.0504268	-3.39956
Cyb5r3	0.867639	7.32695	10.9643	1.65256e-10	2.30187e-08	14.2217
Gm43424	0.86759	-1.33489	1.20352	0.240185	0.489052	-6.35414
Cyp4f17	0.867323	-0.167098	2.44079	0.0221286	0.104132	-4.32513
Gm49041	0.86699	1.19405	3.59787	0.00138991	0.0128059	-1.70837
Gm18688	0.866039	-2.2964	1.06692	0.296267	0.549897	-6.5064
Lzts1	0.865687	-1.00319	1.41214	0.170312	0.398704	-6.0907
Atf5	0.865266	3.62622	8.14873	1.75714e-08	1.1408e-06	9.49242
Slamf6	0.86505	3.48312	4.32862	0.00029586	0.00371572	-0.132971
Slc16a11	0.863673	-0.797272	1.81473	0.0816587	0.252457	-5.48456
Gpr52	0.863635	-1.04579	1.7657	0.0897344	0.268138	-5.56479
Gm49553	0.861591	-0.265698	2.37947	0.0253369	0.115279	-4.44866
Vwa1	0.861025	-0.769023	1.48436	0.150291	0.37004	-5.99113
Gcnt2	0.860726	7.13035	5.83591	2.40959e-05	0.000464399	2.53021
Gm15601	0.860551	2.38042	4.49262	0.000140599	0.00198367	0.530464
Pfkp	0.858506	8.47366	8.13484	2.18493e-07	9.33374e-06	7.22309
Gna14	0.858352	-2.80001	0.853352	0.401617	0.647583	-6.71051
Capns2	0.855845	-0.969846	1.65383	0.110743	0.306837	-5.74142
Gm17194	0.855303	-1.65104	0.79166	0.43789	0.677027	-6.75945
Jtb	0.85502	6.70799	13.2986	8.48742e-13	3.33447e-10	19.3572
Gm9436	0.854622	0.255712	1.90795	0.0683741	0.224904	-5.32885
Ints6l	0.854469	3.59291	5.33727	1.74714e-05	0.000360778	2.61014
Gm5970	0.853925	-2.33019	1.07351	0.293359	0.546555	-6.49943
Fmnl2	0.853099	8.20237	12.04	1.67025e-11	3.70892e-09	16.4651
Acy3	0.852952	-1.78074	1.39696	0.174781	0.405142	-6.11111
Gm18889	0.852779	-0.910788	1.75444	0.0916842	0.272193	-5.58299
Gm6612	0.852499	-0.894345	1.95561	0.061847	0.211594	-5.24481
Sptbn1	0.851908	6.43666	8.19174	8.52998e-08	4.29538e-06	8.07707
Gm15428	0.851575	-1.45823	1.52686	0.139427	0.352001	-5.93059
Gm15697	0.850026	-1.57467	1.13235	0.268297	0.519384	-6.43554
Gm43328	0.849946	1.13666	3.31413	0.00282108	0.0223153	-2.39001
Gm10130	0.849129	1.54799	4.05357	0.000435928	0.00502654	-0.580415
Cd8a	0.848035	5.6066	3.99236	0.00108098	0.0104103	-1.28615
Rxra	0.8479	5.06493	8.62454	6.11826e-09	4.80739e-07	10.5477
Arhgap6	0.847687	3.24181	4.7139	8.62186e-05	0.00134109	1.02862
Fosb	0.847478	4.00482	1.97822	0.0661815	0.220682	-5.23936
Gm15996	0.846601	-1.61994	1.68235	0.105029	0.29713	-5.69726
Stkld1	0.84541	0.0668676	2.0806	0.0479387	0.178412	-5.0212
Hilpda	0.845357	0.439185	1.94265	0.0640461	0.215958	-5.27003
Gm8844	0.844854	-1.83831	1.129	0.26968	0.520701	-6.43926
Gm44667	0.843888	0.82752	3.24689	0.00332913	0.0254029	-2.54851
Mettl27	0.843749	0.0210655	2.35358	0.0268156	0.119787	-4.50022
Gm7558	0.843263	-1.24421	1.78473	0.0865224	0.261788	-5.53385
Tcf7l1	0.843216	-1.39098	1.43762	0.16302	0.387773	-6.05606
Gm20953	0.842707	0.0418225	2.35563	0.0266958	0.119321	-4.49615
Impg2	0.84253	-1.88973	1.4653	0.15538	0.376818	-6.01781
Lad1	0.842236	6.73773	5.00521	0.00013308	0.00190209	0.814473
Zfp36l1-ps	0.841672	1.27223	3.48706	0.00183542	0.0160424	-1.97684
C630043F03Rik	0.840084	-1.47513	1.18744	0.246285	0.49586	-6.37295
A230103J11Rik	0.839046	-1.13567	1.70186	0.101265	0.29034	-5.66671
Zfp609	0.837915	5.52635	9.61174	7.5389e-10	8.19227e-08	12.6388
Gm50381	0.836835	-1.58305	1.2595	0.219554	0.463633	-6.28709
Bcar3	0.836113	-0.0967424	1.15573	0.262368	0.513803	-6.40648
Sdccag8	0.835858	5.43123	10.9697	5.17296e-11	9.54942e-09	15.3041
Gm12186	0.835378	-1.46545	1.66026	0.109433	0.304306	-5.73152
C130083M11Rik	0.83526	-1.40103	1.53193	0.138177	0.350115	-5.92328
Gm1141	0.835158	-1.89662	1.14658	0.262477	0.513821	-6.41963
Gm18939	0.83513	-0.91919	1.80805	0.0827208	0.254376	-5.49559
Gm13935	0.83493	-1.24686	1.5829	0.126093	0.331105	-5.84862
Hic1	0.834586	3.8876	2.77894	0.0133443	0.0718414	-3.75923
Gm14274	0.833851	-1.39729	1.69957	0.101701	0.290874	-5.67031
Stk36	0.832317	-2.21768	1.37925	0.180108	0.412684	-6.13465
Gm11759	0.830992	0.368938	2.56837	0.0166198	0.0847416	-4.06205
Gm38357	0.830103	-1.0985	1.15737	0.2587	0.510119	-6.407
Gm28417	0.829237	0.973783	3.89819	0.000648861	0.00691366	-0.968698
Gm4540	0.828879	-0.424707	1.8314	0.0790592	0.247213	-5.45689
Ccnb1-ps	0.827256	-0.243608	2.0754	0.0484573	0.17986	-5.03071
Cpt1b	0.825326	-1.29218	1.43776	0.16298	0.387773	-6.05586
Plxna1	0.823864	5.77673	8.58582	1.30369e-08	8.87782e-07	9.85202
Ahrr	0.823263	3.11696	2.36393	0.0305983	0.131104	-4.54881
Zc3h12c	0.822993	7.82867	8.00888	2.02357e-07	8.85863e-06	7.26565
Hipk2	0.822686	6.70992	11.3313	2.63027e-11	5.37346e-09	15.9745
Nudt1	0.822618	2.52967	4.81008	6.1882e-05	0.00103644	1.34076
4930509G22Rik	0.820589	-0.513064	2.01854	0.0544528	0.194618	-5.13346
Gm28370	0.818955	0.299356	2.8443	0.00877974	0.0533187	-3.46773
Gm12286	0.818944	-1.02009	1.65428	0.110653	0.30673	-5.74074
Gm7879	0.818182	-1.65077	1.33477	0.194055	0.432042	-6.19267
Kif4	0.817804	5.32142	7.09663	4.58492e-07	1.7051e-05	6.32377
F2rl2	0.816375	1.15309	2.40125	0.0244147	0.112061	-4.41004
Gm4959	0.81635	-0.109682	1.92569	0.0656623	0.219572	-5.29685
Ccnd1	0.816025	5.55669	4.50465	0.000341375	0.00417442	-0.153034
Slc52a3	0.815745	3.38514	4.44952	0.000184999	0.00250402	0.293534
Gm17879	0.815637	-1.7449	1.54475	0.13505	0.344414	-5.90469
Sh3bp5	0.815168	1.57816	2.8261	0.00921698	0.0551005	-3.51123
Gm20717	0.814236	-1.16501	1.43777	0.162976	0.387773	-6.05584
Dock4	0.813776	5.19867	4.7866	0.000165148	0.00227963	0.546727
Adgra2	0.813336	4.94912	8.10515	1.93832e-08	1.2122e-06	9.39422
Nrros	0.81291	8.23786	10.9816	1.61023e-10	2.26349e-08	14.2478
Gm9888	0.812122	-0.473914	1.84991	0.0762568	0.241782	-5.42595
Phlda3	0.811931	2.7652	2.86195	0.00988346	0.0578214	-3.52119
Rnf150	0.810108	5.05598	6.96234	4.8438e-07	1.78835e-05	6.23889
Gm28941	0.809754	-1.14883	1.56255	0.130807	0.338038	-5.87866
Gm37420	0.807876	-1.66823	1.51413	0.142613	0.357017	-5.94888
Gm47690	0.807725	-1.3339	1.04881	0.304858	0.557735	-6.52485
Gm47697	0.807657	-0.0452932	2.23246	0.0348386	0.143319	-4.73665
Gm38832	0.806625	-1.06631	1.66299	0.10888	0.303317	-5.72731
Myh11	0.805617	-1.79221	1.27136	0.215376	0.458947	-6.27253
Gm14122	0.804634	-0.86534	1.43969	0.162436	0.386916	-6.05321
Nccrp1	0.803801	2.10716	4.19279	0.00030479	0.00380603	-0.230026
Fam222a	0.802815	-2.26691	1.14627	0.262606	0.513876	-6.41999
Tet2	0.802463	6.20061	9.60389	1.12005e-09	1.15177e-07	12.2728
Ptpn3	0.801932	4.13264	5.59808	1.01679e-05	0.00022877	3.16703
Gm12109	0.801101	-1.08949	1.44073	0.162145	0.38668	-6.05178
Rom1	0.798905	2.7028	5.578	8.60549e-06	0.00020069	3.29965
Gm44985	0.798712	-1.87772	1.26309	0.218282	0.461868	-6.28269
Socs2	0.798027	5.77256	2.98703	0.00904368	0.0544379	-3.36907
Tpcn1	0.797517	4.24405	3.34502	0.00389304	0.0287604	-2.57992
Gvin-ps5	0.796991	-0.955004	1.52906	0.138883	0.351151	-5.92742
Gm6043	0.796843	-1.14872	1.4498	0.159621	0.383637	-6.0393
Gm43858	0.796413	0.398359	2.5055	0.0191521	0.0941447	-4.19269
Gm45220	0.796336	2.10999	3.395	0.00230888	0.0191225	-2.19772
Gm12138	0.795786	-0.387842	2.04961	0.0511	0.186462	-5.07757
Cdc42ep4	0.795449	4.6098	9.58103	8.03098e-10	8.54518e-08	12.5757
Slc15a3	0.795194	7.0131	8.94127	1.25431e-08	8.61817e-07	9.95223
Gm15154	0.794052	-2.04937	1.08864	0.286763	0.539953	-6.48331
Irf7	0.793874	6.72265	2.42758	0.0280453	0.123551	-4.44853
Gm36638	0.793848	-0.144898	1.89329	0.0700231	0.228567	-5.35251
Khdrbs3	0.792534	-0.792457	1.57126	0.128774	0.335212	-5.86585
Eif1ad3	0.791698	-1.9618	1.42449	0.166745	0.392868	-6.07397
Hspa1b	0.791504	4.56493	1.89406	0.0773323	0.243983	-5.37783
Gm15519	0.791302	0.224393	2.27831	0.0315749	0.1342	-4.64811
Themis2	0.790168	8.04677	9.80314	2.27549e-09	2.06903e-07	11.6503
Ppp1r2-ps4	0.789284	0.303975	2.77249	0.0103901	0.0599657	-3.62552
Gm12411	0.788484	0.178799	2.09002	0.0470133	0.17677	-5.00396
Gm12227	0.787729	-1.01493	1.44025	0.162281	0.386699	-6.05245
2900089D17Rik	0.787572	1.28159	3.37454	0.00242923	0.0198822	-2.24653
Dcun1d3	0.786702	4.05397	6.35905	1.20957e-06	3.88533e-05	5.25772
F530104D19Rik	0.786042	-0.689049	1.67597	0.106285	0.299247	-5.70719
Itgae	0.785763	2.99226	3.3324	0.00319318	0.0245983	-2.45873
Mon1b	0.784587	5.41338	7.21768	3.03761e-07	1.23454e-05	6.71936
Clip2	0.784226	7.31838	14.1275	2.23773e-13	1.10602e-10	20.6594
E2f5	0.783838	3.32811	5.89408	3.8632e-06	0.000103302	4.09803
Scd1	0.783054	4.50818	2.5916	0.0199902	0.096927	-4.1347
Cep170	0.780967	6.78157	15.6926	2.12005e-14	1.70965e-11	22.9424
Plekhf1	0.780369	0.411499	2.08468	0.0475361	0.177646	-5.01374
Tarsl2	0.779855	1.82638	4.47715	0.000146333	0.00204759	0.491087
Abhd3	0.77952	-1.82837	0.971201	0.340809	0.592737	-6.60308
Gm6087	0.779498	-0.357936	1.81559	0.0815223	0.252289	-5.48313
Gm42600	0.779094	0.535025	2.84843	0.00869476	0.0530487	-3.4586
Gm49664	0.778904	-1.6608	1.22523	0.231979	0.478529	-6.32849
Gm26910	0.778635	-1.43586	1.51398	0.14265	0.357017	-5.94909
Maskbp3	0.778232	-0.985551	1.88911	0.0706041	0.229632	-5.35965
Gm26387	0.778045	-1.50185	1.24185	0.225887	0.471596	-6.30853
Hdac9	0.777424	4.22245	6.77989	4.31446e-07	1.62423e-05	6.28865
Coro2a	0.776941	7.76289	10.5724	2.32109e-10	3.0925e-08	13.8609
Pde8b	0.774015	0.552177	3.1867	0.00385805	0.0285846	-2.68931
Tmem102	0.773028	-0.617288	1.63303	0.115073	0.314467	-5.77325
Gm37226	0.767939	-0.425712	1.35758	0.187282	0.42336	-6.16299
Gm6652	0.766729	-1.40179	1.34932	0.189402	0.425478	-6.17387
Ano6	0.766278	5.14039	6.91028	4.90319e-07	1.80593e-05	6.21363
Naaladl1	0.766194	-0.597244	1.73984	0.0942624	0.276419	-5.60643
Gm3787	0.764436	-0.747252	1.84855	0.076459	0.242197	-5.42822
Tnfrsf8	0.763823	-0.941454	1.2274	0.231175	0.477338	-6.32589
Arg1	0.762614	-1.04667	1.14972	0.261331	0.512692	-6.416
Scx	0.762241	-1.43848	1.19407	0.243726	0.493015	-6.36524
Rbm3os	0.762115	-0.410202	1.76556	0.0897584	0.268138	-5.56502
Gm20405	0.759488	-1.39088	1.30107	0.205173	0.445467	-6.23554
Pnma1	0.759028	-0.786011	1.27027	0.215764	0.45902	-6.27386
2610020C07Rik	0.758584	-0.176873	1.58129	0.126461	0.331683	-5.85101
Gm5786	0.757707	0.95784	3.03671	0.00555131	0.0376693	-3.03528
Gabbr1	0.757407	5.67722	9.28399	1.48968e-09	1.47257e-07	11.9592
Tbc1d32	0.757395	1.84237	3.25202	0.00328743	0.0251976	-2.53646
Gm50254	0.756278	-1.81211	1.17971	0.249289	0.499295	-6.38189
Gm37168	0.754894	0.148692	2.11079	0.0450285	0.171538	-4.96573
Gm45059	0.754419	-2.0729	1.11643	0.274919	0.526407	-6.45313
Gm38366	0.753634	-1.76039	1.19424	0.243663	0.493015	-6.36504
Mast1	0.753583	1.31494	3.34057	0.00264254	0.0211984	-2.32732
Gm8250	0.753096	0.873999	2.75387	0.010851	0.0618293	-3.66608
Cp	0.752057	-0.209477	1.86134	0.0745695	0.238677	-5.40673
Gm6365	0.750465	0.337856	1.88731	0.070855	0.230057	-5.36271
Gm37787	0.750268	0.622535	2.28469	0.0311438	0.132741	-4.6357
Marchf1	0.747765	5.56521	3.58993	0.00249144	0.0202945	-2.11774
Cd6	0.747507	1.63468	2.82487	0.00919037	0.0549629	-3.51062
Cyp4f16	0.747455	2.71938	4.30137	0.000230395	0.00302754	0.0445881
Flvcr1	0.747208	4.59857	7.25606	1.37874e-07	6.38219e-06	7.43037
Mir9-3hg	0.746747	-0.588593	1.78523	0.0864405	0.261702	-5.53305
Gm16589	0.745449	-0.717715	1.61525	0.118888	0.320219	-5.80021
Gm18762	0.74456	-2.05122	0.984105	0.334551	0.587843	-6.59054
Gm40645	0.744187	-0.024288	1.73053	0.0959408	0.279415	-5.62131
Fcgrt	0.743954	6.5781	6.52794	3.35091e-06	9.1357e-05	4.42803
Gm12726	0.742499	-0.128283	1.91208	0.0674647	0.223131	-5.32032
Catsperg2	0.74248	-0.26966	2.21979	0.0357925	0.145882	-4.76091
Slc4a11	0.742199	1.32415	2.75868	0.0107302	0.061368	-3.65562
Gm12026	0.742099	-1.06746	1.45995	0.156834	0.379202	-6.02525
Vegfb	0.741979	3.92727	6.81868	3.92748e-07	1.50819e-05	6.38267
Gm18101	0.741355	-1.59227	1.34666	0.190249	0.426543	-6.17733
Fam43a	0.740467	5.72043	3.0463	0.00796025	0.0495599	-3.24736
Gm5510	0.739308	0.50885	2.30181	0.0300127	0.129414	-4.60228
Il17rd	0.739248	-0.679823	1.36158	0.185553	0.420879	-6.1579
Gm18180	0.738811	-0.761698	1.64777	0.111992	0.309346	-5.75074
Gm4478	0.73824	-1.28837	1.5524	0.133213	0.341719	-5.89353
Gm26631	0.737847	-1.22276	1.63108	0.115488	0.314771	-5.77622
Rpl7a-ps3	0.737779	0.232449	1.59087	0.124894	0.328801	-5.83729
Inka2	0.737722	0.949711	2.25507	0.0331928	0.13907	-4.69314
Gm6749	0.737282	-1.58635	1.38078	0.179642	0.41211	-6.13263
Gm6125	0.737103	0.77721	2.9478	0.00686965	0.0440774	-3.2368
Gm8947	0.73625	-1.90159	0.903531	0.374922	0.624816	-6.66635
Spata24	0.735634	-1.38447	0.882884	0.386605	0.635043	-6.68388
Dhcr7	0.734627	3.91008	3.98283	0.000714339	0.00745579	-0.988723
Tes	0.732613	8.20864	15.355	3.46642e-14	2.41421e-11	22.4683
Gm5576	0.731781	0.232038	1.98345	0.0584733	0.203713	-5.19586
Vwa5a	0.73074	5.9822	6.15123	6.33435e-06	0.000154793	3.7644
Tbc1d4	0.729803	8.27669	4.15431	0.00079807	0.00812476	-0.97432
Gm11380	0.729469	-1.67934	1.38984	0.176906	0.408032	-6.1206
Gm15708	0.729306	0.472165	2.10079	0.0459752	0.174235	-4.98418
Gm45223	0.728913	1.05752	2.31843	0.0289499	0.126445	-4.56966
Igha	0.728008	5.4133	0.761314	0.45811	0.693936	-6.78023
Tiam1	0.727767	6.57167	8.69205	1.03535e-08	7.31046e-07	10.0817
Gm15777	0.727522	0.32987	2.60802	0.0151871	0.0791323	-3.97871
Rhof	0.727329	5.71924	7.88401	4.39511e-08	2.41369e-06	8.60679
1700096K18Rik	0.727064	0.262832	2.14482	0.0419381	0.16388	-4.90254
Fndc5	0.725748	2.79255	2.84637	0.00979891	0.0575686	-3.52923
Relt	0.725323	4.89406	5.47869	1.92528e-05	0.000390717	2.58633
Mindy4	0.725283	-1.52993	1.08494	0.288366	0.541198	-6.48727
C030015A19Rik	0.724307	-0.858937	1.48626	0.149792	0.369108	-5.98846
Ccr5	0.723428	4.9401	3.82531	0.00135469	0.0125417	-1.546
Hrh2	0.723285	4.53981	5.62182	9.86112e-06	0.00022384	3.20194
Megf11	0.723272	0.278806	2.13377	0.0429207	0.165859	-4.92315
Prr15	0.723144	0.368991	1.9579	0.0615633	0.211118	-5.2408
Oas1g	0.722012	1.73678	1.46667	0.160723	0.385065	-6.01675
Trib1	0.720852	7.08299	5.24436	7.12251e-05	0.00115685	1.41685
Gm2573	0.720305	-0.673148	1.56348	0.130589	0.337702	-5.8773
Gm47147	0.719483	-1.93648	0.798306	0.432432	0.671464	-6.75601
Abcb1b	0.718754	4.70496	5.93115	4.44599e-06	0.000115265	3.9914
Gm8116	0.717966	-0.834276	1.19178	0.244608	0.494052	-6.36791
Kazn	0.71778	-1.0208	1.67493	0.106492	0.299668	-5.70882
Pter	0.717628	-1.73779	1.36361	0.18492	0.419879	-6.15524
Gm12856	0.717355	-0.330849	1.84729	0.0766478	0.242515	-5.43034
Rel	0.716617	9.01806	10.8417	1.18802e-10	1.83867e-08	14.515
Zfp651	0.716291	-0.303894	1.66515	0.108445	0.302515	-5.72397
Pcbp3	0.716198	0.324961	2.75068	0.010932	0.062171	-3.67302
Gm9754	0.715583	-1.46725	1.04412	0.306484	0.558912	-6.53018
Gnal	0.715092	0.309479	2.38783	0.0248756	0.113673	-4.43193
Zfp938	0.714802	0.0282672	2.11309	0.0448133	0.171016	-4.96148
Gm7856	0.714741	-1.5584	1.13357	0.267794	0.519122	-6.43418
Gm13563	0.714101	0.130324	2.60102	0.0154314	0.0800679	-3.99349
Wtip	0.713134	0.316924	2.08646	0.047361	0.177217	-5.01048
Slc31a2	0.712497	5.19939	7.46654	8.40336e-08	4.24938e-06	7.92601
Gm14121	0.712227	0.588107	2.55604	0.0170906	0.0862806	-4.08783
Kif7	0.711828	0.72904	2.31364	0.0292528	0.127209	-4.57908
Gm43808	0.710911	-1.34913	1.29821	0.206137	0.446736	-6.23913
Atp5l-ps2	0.710702	-0.00172187	2.18637	0.038424	0.153716	-4.82445
Gm8784	0.710549	0.530335	2.23665	0.0345277	0.142635	-4.7286
BC023105	0.709783	-3.05082	0.966698	0.343012	0.594797	-6.60743
Efcab7	0.709045	-0.920451	1.32012	0.198829	0.438024	-6.21142
Phf24	0.708761	-1.54119	0.931096	0.360764	0.610957	-6.64109
Gm550	0.708379	-1.17029	0.918562	0.36797	0.61841	-6.65179
1700029N11Rik	0.707713	-0.819261	1.57475	0.127963	0.333862	-5.86069
Flt3l	0.707429	1.30941	2.73319	0.0113856	0.0640418	-3.71097
Dusp9	0.706684	-1.72841	0.966144	0.343283	0.595074	-6.60796
1700001G11Rik	0.706346	-1.57798	1.07968	0.290656	0.543688	-6.49288
Gm6397	0.706211	-0.885526	1.0974	0.283263	0.536257	-6.47363
Eml3	0.705893	6.5717	11.8269	1.06584e-11	2.57448e-09	16.8679
Gm49172	0.705098	2.06513	3.26894	0.00315351	0.0243539	-2.49668
C030034I22Rik	0.704949	-0.300035	1.6148	0.118984	0.32027	-5.80088
Gm45501	0.703779	-0.629182	1.82422	0.0801698	0.24982	-5.46883
Aqp9	0.703533	-0.01629	1.63919	0.113776	0.311913	-5.76386
B230217C12Rik	0.703119	0.521845	2.01034	0.0553707	0.196797	-5.14813
Eml6	0.702467	3.72943	5.21028	2.20528e-05	0.000440303	2.36364
Gm49284	0.701402	0.5368	2.47314	0.020591	0.0990254	-4.25918
Wipf1	0.701189	7.58048	8.16397	6.1318e-08	3.22857e-06	8.36805
Septin9	0.700965	7.24812	11.6544	1.45523e-11	3.32792e-09	16.5602
Mir1898	0.699659	-1.51576	1.11996	0.273442	0.525089	-6.44926
Gm26648	0.697956	2.64402	3.95606	0.000559661	0.00614264	-0.824479
Flywch2	0.69793	-0.537035	1.94525	0.0631458	0.214195	-5.2629
Gm8545	0.696349	-1.32254	1.03552	0.3104	0.563721	-6.53903
Scd2	0.694807	6.88796	4.96359	0.00012653	0.00182379	0.836927
Asb5	0.694571	-1.40378	1.18249	0.248206	0.498079	-6.37869
Cfap157	0.694539	-1.72974	1.00398	0.325066	0.578523	-6.57091
Cyp11a1	0.694309	0.684146	1.5968	0.124346	0.328205	-5.82914
Tk1	0.692939	7.08621	7.06144	8.28438e-07	2.83967e-05	5.79397
9930012K11Rik	0.692712	-0.317272	1.6113	0.119748	0.321077	-5.80616
Gm9207	0.692155	1.3746	2.60657	0.0152374	0.0793565	-3.98177
Gm8849	0.691699	-0.530501	1.51362	0.142741	0.357017	-5.94961
Gm11185	0.691145	-0.414063	1.86692	0.0737582	0.236553	-5.39732
Gm13736	0.69112	-0.203998	1.84023	0.0777114	0.244848	-5.44216
Cnnm1	0.690568	-1.93132	1.09172	0.285432	0.538661	-6.47999
Gm37303	0.69038	-0.631442	1.48287	0.150684	0.370649	-5.99322
Gm4853	0.69025	0.390931	2.08515	0.0474895	0.177515	-5.01288
H2ac8	0.690191	-1.07279	1.61687	0.118536	0.319586	-5.79776
Gm26535	0.689624	1.84668	3.76328	0.000914821	0.00909905	-1.30294
Klrg2	0.689618	1.22471	2.52439	0.018356	0.091049	-4.15364
Rnf19b	0.689291	9.55359	14.4333	1.38969e-13	7.09952e-11	21.123
Ppp1r32	0.688656	-0.35436	1.76268	0.0902547	0.26941	-5.56969
Gm16315	0.688362	-1.52262	1.2527	0.221979	0.466873	-6.29539
Gm13077	0.688076	0.655675	2.55021	0.0173173	0.0871643	-4.09998
Gm15853	0.687909	0.1074	1.86104	0.0746126	0.238677	-5.40722
Gm17249	0.687643	-1.36809	1.23386	0.228802	0.474448	-6.31816
Gm17669	0.686868	-0.35116	1.32656	0.196721	0.434943	-6.20321
Gm6433	0.686758	-0.504573	1.52796	0.139154	0.351535	-5.929
Gm5297	0.686548	0.26334	2.13013	0.0432486	0.166748	-4.92992
Fads6	0.686341	-1.93192	0.862331	0.396753	0.644002	-6.70278
Fgf11	0.686323	0.856315	2.66707	0.0132656	0.0716109	-3.85326
Mccc2	0.686216	2.17479	3.50015	0.00177628	0.0156146	-1.94526
Runx1	0.68597	6.71361	5.79555	1.72599e-05	0.00035766	2.79549
Gm8141	0.685919	0.226484	2.25402	0.0332673	0.139344	-4.69516
Csnk2a1-ps1	0.685598	-0.657919	1.7412	0.0940196	0.275931	-5.60425
Gstt1	0.684468	-1.0207	0.829369	0.416297	0.659754	-6.72908
Tm6sf2	0.684266	-1.26651	1.50352	0.145311	0.361497	-5.96401
Gm37419	0.683619	-1.76157	1.01658	0.31915	0.572914	-6.55828
Csad	0.683237	4.05427	6.56609	7.26557e-07	2.53007e-05	5.76732
Per2	0.682226	0.0398491	1.67685	0.106111	0.299032	-5.70582
Nos1ap	0.681178	-0.968373	1.32967	0.195708	0.433888	-6.19923
Gm4991	0.68075	-1.50325	1.15403	0.25947	0.511134	-6.41123
Gm47251	0.680375	-1.75785	1.06672	0.296353	0.549991	-6.5066
Gm6583	0.680367	-1.14388	1.51143	0.143294	0.357641	-5.95273
Gm15719	0.679668	-0.845923	1.18598	0.246849	0.496485	-6.37464
Sap18b	0.679361	-0.417681	1.59508	0.123338	0.32667	-5.83048
Gm26931	0.678886	-1.59018	0.972785	0.340037	0.592165	-6.60155
Spata1	0.678703	0.69811	2.00647	0.0558072	0.197634	-5.15501
Plk2	0.678346	2.78808	3.30341	0.00297749	0.0232621	-2.43353
Rab30	0.676859	5.29585	7.32656	1.1673e-07	5.52018e-06	7.59701
Gm8543	0.675597	4.07942	4.05805	0.00056154	0.00615885	-0.766954
Gm14639	0.675224	-0.8605	1.49508	0.147489	0.365371	-5.976
Tmc8	0.674551	4.04353	5.4743	1.12109e-05	0.000248227	3.03633
Gm13571	0.674437	-0.0257846	1.24745	0.225071	0.470534	-6.30104
Gng12	0.674289	6.5922	12.3077	4.55164e-12	1.27049e-09	17.7073
Gm10566	0.673993	-1.00176	1.32839	0.196125	0.434277	-6.20087
Nscme3l	0.673235	-1.71908	0.703039	0.489394	0.718304	-6.8275
Syna	0.672896	-0.219099	1.82412	0.0801863	0.24982	-5.46901
Gm49863	0.672262	-1.13907	1.44371	0.161312	0.385548	-6.04769
Tns2	0.671303	-0.749234	1.218	0.234667	0.48185	-6.33709
Tgtp2	0.670288	5.50053	2.28508	0.036969	0.149534	-4.70737
Gm37025	0.669787	-1.1829	1.16882	0.253568	0.50462	-6.3944
Slc26a6	0.669346	4.38588	6.8154	3.95876e-07	1.51262e-05	6.37473
1700034P13Rik	0.668715	-2.31273	0.895326	0.379206	0.62861	-6.67374
Plcb4	0.668349	3.98961	4.95333	4.27464e-05	0.000756304	1.70703
4930455C13Rik	0.667722	-1.8169	1.06341	0.297823	0.55109	-6.51009
Il1r1	0.667719	-2.3071	0.87161	0.391767	0.639627	-6.69472
Rps19-ps10	0.66739	-0.186474	1.1819	0.249535	0.499445	-6.37856
Cflar	0.666247	8.07629	10.0152	3.78164e-10	4.67276e-08	13.3356
Ddt	0.664897	1.78896	3.31485	0.00281606	0.0222985	-2.3883
Gm15583	0.66473	-1.40698	1.32632	0.1968	0.435055	-6.20352
Naga	0.664528	8.39349	9.52921	1.57859e-09	1.53563e-07	11.9455
Dcst2	0.664115	-1.39689	1.26295	0.218334	0.461868	-6.28287
Fndc9	0.663429	1.8323	2.80037	0.00973433	0.0573872	-3.56451
Tbc1d2	0.663313	0.602535	2.17579	0.0392933	0.155891	-4.84444
Gm4986	0.662956	-1.93823	0.958619	0.346988	0.598415	-6.61517
Gm11724	0.662667	-0.593577	1.22272	0.232909	0.47991	-6.33147
Cbl	0.66264	8.91158	7.10611	1.02902e-06	3.41269e-05	5.61547
Gnb4	0.662466	6.56935	7.32111	2.73219e-07	1.13142e-05	6.83979
Gm16425	0.661568	-0.155919	1.91422	0.0671779	0.222599	-5.31663
Man2c1os	0.661034	-1.79223	1.21306	0.236514	0.484388	-6.34293
Gm50204	0.660825	-1.2443	1.40972	0.171018	0.399564	-6.09397
Cd40	0.660303	8.4744	5.81972	2.01157e-05	0.000406614	2.67564
Trub1	0.659831	2.11806	2.9657	0.0065823	0.0426263	-3.19645
Ccdc162	0.659694	0.620157	1.40234	0.175124	0.405387	-6.10369
Pgf	0.659684	-2.4157	0.836389	0.410909	0.655213	-6.7249
Atp11a	0.659237	5.34613	6.09874	3.53157e-06	9.57711e-05	4.2466
Gm8655	0.659203	0.376636	2.15405	0.0411334	0.16156	-4.88528
Gm44851	0.659027	-2.02566	0.771226	0.447846	0.685573	-6.77762
Gm15843	0.658036	0.889018	2.08092	0.0479075	0.178412	-5.02063
Gm9613	0.657749	-1.13784	1.12272	0.272289	0.523727	-6.44621
Tmem171	0.657514	-2.73481	0.760837	0.453916	0.691115	-6.78565
Gm45188	0.656986	2.69244	3.90178	0.000642945	0.00686017	-0.959772
D430020J02Rik	0.656315	1.79566	2.98505	0.00628453	0.0411855	-3.15271
0610005C13Rik	0.656222	-1.48602	1.25364	0.221643	0.466319	-6.29424
Lpxn	0.656151	7.00577	5.41888	4.20287e-05	0.000745328	1.91689
Nme2	0.655193	-0.453634	1.66971	0.10753	0.301698	-5.71691
Xlr4c	0.655004	0.753232	2.14111	0.0422661	0.164562	-4.90948
Nav1	0.654556	6.5332	7.64201	1.04316e-07	5.01042e-06	7.77564
Gm43121	0.653827	-3.19413	0.638384	0.529065	0.745484	-6.87242
Niban2	0.653307	7.22679	4.81047	0.000174162	0.00238878	0.515586
Dusp10	0.653175	5.13025	6.4147	1.15002e-06	3.73319e-05	5.31948
Nabp1	0.653158	9.75607	3.8161	0.00161906	0.0144902	-1.67817
Lgr4	0.653117	-0.834097	1.10942	0.277875	0.529541	-6.46081
Gm15523	0.652933	0.212293	1.62735	0.116281	0.316065	-5.78189
1700056N10Rik	0.652929	-0.695792	1.30375	0.20427	0.444659	-6.23216
Jag2	0.652785	6.44179	10.6883	8.85042e-11	1.44262e-08	14.771
4930518I15Rik	0.652642	0.526468	1.65769	0.109994	0.30559	-5.73554
Zfp36l1	0.652526	9.35961	6.00162	1.42275e-05	0.000304036	3.02859
Gm9727	0.651988	0.0243891	2.25809	0.0329781	0.138436	-4.6873
Hk2	0.651972	6.0655	7.444	1.25308e-07	5.87145e-06	7.56372
Tbc1d17	0.650345	6.38009	8.23264	1.70349e-08	1.12991e-06	9.53837
Cdo1	0.649767	-0.943716	1.251	0.222587	0.467637	-6.29745
Prss16	0.649097	0.235299	1.63178	0.115338	0.314716	-5.77515
Gm12655	0.648507	-0.366829	1.52951	0.138773	0.351053	-5.92678
Hspa1a	0.648114	4.06375	1.51197	0.150915	0.37086	-5.95471
Gm18541	0.646825	-0.880567	1.35019	0.189129	0.425215	-6.17275
Gm9067	0.646309	-1.15507	1.43756	0.163036	0.387773	-6.05613
Gm29017	0.645833	-0.754993	1.2285	0.23077	0.476981	-6.32457
Gm43511	0.645804	-0.29687	1.57678	0.127496	0.333474	-5.85769
Btf3-ps12	0.645388	-1.70881	0.957067	0.347755	0.598981	-6.61665
Gm5566	0.645291	1.44566	2.53819	0.0177938	0.0890098	-4.125
B3gnt5	0.644222	7.79256	6.19152	7.00022e-06	0.000168909	3.6922
Gm18305	0.644186	-1.30208	1.18723	0.246364	0.49586	-6.37319
1810024B03Rik	0.643813	-1.19261	1.09975	0.281985	0.534659	-6.47133
Grap2	0.643766	5.47113	4.08656	0.000741948	0.00767598	-0.957477
Gm41077	0.643527	-0.85462	1.32485	0.19728	0.435371	-6.2054
Sell	0.642903	4.77032	1.59533	0.131146	0.338513	-5.83656
Gm43479	0.642818	-1.40722	1.01129	0.321625	0.574844	-6.5636
Gm16209	0.64252	0.958162	2.32337	0.0286413	0.125491	-4.55996
Gm48078	0.64238	-1.14062	1.461	0.15655	0.378635	-6.0238
Scn2b	0.642039	0.869559	2.26552	0.0324561	0.136888	-4.67292
Cdkl5	0.641768	2.76953	3.58511	0.00143526	0.0131212	-1.73942
Ccnd3-ps	0.641438	-0.45977	1.63348	0.114979	0.31442	-5.77257
Gm45358	0.640962	-1.09506	1.32486	0.197275	0.435371	-6.20538
Thbs3	0.640378	0.60739	2.17746	0.039155	0.155544	-4.84129
Gm5374	0.640355	-1.29728	1.18744	0.246284	0.49586	-6.37295
Itga1	0.639941	7.63511	5.26674	6.24868e-05	0.00104294	1.53232
Gm11413	0.639921	-0.744721	0.978504	0.337919	0.590753	-6.59532
Snora41	0.63937	-0.105288	1.72534	0.0968856	0.281357	-5.62956
Gm17354	0.638358	1.10228	2.42407	0.0229641	0.106947	-4.359
Gm5523	0.63816	-0.612562	1.40012	0.173842	0.403507	-6.10687
Prkcd	0.637757	9.23319	11.2079	3.30753e-11	6.41492e-09	15.7475
Gm8909	0.637554	-1.56084	1.2161	0.235376	0.482833	-6.33934
Gm11450	0.637492	-0.246595	1.38637	0.177952	0.40958	-6.12522
Rec114	0.637346	0.747268	1.82327	0.0803176	0.249936	-5.47041
Ltk	0.63685	-1.27821	0.912573	0.370238	0.620045	-6.65815
Gm10284	0.636537	-0.584626	1.60019	0.122198	0.325055	-5.82284
Ptpre	0.636363	5.36034	6.17776	2.52165e-06	7.30373e-05	4.56266
Gm7266	0.636085	0.680429	1.86982	0.0733384	0.235567	-5.3924
Maged2	0.635086	-0.866891	1.09026	0.286061	0.539408	-6.48156
1700016P03Rik	0.635004	0.646254	2.26294	0.0326367	0.137402	-4.67792
Gm9034	0.634547	-1.32382	1.11602	0.275094	0.52661	-6.45359
Srl	0.63406	-0.239109	1.1847	0.247832	0.497678	-6.37578
Fbxw7	0.633538	4.93422	7.61805	5.90488e-08	3.13061e-06	8.27924
Cfap53	0.633154	-1.04158	1.22925	0.230495	0.47657	-6.32368
Rhbdl3	0.63281	-2.01396	0.810466	0.425368	0.66607	-6.74636
Lat2	0.632765	4.90678	6.63178	6.18689e-07	2.20455e-05	5.92806
Gm20100	0.632262	-0.709054	1.35853	0.186505	0.422103	-6.16189
Ppm1e	0.63208	-0.223885	1.55872	0.131712	0.339232	-5.88429
Ccdc38	0.632015	-2.32992	0.86768	0.393874	0.6414	-6.69814
Plbd1	0.631468	10.1286	8.91586	1.16547e-08	8.04382e-07	10.0146
Pdzd4	0.630826	1.93257	2.62325	0.014668	0.0769407	-3.94651
Adm	0.630725	0.154472	1.42193	0.167535	0.393949	-6.07745
Kcnc3	0.630356	2.45792	3.32919	0.002718	0.0216564	-2.35433
Gm37123	0.630208	0.0808919	1.65106	0.111312	0.308022	-5.74568
Adam19	0.629857	9.57764	8.56558	2.40281e-08	1.44944e-06	9.29359
Gm50475	0.629606	-1.69493	1.03927	0.308691	0.561663	-6.53519
Mpp2	0.629299	1.93078	1.93796	0.0662622	0.220742	-5.28527
Slc6a20a	0.629024	0.412569	1.6609	0.109304	0.304115	-5.73054
Gm41041	0.628989	1.30414	2.39465	0.0245054	0.112282	-4.41827
Gm5417	0.628645	-1.07384	1.17518	0.251061	0.501403	-6.38711
Caskin1	0.627821	-0.899478	1.40545	0.172271	0.401328	-6.09972
Ppp1r21	0.626208	6.26898	10.4634	1.36834e-10	2.01067e-08	14.3381
2810403D21Rik	0.626144	-1.50326	1.11698	0.274688	0.526132	-6.45253
Qpct	0.625706	1.44768	2.66676	0.0132752	0.0716109	-3.85393
Batf	0.625248	3.89806	4.62795	9.90933e-05	0.00148854	0.875476
Anpep	0.624289	7.27872	4.681	0.00022537	0.00297683	0.253561
Tep1	0.623801	7.29236	10.4502	1.40414e-10	2.01067e-08	14.3124
Zfp449	0.622912	-0.0304796	1.80561	0.0831114	0.255104	-5.49961
Ids	0.622742	6.05384	8.60255	6.41969e-09	4.9678e-07	10.4996
Gm15879	0.622419	-1.83484	0.907496	0.372863	0.622672	-6.66276
Cubn	0.62217	-1.73902	1.09151	0.285522	0.538699	-6.48022
Gm5511	0.621275	0.939811	1.9989	0.0566723	0.199569	-5.16849
Gm10254	0.621268	1.28623	2.30648	0.0297106	0.128569	-4.59314
9930120I10Rik	0.620102	1.73955	3.08276	0.00496732	0.0346109	-2.92983
Nkiras1	0.619858	1.80998	3.03937	0.00551583	0.0375282	-3.0292
Tspoap1	0.619759	6.69956	3.79403	0.00159941	0.0143478	-1.68273
Dll1	0.619479	-1.96859	0.636945	0.530402	0.746332	-6.87289
Srgap3	0.619268	4.41684	4.18155	0.000406318	0.00477178	-0.454458
Fah	0.618975	-1.7718	0.854686	0.400892	0.64741	-6.70936
Naip1	0.618602	-0.974171	1.44026	0.162277	0.386699	-6.05243
Gm6568	0.618438	-0.819897	1.58517	0.125574	0.330196	-5.84524
Gm25777	0.618275	-1.8848	0.884467	0.384924	0.633628	-6.68341
Olfr99	0.617894	0.841891	2.09363	0.0466625	0.175839	-4.99733
Abca17	0.617158	0.992563	2.55408	0.0171665	0.0865793	-4.09192
Ggt7	0.617014	-1.20782	1.21863	0.234432	0.481497	-6.33634
Mrpl23-ps1	0.616893	-0.524612	1.55546	0.132484	0.34056	-5.88906
Ywhaq-ps3	0.616878	-0.283892	1.27777	0.213142	0.456175	-6.26461
Tmc6	0.616736	5.74684	5.75421	1.00061e-05	0.000226312	3.23922
Gm37194	0.616517	-2.03361	0.901428	0.376017	0.625523	-6.66825
Etfbkmt	0.616355	0.323954	1.66209	0.109062	0.303551	-5.72869
Mcts2	0.616288	1.8349	3.28221	0.00305217	0.0237027	-2.46542
Gm12468	0.615481	-1.48978	1.00481	0.324675	0.578247	-6.57008
Cdkn1a	0.614718	9.69275	6.81458	1.891e-06	5.76023e-05	5.0059
Gm16144	0.61436	-1.92576	0.751019	0.459696	0.695102	-6.79315
Gm12892	0.614171	2.29818	3.38394	0.00237319	0.0195642	-2.22412
Gng5-ps	0.614132	-0.498804	1.15379	0.259565	0.511255	-6.4115
Gm7452	0.613806	-2.13785	0.628926	0.53533	0.748865	-6.8783
Il6	0.613168	3.24321	1.58916	0.131711	0.339232	-5.84486
Adamtsl4	0.612979	0.561177	1.65683	0.110131	0.305859	-5.73681
Dynlt1a	0.612908	3.48052	4.71207	7.97224e-05	0.00126189	1.09029
Gm45855	0.612797	0.891599	1.79421	0.0849591	0.258847	-5.51834
Gm6375	0.612422	4.4672	3.731	0.00134429	0.0124691	-1.59849
Scimp	0.612396	2.87749	3.75045	0.0009451	0.00934849	-1.33457
Astl	0.612294	-0.854501	0.933582	0.359922	0.610175	-6.63834
Jak2	0.611644	9.83462	10.8204	6.87065e-11	1.15684e-08	15.0225
Gm28901	0.610971	0.400374	2.10333	0.045733	0.173618	-4.9795
Gm17092	0.610275	0.703708	2.15139	0.0413638	0.162216	-4.89026
Asap3	0.610025	-1.39381	0.794147	0.434892	0.673889	-6.75924
Gm43660	0.60968	1.15891	2.2751	0.0317942	0.134945	-4.65435
Gm14845	0.608823	-1.30807	1.06606	0.296647	0.550202	-6.5073
Acat3	0.607946	0.207439	2.25089	0.0334918	0.139712	-4.70121
Nopchap1	0.607828	5.59022	7.69533	4.93797e-08	2.67348e-06	8.45825
Fgl2	0.607604	8.67506	5.08639	9.61329e-05	0.00145118	1.10949
4930529C04Rik	0.606986	-0.916707	1.23968	0.226677	0.471958	-6.31115
Bcl11a	0.606904	3.74551	2.24134	0.0387401	0.154512	-4.77053
Gm2606	0.606494	-0.573669	1.23134	0.229725	0.475655	-6.32118
H1f4	0.606149	-0.581794	1.63089	0.115528	0.314771	-5.77652
Znhit3	0.605899	1.84256	2.60478	0.0152996	0.0796426	-3.98555
Papolg	0.605897	5.06845	7.92914	2.88843e-08	1.68276e-06	8.99501
Gm17538	0.605607	-0.00793558	1.69345	0.102873	0.292869	-5.67991
Gm9134	0.604502	-0.000175169	1.70107	0.101415	0.290549	-5.66796
Itpk1	0.604016	4.68075	6.00491	2.92342e-06	8.28788e-05	4.37621
1700023B13Rik	0.603024	2.29769	3.13732	0.00435162	0.0313031	-2.80401
Dcst1	0.602851	-1.82713	0.9074	0.372913	0.622687	-6.66285
Naip3-ps1	0.602425	-1.11757	1.06896	0.295366	0.548849	-6.50425
4933423P22Rik	0.601236	-0.455616	1.13027	0.269157	0.520185	-6.43786
Abca5	0.601169	0.828198	1.8755	0.0725234	0.233452	-5.38278
Tagln	0.600718	-1.54952	1.07932	0.290812	0.543726	-6.49326
D430040D24Rik	0.59997	-1.22206	1.11728	0.274563	0.526118	-6.4522
Gm10382	0.598793	2.87345	4.16001	0.000331615	0.00407132	-0.312701
Gm52960	0.598676	1.09211	2.18685	0.0383856	0.153683	-4.82355
Gm15191	0.598422	-1.74707	0.747686	0.461669	0.696366	-6.79567
Gm47806	0.598317	-0.903238	1.53171	0.138231	0.350149	-5.9236
Gm13743	0.598306	-1.796	1.20414	0.239883	0.488643	-6.35345
Gm47798	0.598269	1.37134	2.36961	0.0258914	0.116826	-4.46835
Dusp12	0.597881	1.8829	3.15115	0.00420757	0.0304671	-2.77196
Gm12341	0.597802	1.37725	2.34714	0.027196	0.121078	-4.51301
Gm11401	0.597549	-1.6371	0.883552	0.385409	0.633949	-6.68422
Gm6576	0.59752	-0.963062	1.31107	0.201823	0.441235	-6.22292
Gm5871	0.597418	-0.471601	1.40113	0.173543	0.403249	-6.10551
Gm45221	0.596927	3.28539	2.73567	0.0125202	0.0686594	-3.76116
Gm13391	0.59613	-1.17126	0.912887	0.370076	0.619977	-6.65786
Gm8864	0.595802	-1.70312	1.02376	0.315814	0.56935	-6.55102
Hyls1	0.595083	3.81564	4.81933	6.04206e-05	0.00101844	1.3644
Sestd1	0.593688	6.33146	8.77519	4.40836e-09	3.59461e-07	10.8754
Rnf43	0.593132	0.263572	1.69943	0.101728	0.290874	-5.67054
Rps2-ps8	0.591135	-0.41389	1.63732	0.11417	0.312768	-5.76672
Iglv2	0.590294	0.233473	0.474041	0.642125	0.81934	-6.96324
Gm16061	0.589913	-2.07733	0.68758	0.498087	0.724068	-6.83932
Gm2044	0.589839	-0.172866	1.42739	0.165917	0.391527	-6.07003
Gm48027	0.589372	-1.14876	1.07364	0.293304	0.546555	-6.4993
Gm10817	0.589136	-2.28119	0.608596	0.548317	0.758665	-6.89131
Pafah1b1-ps1	0.588828	-0.578223	1.45241	0.158902	0.382694	-6.0357
F930017D23Rik	0.58765	-0.833127	1.17084	0.25277	0.503765	-6.39209
Gm20337	0.587633	-0.978668	0.988693	0.332346	0.585849	-6.58604
Gm6517	0.586549	0.409572	1.8801	0.0718696	0.232199	-5.37497
Kbtbd11	0.586547	4.00722	4.67769	8.71338e-05	0.00134991	1.00247
6330409D20Rik	0.586523	-1.44317	0.970474	0.341165	0.593138	-6.60379
Grhl1	0.586132	2.7439	3.07477	0.00506426	0.0351266	-2.94818
Dhrs13	0.585556	1.06331	2.2512	0.0334695	0.139695	-4.70061
Gm43759	0.58554	0.452063	2.04452	0.0516367	0.188107	-5.08677
Gm13740	0.585315	-0.500941	1.61722	0.11846	0.319539	-5.79723
Itm2a	0.58527	1.4771	1.84443	0.0777093	0.244848	-5.43715
Ccdc184	0.584725	-1.85233	1.14801	0.2619	0.513347	-6.41803
Gm43690	0.584711	0.430124	1.69222	0.103111	0.293329	-5.68185
Sdr42e1	0.584511	0.188914	1.59889	0.122488	0.325402	-5.82479
Ung	0.583671	-0.127413	1.4233	0.167087	0.393342	-6.07559
Idnk	0.582957	5.31414	7.91198	3.00361e-08	1.73665e-06	8.95587
Gcat	0.582874	3.10355	4.76675	6.92138e-05	0.00112939	1.23001
Copz2	0.582822	0.66719	2.14435	0.0419797	0.163959	-4.90342
Gm6457	0.582554	-1.22518	0.913259	0.369885	0.619927	-6.65752
Lrrc25	0.581941	5.17632	5.44334	1.47138e-05	0.000313119	2.79646
Evi5l	0.581894	3.43585	5.18415	2.35847e-05	0.000460337	2.29694
Gm37362	0.581883	-1.3747	1.01915	0.317955	0.571594	-6.55569
Gm17999	0.580274	1.65177	2.55654	0.0170714	0.0862122	-4.08679
Gm17491	0.578673	1.37692	3.03424	0.00558444	0.037777	-3.04092
Gm4973	0.578448	1.69705	2.28035	0.0314362	0.133685	-4.64414
Gm37065	0.577739	-1.25183	0.97392	0.339484	0.591963	-6.60045
Gm18649	0.577348	-1.20777	1.11261	0.276527	0.527968	-6.45732
Gm35857	0.577212	0.692748	2.01723	0.0545988	0.195003	-5.13581
Slc35c2	0.576785	6.43965	8.56643	6.94829e-09	5.27051e-07	10.4205
Gm42595	0.576489	0.398946	2.06752	0.0492508	0.181836	-5.04506
Gm6733	0.576309	1.08056	2.22547	0.0353621	0.144678	-4.75005
Gas2	0.576171	-1.50838	0.823209	0.418222	0.661026	-6.73589
Ddhd1	0.575966	6.49298	8.18216	1.62998e-08	1.09059e-06	9.56758
Gm16206	0.574926	-0.568004	1.281	0.212024	0.455118	-6.26061
Rnf180	0.574577	3.4346	3.98343	0.000521795	0.00583146	-0.756096
Gm12983	0.573266	-1.01465	1.28111	0.211985	0.455098	-6.26047
Fgd2	0.57279	8.39582	12.2467	5.0637e-12	1.33769e-09	17.6022
Emp2	0.572489	-0.288281	1.50485	0.14497	0.360766	-5.96212
Ccdc86	0.571674	5.07404	4.96972	5.28768e-05	0.000908272	1.54179
Gm43863	0.57164	0.0431434	1.60647	0.120809	0.32265	-5.81343
Trerf1	0.570296	5.4623	5.74039	7.04242e-06	0.00016966	3.53095
P2rx5	0.569652	5.47728	2.57872	0.0204145	0.098362	-4.1568
Gm14373	0.568909	1.23108	2.77771	0.0102642	0.0594587	-3.61412
Mthfd2l	0.568491	-1.04692	1.14396	0.263541	0.515114	-6.42257
Gm6275	0.568303	-0.138269	1.48579	0.149914	0.369328	-5.98911
Zfp72	0.56788	0.381175	1.53782	0.136733	0.347549	-5.91476
Gm20636	0.567833	-0.149863	1.41916	0.168277	0.395269	-6.08121
4933407K13Rik	0.566546	0.476038	2.12293	0.0439038	0.168575	-4.94328
Tnfrsf21	0.566491	3.38072	2.62236	0.0161834	0.0830416	-3.99882
Mamld1	0.566365	-1.63155	0.901698	0.375876	0.625523	-6.66801
Mipol1	0.566223	-0.839024	1.24038	0.226422	0.47174	-6.31031
Gm37010	0.566049	-0.943333	1.21202	0.236905	0.484821	-6.34416
Gm16332	0.564722	-1.63873	1.04204	0.307426	0.560159	-6.53232
Gm7308	0.564413	0.339394	1.92105	0.0662715	0.220742	-5.30485
Rps2-ps7	0.564405	-0.472363	1.48968	0.148894	0.367605	-5.98362
Scarf1	0.564278	-0.373322	1.40964	0.171042	0.399564	-6.09408
Gm5830	0.564207	0.722601	1.81082	0.0822799	0.253661	-5.49103
1700034H15Rik	0.564183	-0.965708	1.01145	0.321549	0.574844	-6.56344
Gucy2c	0.563683	1.76849	2.45471	0.0214542	0.102056	-4.29681
Gm10126	0.563638	-0.349696	0.965561	0.34434	0.595997	-6.60771
Irag1	0.56346	-0.588168	0.974904	0.339178	0.59163	-6.59932
Gm47071	0.563338	2.43363	4.08834	0.000398704	0.00470643	-0.493107
Gm13772	0.563272	2.41198	3.31485	0.00281601	0.0222985	-2.38829
4930412F12Rik	0.562952	0.827153	2.40066	0.0241827	0.11127	-4.40619
Hdgfl3	0.562815	1.84866	2.96356	0.00661597	0.0427807	-3.20127
Gm10734	0.562466	1.3401	1.88434	0.0712722	0.230679	-5.36777
Cdnf	0.562206	-1.44469	0.725831	0.474928	0.707039	-6.81171
Rara	0.562171	6.24506	6.0427	4.47559e-06	0.000115836	4.02469
2810455O05Rik	0.561519	-1.12914	1.08885	0.286669	0.539953	-6.48307
2200002D01Rik	0.561499	1.38145	2.3531	0.0268438	0.119878	-4.50118
Gm20531	0.561419	-0.712428	1.17902	0.249559	0.499445	-6.38269
Gm6257	0.561405	-1.45002	0.891127	0.381411	0.630592	-6.67749
Gm28688	0.561201	-2.47181	0.631042	0.533776	0.748332	-6.87716
Ptgdr2	0.560973	-1.32557	1.01521	0.319792	0.573272	-6.55967
Gm5937	0.560669	-1.72128	1.02211	0.316578	0.570073	-6.5527
Eps8	0.560563	5.72887	4.90368	8.2815e-05	0.00129743	1.14987
Gm23301	0.559902	-0.291203	1.35339	0.188117	0.424372	-6.16858
Gm11400	0.559694	1.66451	3.00357	0.00601162	0.039909	-3.11071
5430403G16Rik	0.559107	0.313586	1.51287	0.142931	0.357201	-5.95068
Gm12264	0.557222	-1.36794	0.919319	0.366769	0.617271	-6.65197
Gm47550	0.556876	-0.749569	1.21964	0.234054	0.481274	-6.33514
Gorasp1	0.556818	2.10806	2.80075	0.00972563	0.057358	-3.56367
Gm15784	0.556652	1.2717	2.58802	0.0158948	0.0817797	-4.02085
Gm8539	0.556611	0.410136	1.66921	0.10763	0.30176	-5.71768
Gm34342	0.556103	-2.13969	0.821665	0.419083	0.66156	-6.73716
Gm43375	0.556064	0.386284	1.90268	0.068734	0.225657	-5.33645
Opn3	0.555759	1.63405	2.60912	0.0151489	0.0789915	-3.97639
Gm2395	0.555673	-0.073595	1.98812	0.0579241	0.202373	-5.18761
Psap	0.555281	12.4738	12.8557	1.77653e-12	5.9174e-10	18.6328
Gm49584	0.555051	-0.60389	1.1619	0.256317	0.507402	-6.4023
Gm7862	0.554765	0.430211	2.06141	0.049875	0.18316	-5.05618
Gm10221	0.554756	0.664253	1.89927	0.0692001	0.22675	-5.34229
Fem1al	0.554254	0.0662559	1.51379	0.142699	0.357017	-5.94936
Gm6027	0.554245	-0.413345	1.53169	0.138236	0.350149	-5.92363
Naa25	0.554123	5.36984	6.17115	1.92878e-06	5.84047e-05	4.79147
Ank	0.553815	5.3053	2.85844	0.0112037	0.0632977	-3.59566
Lmntd2	0.553049	0.789097	2.31111	0.0294135	0.127742	-4.58404
Gm8802	0.552712	-1.34105	1.01242	0.321098	0.57428	-6.56247
Gm37968	0.552603	-0.0658545	1.62532	0.116715	0.316892	-5.78497
Bhlhb9	0.552483	1.5536	1.99677	0.0569177	0.199909	-5.17228
Tmprss2	0.552113	-1.87176	0.747864	0.461563	0.696276	-6.79553
Rmdn2	0.551952	1.32133	2.19875	0.0374299	0.150729	-4.801
Atrx	0.551741	8.12048	12.8227	1.87832e-12	6.12331e-10	18.578
Irf6	0.551669	2.05403	2.34265	0.0274633	0.121828	-4.52189
Pdzd11	0.551592	4.79357	5.18636	2.34515e-05	0.000460303	2.30256
Gm17511	0.55159	-1.47183	1.04042	0.308166	0.561108	-6.534
Fth-ps3	0.551456	-1.73115	0.857038	0.399616	0.646304	-6.70735
Gm49376	0.551252	0.632644	1.69574	0.102434	0.292256	-5.67633
2810454H06Rik	0.550777	-1.82351	0.636341	0.530499	0.746332	-6.8736
Gm12017	0.549562	-0.716004	0.850231	0.403865	0.649389	-6.71256
Tcf7l2	0.549433	4.51697	3.39215	0.00293711	0.0230191	-2.36109
Gm9929	0.549046	-0.561868	1.19296	0.244155	0.493464	-6.36654
Tspyl3	0.548962	1.73084	2.65999	0.0134834	0.072387	-3.86839
Gm2058	0.54776	-0.474342	1.51818	0.141594	0.355365	-5.94308
2610037D02Rik	0.547673	0.795733	1.55061	0.133641	0.342202	-5.89614
Gm16161	0.547667	1.58931	2.42106	0.0231175	0.107445	-4.36508
2810408A11Rik	0.547495	-0.0156334	1.66616	0.108243	0.302515	-5.72241
Gm43965	0.546475	-1.58848	0.870572	0.392323	0.639963	-6.69562
Dpm1	0.546122	2.62703	2.62198	0.0147671	0.0773543	-3.95122
Akt1s1	0.545899	5.48182	5.83344	4.86076e-06	0.000123921	3.88009
Gm13807	0.545357	-0.29349	1.40672	0.171897	0.400883	-6.09801
Tmtc3	0.545175	4.75742	5.18829	2.33353e-05	0.000459915	2.3075
Mex3a	0.544867	-0.541385	1.21038	0.237522	0.485825	-6.3461
Klhl18	0.544796	5.80633	8.92859	3.16715e-09	2.75722e-07	11.2059
Rhobtb2	0.544399	4.64721	4.92718	4.57305e-05	0.00080078	1.64018
Ppp1r18	0.544311	7.67178	9.68364	6.50459e-10	7.32818e-08	12.7859
Gm17794	0.543459	-0.867123	1.0601	0.299296	0.552775	-6.51356
Sgsm3	0.543445	4.06148	3.98959	0.000525084	0.00585967	-0.757086
Gm15148	0.542393	0.673283	1.82351	0.0802801	0.249936	-5.47001
Mtmr7	0.541564	0.825846	1.74743	0.0929142	0.274408	-5.59426
BC051142	0.541083	-1.42829	0.807416	0.42709	0.667401	-6.74884
Gm37581	0.541053	-0.914037	1.14132	0.26462	0.515903	-6.42554
Gm10388	0.540745	-0.323097	1.22678	0.231406	0.477466	-6.32663
Gm20147	0.540505	0.0265293	1.4306	0.165004	0.3904	-6.06566
Gm12090	0.540307	-0.834756	1.06373	0.29768	0.550984	-6.50975
Flt4	0.540182	1.89096	2.04464	0.0517775	0.188518	-5.08755
Rbm11	0.540157	-1.26577	1.05798	0.300242	0.553277	-6.51577
Stard6	0.539297	0.305652	1.72228	0.0974471	0.282407	-5.63443
Gm12346	0.539059	4.02606	3.76017	0.000973978	0.00955967	-1.35001
Stat5b	0.539037	7.31875	9.21144	1.73534e-09	1.66181e-07	11.8068
Cpm	0.538826	-1.06878	0.821974	0.418924	0.661464	-6.73689
Zfp239	0.538409	-1.18629	0.752376	0.459119	0.694773	-6.79186
Rbm8a2	0.538144	1.38197	2.42355	0.0229904	0.107037	-4.36005
Slc22a15	0.537797	3.8512	4.92961	4.54452e-05	0.000797608	1.64638
Zfp14	0.537744	1.35771	1.94452	0.0632376	0.214237	-5.26416
Gm26813	0.537224	-0.920212	1.05589	0.301179	0.554005	-6.51796
Sipa1l3	0.536817	7.53177	8.41475	9.7058e-09	6.9818e-07	10.0862
Gm17786	0.536635	-2.12487	0.700648	0.490033	0.718701	-6.83012
Gm47761	0.536614	-0.0996466	1.20671	0.238911	0.487769	-6.35044
Med12l	0.53638	2.54974	2.79662	0.00982006	0.0575995	-3.57272
Scarb1	0.535737	6.36369	5.41828	2.34628e-05	0.000460303	2.39817
Slc24a1	0.535561	0.0493915	1.33395	0.194321	0.432369	-6.19373
Zfp112	0.534945	-0.481447	1.09768	0.282868	0.535972	-6.47356
Rpl35a-ps7	0.533818	-0.214621	1.37027	0.18286	0.416954	-6.14651
Ctrl	0.533533	0.92923	1.90124	0.0689312	0.226159	-5.33893
4930516B21Rik	0.532714	-1.14889	0.930619	0.361006	0.611062	-6.64154
Cbx3-ps1	0.532679	-2.30415	0.732304	0.470836	0.703614	-6.80717
B230369F24Rik	0.532505	-0.868072	1.19946	0.241665	0.490451	-6.35894
Gprc5c	0.532473	2.94462	2.98548	0.00627798	0.0411777	-3.15172
Xxylt1	0.532464	4.5239	4.55791	0.000119893	0.00174619	0.689357
Gm8163	0.532175	-0.270372	1.11414	0.275882	0.527436	-6.45565
Clec2l	0.532113	-1.69989	0.993492	0.330049	0.583613	-6.58131
Ppp1r12b	0.531696	3.90643	4.59407	0.000108164	0.00160745	0.789043
Armcx6	0.530918	2.29249	2.08047	0.0487949	0.180719	-5.02756
Gm48194	0.530274	1.03666	2.1865	0.0384137	0.153716	-4.82421
Nid2	0.529178	1.52296	1.30397	0.20737	0.448459	-6.23049
Gm10182	0.52902	-0.686035	1.15045	0.26091	0.512484	-6.41527
Adam23	0.527268	5.5099	3.05204	0.00732027	0.0465592	-3.19238
Gm8750	0.527127	0.294468	1.88549	0.0711105	0.230447	-5.36581
Cd164	0.52711	6.99311	4.35395	0.000407679	0.00478289	-0.364686
Extl2	0.527003	2.3287	2.98927	0.00622131	0.040876	-3.14315
Elovl6	0.526692	3.56557	2.89228	0.00843158	0.0517376	-3.40395
Gm10146	0.526322	0.151605	1.76722	0.0894754	0.267658	-5.56234
Gm9030	0.526218	-0.507712	0.703491	0.489902	0.718701	-6.82629
Ptprv	0.526007	0.348743	1.84458	0.077055	0.24348	-5.43489
Gm20712	0.525786	-1.66722	0.977663	0.337666	0.590687	-6.59682
AU041133	0.525251	0.131717	1.24521	0.224671	0.469953	-6.30447
Nlrp10	0.525009	-0.722793	1.32304	0.197871	0.436213	-6.2077
Gm5626	0.524861	-0.869905	1.17902	0.249558	0.499445	-6.38269
Tnip3	0.524592	8.3297	5.02771	8.8508e-05	0.00136293	1.15111
Gbp5	0.524556	4.68553	0.995036	0.33527	0.588545	-6.57374
Mir5107	0.523931	3.14598	3.48319	0.00185329	0.0161709	-1.98617
Gm9108	0.523486	1.17622	1.74722	0.0929509	0.274464	-5.59459
Gm31166	0.52347	-1.21667	0.889182	0.382435	0.631517	-6.67922
Gm37127	0.523424	0.666301	1.56441	0.130372	0.337481	-5.87594
Gm13160	0.523189	0.074886	1.29796	0.206223	0.44686	-6.23944
Adam15	0.522777	3.40236	3.16727	0.00408162	0.0297803	-2.74022
Adgrg5	0.522383	3.16118	2.87868	0.00821624	0.0506597	-3.40015
Ncor2	0.522205	7.23077	6.5406	1.24689e-06	3.9719e-05	5.28846
Xkr8	0.521637	1.19196	1.86213	0.0744544	0.23841	-5.4054
Gm14438	0.521621	2.02474	1.78749	0.0875753	0.264107	-5.53311
Gm43668	0.521564	-0.0472546	1.4126	0.170178	0.398634	-6.09008
Hexim2	0.520986	0.695901	1.39257	0.176144	0.406824	-6.11695
Spata6	0.520986	4.94284	7.85008	3.45988e-08	1.97072e-06	8.81432
Zfp108	0.520836	-0.815505	0.945648	0.353436	0.604754	-6.62747
Gm44321	0.520072	1.75378	2.42935	0.0226969	0.105979	-4.34831
Ndrg1	0.51965	5.29205	4.2062	0.000411351	0.00481965	-0.450143
Lgals3	0.519336	11.0855	6.30457	5.12094e-06	0.000129264	3.99527
Farp2	0.519069	2.91548	3.35745	0.00253435	0.0205566	-2.28721
5930403N24Rik	0.517665	2.18136	3.09371	0.00483738	0.0339681	-2.90465
Mrpl42	0.517144	5.23971	5.34238	1.59833e-05	0.000336396	2.6863
2810408I11Rik	0.516909	-0.575709	1.11106	0.277181	0.528764	-6.45902
Rbfaos	0.516874	-1.6184	0.886621	0.383785	0.632705	-6.6815
Gm45698	0.516575	-0.931788	0.937399	0.357577	0.608215	-6.63522
Gm17430	0.516568	-1.28171	0.920921	0.365948	0.616499	-6.6505
Gm8146	0.516565	-0.964648	1.01134	0.321601	0.574844	-6.56355
Tmem51os1	0.515541	0.725989	2.00622	0.0558365	0.197637	-5.15547
Elmo2	0.514932	6.46619	8.12983	1.83345e-08	1.16083e-06	9.44988
1810062O18Rik	0.514462	-1.13588	0.94692	0.3528	0.604247	-6.62627
Gm6419	0.514128	-0.276646	1.15999	0.257078	0.508252	-6.40447
Gm8483	0.513856	-0.247094	1.13488	0.267258	0.518576	-6.43273
Lyst	0.513816	7.81651	5.97611	6.69651e-06	0.000162605	3.65825
Gm12799	0.513643	1.21401	1.93165	0.064886	0.217975	-5.28652
Mllt3	0.513409	4.07568	3.95889	0.00055562	0.00610704	-0.817408
Prr5	0.513385	2.84872	3.59376	0.00140437	0.0129235	-1.71838
Gm9392	0.513229	1.88633	3.30102	0.00291383	0.0228835	-2.421
Gm6475	0.513082	0.503533	1.47987	0.151479	0.371651	-5.99745
Gm50166	0.512691	-0.123294	1.05716	0.30066	0.553569	-6.51659
Gm28875	0.512471	1.54763	2.14467	0.0419519	0.163893	-4.90283
Gm2011	0.511722	-0.765784	0.91678	0.368072	0.618445	-6.6543
Oas1b	0.511421	0.952425	1.60881	0.120294	0.321834	-5.80991
Gm14970	0.51136	2.03395	2.37209	0.0257506	0.116722	-4.46339
Gm15927	0.511161	-0.185204	1.49885	0.146513	0.363483	-5.97065
Gm8752	0.511153	0.111206	1.6464	0.112276	0.309794	-5.75284
Ciita	0.511121	9.00817	5.8217	1.2342e-05	0.000268515	3.08666
1190007I07Rik	0.511062	0.698443	1.6341	0.114848	0.314121	-5.77163
Exog	0.510418	2.22438	3.10801	0.00467262	0.033084	-2.87172
Il27	0.509974	-0.172173	1.12972	0.269386	0.52043	-6.43847
C1qbp	0.509275	5.66885	6.67969	5.50445e-07	2.00331e-05	6.04496
Gm17828	0.508128	-1.39294	0.897341	0.378151	0.627576	-6.67193
Fap	0.507287	-0.663945	1.1117	0.276909	0.528458	-6.45832
Zfa-ps	0.506256	-0.282172	1.14752	0.262096	0.513534	-6.41857
Tmem91	0.505832	-2.54566	0.557125	0.582427	0.781915	-6.92188
6030400A10Rik	0.505641	-1.8695	0.732445	0.470751	0.703614	-6.80707
Ccdc40	0.505493	-0.94252	1.07975	0.290625	0.543688	-6.4928
Gm12722	0.504455	-1.86296	0.673445	0.506882	0.731541	-6.84907
Gm37154	0.504138	-0.705297	1.08705	0.287449	0.540441	-6.48501
Glyctk	0.503898	-0.883717	1.08146	0.28988	0.543186	-6.49098
Gm9821	0.503726	0.405842	1.55064	0.133635	0.342202	-5.89611
Jun	0.50305	5.30426	1.42647	0.173881	0.403507	-6.07105
8430422M14Rik	0.503021	-1.75044	0.665535	0.511841	0.734791	-6.85444
D730003I15Rik	0.502243	0.54824	1.61344	0.11928	0.320695	-5.80293
Gm4708	0.501404	1.25217	2.23443	0.0346926	0.143078	-4.73288
Muc19	0.50124	-0.408815	0.945425	0.353574	0.604754	-6.62766
Psrc1	0.500501	3.17424	2.51531	0.0194719	0.0950761	-4.1916
Gm5844	0.500191	3.34667	3.34107	0.00263927	0.0211867	-2.32613
Porcn	0.500185	-1.64778	0.798888	0.431927	0.671039	-6.75574
Gm7859	0.499107	0.612875	1.64021	0.113563	0.311607	-5.7623
Map3k20	0.498922	4.30439	2.8891	0.00916492	0.0549373	-3.45519
Camk2n2	0.498516	-0.776796	0.897243	0.378202	0.627576	-6.67202
Gm11787	0.498322	1.3694	1.95014	0.0625299	0.212907	-5.25437
Dpysl2	0.498229	3.16253	3.51148	0.00172664	0.0153188	-1.91792
Gm7691	0.498202	1.60823	1.95857	0.0614805	0.210975	-5.23963
Gm47021	0.497554	2.08229	2.70866	0.0120517	0.0668106	-3.76398
Gm9316	0.497423	-1.13612	1.21285	0.236596	0.484448	-6.34319
Plekhg5	0.497349	3.42538	5.18006	2.38342e-05	0.000462263	2.28649
Gm5612	0.496776	0.0528072	1.23105	0.22983	0.475677	-6.32152
Impdh1	0.496661	2.11838	2.19064	0.0380784	0.152852	-4.81637
Npas2	0.496138	0.505387	1.35449	0.187772	0.424197	-6.16716
Ube2l6	0.495715	5.37253	1.9013	0.076107	0.241631	-5.36537
Otof	0.495663	-1.49717	0.951453	0.35054	0.601587	-6.62199
2900005J15Rik	0.495512	-0.0474788	1.65454	0.110598	0.306656	-5.74033
Gm15232	0.494721	0.919174	1.83847	0.0779791	0.245387	-5.44511
Irf8	0.494247	10.3902	3.21904	0.00554772	0.0376615	-2.89671
Gm5614	0.49422	-0.956773	0.830153	0.414359	0.658413	-6.73012
Stk17b	0.494043	6.04013	2.4244	0.02787	0.123062	-4.44868
Gm15564	0.492969	5.96932	1.8543	0.0830691	0.255067	-5.44166
Rnd2	0.492806	-0.379661	1.3658	0.18424	0.418702	-6.15237
Tmem176b	0.492717	2.55119	1.2242	0.237844	0.486223	-6.32615
Eif4ebp3	0.492292	-0.595831	1.15752	0.258067	0.509484	-6.40727
Gm6161	0.492139	-0.686905	1.16165	0.256417	0.507403	-6.40259
Rps11-ps3	0.491486	0.693005	1.02155	0.318762	0.572575	-6.55137
Mir3473a	0.491124	-0.723706	0.967344	0.342695	0.594383	-6.6068
Gm11582	0.491084	-1.15399	0.762475	0.452956	0.690403	-6.78439
4933431G14Rik	0.490221	0.367735	1.44157	0.161911	0.386414	-6.05064
St3gal4	0.490151	5.15167	6.36866	1.18115e-06	3.81624e-05	5.28148
Gm8801	0.48974	0.322634	1.7549	0.091604	0.272113	-5.58225
Mospd2	0.489497	5.84518	8.14595	1.76815e-08	1.14106e-06	9.48617
Gm43029	0.488434	0.365095	1.52193	0.140654	0.3537	-5.93769
Rps2-ps5	0.488013	1.55991	1.87302	0.0728791	0.234296	-5.38699
Gm5481	0.487655	0.68785	1.97484	0.0594997	0.20607	-5.21106
Itsn2	0.487071	7.85818	7.55262	6.87425e-08	3.59479e-06	8.12708
Myo9a	0.487033	6.86342	8.76871	4.47064e-09	3.62429e-07	10.8614
Gm8388	0.486854	1.84572	1.87838	0.0721136	0.232665	-5.37789
Polg2	0.486455	2.1687	2.24783	0.0337116	0.140437	-4.7071
Nptxr	0.48626	0.588874	1.84098	0.0775979	0.244641	-5.44091
Gm4849	0.485732	-0.354074	1.19998	0.241466	0.490356	-6.35833
Irf4	0.485692	2.55204	1.06515	0.302547	0.555099	-6.50312
Gm11675	0.485665	0.904701	2.03182	0.0529972	0.191019	-5.10966
Gm9845	0.485299	0.199787	1.46043	0.156703	0.378947	-6.02459
Gpr82	0.48529	4.38322	2.58848	0.0182958	0.0908387	-4.09266
Gm7177	0.484758	-1.49154	0.787494	0.438442	0.677403	-6.76484
Tmem229b	0.484583	6.53306	6.0584	3.06242e-06	8.55387e-05	4.35504
Slc12a3	0.484517	2.73684	2.18021	0.0397075	0.157168	-4.84382
Gm48705	0.484294	-0.631106	1.05796	0.300254	0.553277	-6.5158
Gm36486	0.483972	3.61052	2.9993	0.00622801	0.0409025	-3.13571
1700007J10Rik	0.483567	-1.41394	0.952291	0.350123	0.601343	-6.62119
Tubg2	0.483112	-0.897135	1.3529	0.188271	0.424469	-6.16922
Cd48	0.482798	6.36483	6.5639	7.30471e-07	2.53793e-05	5.76195
B3gnt7	0.482302	-1.67451	0.621166	0.540148	0.752651	-6.88344
Tbx21	0.482261	0.588825	1.039	0.310177	0.563429	-6.53414
Atf1-ps	0.481769	0.52953	1.39996	0.173891	0.403507	-6.10709
4931422A03Rik	0.48124	-0.0710882	1.05642	0.300939	0.553796	-6.5174
Amot	0.480397	1.73228	2.11597	0.0445451	0.170247	-4.95616
Zfp995	0.48024	2.52179	3.0539	0.00532602	0.0365149	-2.996
Gm53055	0.479921	3.50519	2.67441	0.0136442	0.0729948	-3.86181
Gm19144	0.479762	0.449698	1.62482	0.116821	0.317028	-5.78572
Hps3	0.479624	6.65767	6.14436	2.41613e-06	7.01134e-05	4.58821
Gm46344	0.479452	-0.185325	1.24031	0.226447	0.47174	-6.31039
Rph3al	0.479134	-1.79479	0.55093	0.586756	0.784835	-6.92522
Wdr86	0.479093	5.98128	7.45913	8.5504e-08	4.29538e-06	7.90865
Gm16278	0.478966	-1.73691	0.90059	0.376454	0.625871	-6.66901
Map7	0.477308	0.078753	1.22412	0.23239	0.479165	-6.32981
Gm15787	0.477294	0.00637956	1.39244	0.176127	0.406824	-6.11713
5430414B19Rik	0.477119	-1.66725	0.512643	0.613253	0.802071	-6.94565
Gm12454	0.476993	-0.690881	1.17365	0.251666	0.502217	-6.38887
Il1r2	0.476991	4.06484	3.00926	0.00647052	0.042134	-3.15096
Dcxr	0.476965	3.17438	3.35461	0.00255228	0.0206582	-2.29398
Sh3rf1	0.476835	3.98405	4.81194	6.15842e-05	0.00103351	1.34553
Gm15526	0.476776	0.505175	1.1468	0.26273	0.514035	-6.41911
Rps13-ps4	0.476774	3.30516	2.80174	0.00976367	0.0575203	-3.56504
B630019A10Rik	0.476493	-1.39894	0.525999	0.604319	0.796163	-6.93831
Enc1	0.476355	4.36818	3.19642	0.00424476	0.0306929	-2.74323
Gm8173	0.476307	-0.993734	0.907525	0.372848	0.622672	-6.66274
Gm3571	0.476131	3.19857	3.08801	0.00490465	0.0342902	-2.91777
1700029I15Rik	0.47607	-0.671464	1.31226	0.201429	0.440935	-6.22141
Gm8515	0.475186	0.369443	1.35928	0.18627	0.421883	-6.16091
Zfp286	0.474716	-1.56138	0.687315	0.498251	0.724239	-6.8395
Hmgn2-ps1	0.47467	0.680739	1.42849	0.165605	0.391343	-6.06854
Gnb1-ps3	0.474115	-0.287354	1.24719	0.223957	0.469164	-6.30207
Tifab	0.474041	8.21371	3.98818	0.000959769	0.00946305	-1.20199
Plppr4	0.47344	-0.284662	1.02788	0.313911	0.567521	-6.54684
Itpripl1	0.473432	5.7867	5.61818	7.76895e-06	0.000183981	3.40151
Gramd2	0.47343	3.90773	2.8726	0.00883797	0.053545	-3.44775
Pwwp3a	0.473206	4.65476	3.94068	0.000620542	0.00666756	-0.910044
Tmem176a	0.473113	2.2769	1.0686	0.300478	0.553433	-6.50001
Gm7498	0.473078	-1.39947	0.995975	0.328865	0.58246	-6.57886
Galnt4	0.472959	2.08205	2.23066	0.0349725	0.143648	-4.7401
Tmem116	0.472598	1.0711	2.0653	0.0494767	0.18223	-5.0491
Gm20082	0.472484	0.658693	1.92942	0.0651755	0.218516	-5.29039
Foxp3	0.472386	-1.48858	0.492929	0.627208	0.809747	-6.95551
Fos	0.472021	6.81619	2.1967	0.0437727	0.168176	-4.86418
Micall2	0.471932	1.49328	1.68164	0.105168	0.297303	-5.69837
Gm29770	0.471586	1.35072	1.81942	0.0809201	0.250984	-5.47679
Gm7117	0.471546	-0.143314	1.2246	0.23221	0.478923	-6.32923
Eif5al3-ps	0.471531	2.61585	2.49899	0.0194339	0.0950419	-4.2061
Rab9b-ps1	0.47144	-1.45843	0.691988	0.495362	0.722507	-6.83623
Gm12185	0.471435	2.52757	1.35641	0.191855	0.42914	-6.16335
Gm16581	0.471051	0.531562	1.83348	0.0787393	0.246666	-5.45342
Gm6012	0.470854	1.06779	1.91967	0.0664533	0.22119	-5.30723
Ndufa12-ps	0.470314	-1.11863	1.0018	0.326101	0.579637	-6.57309
Hspa1l	0.470175	-2.00605	0.551775	0.586032	0.784345	-6.9249
Evl	0.470037	7.07356	7.01818	2.42922e-07	1.01974e-05	6.86343
Nup210	0.470012	8.10083	8.08633	2.02236e-08	1.25452e-06	9.35174
Bin2	0.469692	6.94891	6.45176	1.02032e-06	3.39119e-05	5.43536
Hsf5	0.469442	-1.19252	0.703104	0.488528	0.717391	-6.82838
Rilp	0.469131	-0.865889	0.987257	0.333035	0.586456	-6.58745
Col9a3	0.469128	1.93528	1.99179	0.0574946	0.201402	-5.1811
Cd99l2	0.469058	2.80744	2.25851	0.03336	0.139542	-4.69167
Klf4	0.468609	3.49546	1.95176	0.066178	0.220682	-5.26913
Gm8587	0.468553	-0.805658	1.09772	0.282852	0.535972	-6.47352
Igbp1	0.468456	6.30754	5.96843	3.32908e-06	9.09238e-05	4.25194
Eid3	0.46822	0.898673	1.82123	0.0806369	0.250512	-5.4738
Sla	0.468182	6.5534	2.29361	0.036201	0.147089	-4.69017
Pianp	0.468153	3.16022	2.08687	0.0494122	0.182169	-5.02496
Gm8493	0.467676	0.591253	1.77549	0.0880703	0.265059	-5.54892
AA413626	0.46693	-2.09318	0.603607	0.551577	0.76086	-6.89439
Fdx1	0.466764	2.76103	2.91462	0.0074341	0.0471267	-3.31126
Gpr141	0.466502	5.14723	1.34158	0.199346	0.438647	-6.18142
Gm17690	0.466164	-0.592828	1.19267	0.244264	0.493619	-6.36687
Gm15337	0.466047	0.0751871	1.61313	0.119349	0.320762	-5.80341
Gm12944	0.465747	-1.42441	0.869558	0.392866	0.64035	-6.69651
9330159M07Rik	0.465148	1.42262	1.76047	0.0906354	0.270389	-5.57326
Gm7180	0.464719	-1.17529	0.815135	0.422741	0.664639	-6.74254
H2-DMb2	0.464653	5.79865	3.19206	0.00521636	0.0359318	-2.87748
Gm10819	0.463949	0.411903	1.39608	0.175041	0.405387	-6.11227
Plxnd1	0.463917	6.36493	3.07252	0.00706339	0.0451503	-3.15502
Gm6781	0.463719	0.661535	1.84426	0.0771022	0.243529	-5.43541
Tmem156	0.463083	3.4334	3.2923	0.00297718	0.0232621	-2.4416
Hsf4	0.462714	-0.632943	0.916189	0.368376	0.618549	-6.65484
Vav2	0.461969	6.40781	4.72286	0.000118504	0.00173255	0.7798
A630091E08Rik	0.461785	-2.28289	0.630916	0.533857	0.748377	-6.87724
Stxbp6	0.46109	-1.13334	0.695058	0.493469	0.721038	-6.83408
Rpl10-ps3	0.461055	1.31321	1.29447	0.208653	0.450406	-6.24323
Krt7	0.461045	-1.28414	0.652268	0.520247	0.739858	-6.86328
Tmem132a	0.460546	4.43214	4.28758	0.000238739	0.00310523	0.00964687
Ttc39b	0.46027	7.33749	4.0583	0.000751597	0.00774443	-0.982852
Fh1	0.460018	5.84512	5.20426	2.46936e-05	0.000474725	2.26768
Pnp	0.459506	5.38891	4.91309	4.81382e-05	0.0008372	1.59204
Rpl30-ps3	0.459324	1.10657	1.46893	0.154402	0.375555	-6.01276
Rps19-ps3	0.459189	0.923883	1.99467	0.057161	0.200462	-5.17601
Epn2	0.458925	-1.41206	0.802741	0.429738	0.669159	-6.75263
Brme1	0.458698	-1.11228	0.880724	0.386908	0.635256	-6.68672
Gm50387	0.458512	-0.703439	0.838502	0.409744	0.654316	-6.72312
Olfr755-ps1	0.458011	-1.24485	0.933376	0.359609	0.609843	-6.63897
St8sia6	0.457804	1.02289	1.29522	0.207522	0.448597	-6.24271
Calhm2	0.457667	3.82356	3.61581	0.00132848	0.0123664	-1.66465
Gm5931	0.457587	0.495473	1.53735	0.136848	0.347727	-5.91544
Pip4p2	0.457199	2.36576	2.64165	0.0140632	0.0746335	-3.90747
Gm45148	0.456209	-1.47292	0.756596	0.456407	0.692795	-6.7889
Adgra3	0.455402	-1.47953	0.810379	0.425417	0.666078	-6.74643
Ildr1	0.454483	4.78782	3.61072	0.00152275	0.0137649	-1.76376
Pheta2	0.454438	2.28405	2.15505	0.0410477	0.161389	-4.88342
Gm6430	0.454293	2.5797	2.755	0.0108225	0.0617357	-3.66362
Gm11258	0.45404	-2.0929	0.643922	0.525527	0.743285	-6.86881
2010001K21Rik	0.453789	-1.29627	0.885391	0.384435	0.633339	-6.68259
Cyb5r1	0.453726	4.02686	4.12146	0.00036618	0.00439359	-0.409816
Gm43980	0.453273	2.35616	1.78128	0.0882315	0.265439	-5.54224
Gm5055	0.453069	3.08037	2.10999	0.0465341	0.175465	-4.97852
Gm14251	0.452949	0.729733	1.06214	0.299456	0.552906	-6.51042
Prdx6b	0.452686	-0.742147	0.913048	0.369993	0.61997	-6.65771
Rhpn1	0.452207	1.0349	1.3724	0.182204	0.41593	-6.1437
Pcyox1l	0.452177	1.52291	2.29235	0.0306325	0.131177	-4.62075
Tex14	0.451994	1.13198	1.51262	0.142994	0.35724	-5.95104
Hdac1-ps	0.451206	2.81381	2.46209	0.0211046	0.100862	-4.28176
Zfp593	0.451136	-1.2733	0.990334	0.331559	0.584831	-6.58443
Gm43914	0.451131	4.53945	3.70133	0.00111275	0.0106827	-1.48306
Gm7984	0.449944	-1.75135	0.628392	0.535482	0.748942	-6.87885
Gm22571	0.449924	-0.609067	0.97774	0.337628	0.590687	-6.59674
1700094D03Rik	0.449721	0.340882	1.29161	0.208379	0.450005	-6.24739
Gm36989	0.449692	-1.50055	0.698541	0.491326	0.719818	-6.83162
Gm44419	0.449444	-0.909893	0.888459	0.382816	0.631931	-6.67987
E230029C05Rik	0.449308	4.01263	2.19613	0.040936	0.160991	-4.83892
Osgep	0.449206	5.23886	6.27852	1.47668e-06	4.62692e-05	5.05832
Pgm3	0.448829	2.65915	2.68842	0.0126289	0.0691721	-3.80753
Gm15265	0.448775	0.219192	1.43965	0.162448	0.386916	-6.05327
Lrp4	0.448752	0.688007	1.35323	0.188168	0.424372	-6.16879
B130046B21Rik	0.448358	-0.460411	0.97682	0.338075	0.590753	-6.59764
Gm5547	0.448295	-1.17943	0.727199	0.473902	0.706156	-6.81094
Hlx	0.447919	6.18489	5.74907	5.5728e-06	0.000138281	3.73261
Gm8162	0.447135	-1.44761	0.772604	0.447045	0.68511	-6.77655
Hnrnpll	0.446848	5.87699	7.18221	1.64257e-07	7.38048e-06	7.2551
Gm7986	0.446733	-0.695831	1.01678	0.319059	0.572841	-6.55809
Lpar5	0.445687	2.25482	2.41552	0.0234023	0.108493	-4.37626
Sys1	0.445448	4.31746	4.64196	9.55674e-05	0.00144407	0.911241
Gm12035	0.445317	-0.62097	0.67657	0.505614	0.730653	-6.84617
Gm9349	0.444754	1.94638	2.04184	0.0519213	0.188874	-5.09161
Pkdcc	0.443999	3.57474	3.95354	0.000563276	0.00617347	-0.830761
Flot1	0.443838	6.29348	4.8388	7.75806e-05	0.00123564	1.17253
Rgs14	0.443705	3.91641	2.6883	0.0134399	0.0722042	-3.84133
Gm48146	0.443276	-1.18815	0.835153	0.411591	0.655702	-6.72593
Gm11841	0.443155	-0.294086	1.32431	0.197456	0.435626	-6.20609
Tshz3	0.44312	-0.784525	1.07657	0.292015	0.545176	-6.49619
6530409C15Rik	0.442922	2.35327	3.39125	0.00233048	0.0192855	-2.20667
Gm6054	0.44275	0.320336	1.40632	0.172015	0.401026	-6.09855
Gm6580	0.442742	0.428801	1.48722	0.149541	0.368755	-5.98711
Apex1	0.442592	3.40265	3.46628	0.00193325	0.016688	-2.02687
1110035H17Rik	0.442034	-1.73873	0.768405	0.44949	0.687196	-6.77981
Gm5904	0.441526	1.33912	2.04094	0.0520166	0.189015	-5.09323
Wdfy4	0.44119	11.1953	9.36042	1.26936e-09	1.27955e-07	12.119
Gm44164	0.441171	1.62901	1.84062	0.0776517	0.24476	-5.4415
Nr2c2ap	0.441062	1.97212	2.25001	0.0335551	0.139938	-4.70291
Aff1	0.440946	8.35706	7.20755	1.54666e-07	7.03201e-06	7.31533
BC065397	0.440548	0.0156514	1.17483	0.2512	0.501613	-6.38751
Cln5	0.440198	5.8741	6.16548	1.95625e-06	5.91195e-05	4.77735
Jund	0.440028	6.19057	6.12538	2.16215e-06	6.44522e-05	4.67739
Gm6532	0.43971	-1.53179	0.799296	0.431695	0.670873	-6.75541
Gm10086	0.439606	-0.3958	0.971183	0.340818	0.592737	-6.6031
Hey2	0.439562	-2.7022	0.420535	0.67771	0.840799	-6.99018
Ly9	0.439119	5.71039	5.1558	2.53691e-05	0.000485882	2.22452
Gstp-ps	0.438863	-1.71096	0.726057	0.474589	0.706789	-6.81178
Gab2	0.438789	5.85477	6.43834	9.94514e-07	3.3126e-05	5.45341
Gm6981	0.438543	-1.75965	0.577043	0.569103	0.772142	-6.91036
Gm10120	0.43853	0.0799631	1.23425	0.228657	0.474341	-6.31768
Kcnh4	0.438319	-0.0788993	1.23993	0.226584	0.471894	-6.31085
Nenf	0.43823	2.46703	2.39362	0.0245609	0.112436	-4.42033
5530402G07Rik	0.43788	0.553822	1.27154	0.215314	0.458947	-6.27232
Alox15	0.437656	-0.889368	0.757066	0.456131	0.692676	-6.78854
Acsl4	0.437431	6.17038	7.41412	9.50112e-08	4.6659e-06	7.8031
Gm15890	0.437393	0.98979	1.96294	0.0609425	0.209645	-5.23197
Atp2c1	0.436943	6.60348	7.93592	2.84417e-08	1.67352e-06	9.01046
Gm28229	0.436938	-0.0751763	1.09316	0.28481	0.538084	-6.47844
Sh3glb1	0.436716	8.06362	9.90047	4.18469e-10	5.08872e-08	13.2255
Gm9008	0.436515	-0.834717	0.833769	0.412356	0.65636	-6.72709
Atg4a-ps	0.436392	-0.664301	1.01392	0.320397	0.573606	-6.56097
Lncpint	0.436283	1.62543	1.73605	0.0949433	0.277884	-5.6125
Ccnd3	0.435518	5.93134	5.03597	3.75018e-05	0.00067855	1.85111
Gm16166	0.435216	-0.390644	1.14237	0.264192	0.515488	-6.42436
Gm21559	0.434855	-1.83819	0.672986	0.507168	0.731717	-6.84938
Gm6158	0.434823	1.38509	2.05929	0.0500927	0.18353	-5.06002
Glo1-ps	0.434694	0.447802	1.40684	0.171862	0.400863	-6.09785
Ccdc15	0.434572	0.810025	1.43021	0.165114	0.390413	-6.06618
Trpt1	0.434039	0.296967	1.64894	0.111749	0.308855	-5.74894
Rsph3a	0.433414	2.8044	2.50137	0.0193303	0.094838	-4.2012
Gm10752	0.43282	-0.696016	0.843156	0.407186	0.6524	-6.71919
Nptn	0.432797	7.54364	8.73029	4.85916e-09	3.87771e-07	10.7781
Mcoln2	0.432736	0.823502	1.20107	0.241102	0.489878	-6.35701
Cldnd1	0.432719	6.38996	3.73641	0.00143496	0.0131212	-1.64132
Slc15a2	0.43261	4.12836	3.38018	0.00239543	0.0197032	-2.23308
Mir703	0.432105	1.99524	1.09497	0.287763	0.54073	-6.47316
H3c8	0.432077	-1.92439	0.697541	0.491942	0.719985	-6.83233
Bmpr1a	0.431766	-0.966043	0.695769	0.493031	0.720632	-6.83358
Abca3	0.43171	6.64522	7.36078	1.07695e-07	5.12456e-06	7.67766
Gm47882	0.431346	1.23915	1.33808	0.193148	0.430737	-6.18836
Gm11457	0.43113	-0.658995	1.00047	0.326727	0.579747	-6.5744
Zfp268	0.43111	1.37065	1.38947	0.17721	0.408363	-6.12106
Usp12	0.4311	7.53608	7.45716	8.58978e-08	4.30106e-06	7.90405
6030468B19Rik	0.430219	2.5386	2.28088	0.0314008	0.133608	-4.64312
Gm20570	0.429698	4.29767	3.7212	0.00101786	0.00990829	-1.40657
Gm17767	0.429552	2.11474	1.68646	0.104682	0.296422	-5.69156
4932442E05Rik	0.429507	1.23273	1.24364	0.225935	0.471622	-6.30596
Vdr	0.42902	1.9025	1.70069	0.101487	0.290651	-5.66855
Gm13622	0.428668	0.134735	1.13468	0.267339	0.518634	-6.43295
Tnfaip3	0.42845	8.14334	4.74841	0.0001274	0.0018346	0.734459
Comtd1	0.428398	-0.030478	1.06806	0.295763	0.549428	-6.5052
Gm2367	0.428354	1.77113	1.4114	0.171629	0.400443	-6.09163
Gm7367	0.427416	-0.30565	1.09179	0.2854	0.538661	-6.47991
Gm36445	0.427031	0.495894	1.62286	0.117242	0.317718	-5.78869
Gm40578	0.426617	-0.115191	1.32372	0.197648	0.435924	-6.20683
Adora3	0.426605	0.0936895	1.10187	0.281081	0.533414	-6.46903
Tmem150a	0.426207	2.03499	1.81306	0.0819234	0.252969	-5.48732
Gm20033	0.426072	-0.907386	0.879745	0.387428	0.635632	-6.68758
Gm10080	0.42564	2.0045	2.28892	0.0308605	0.131822	-4.62745
Gm5865	0.425365	0.640928	1.18481	0.247302	0.496903	-6.376
Cox7a1	0.424472	-0.662446	0.821335	0.419268	0.661588	-6.73744
Gm2810	0.42429	0.0246471	1.22041	0.233766	0.481146	-6.33422
Gm44053	0.424219	-0.92519	0.825037	0.417202	0.660369	-6.73437
Gm48796	0.423898	-1.18497	0.885981	0.384123	0.632922	-6.68207
Gm5452	0.423855	1.58632	2.19008	0.0381239	0.152955	-4.81744
Gm11557	0.423786	-1.933	0.557531	0.582154	0.781699	-6.92165
Gm47681	0.423669	0.488461	1.47087	0.15388	0.374781	-6.01005
Gm17200	0.42317	-1.65537	0.63474	0.531401	0.746709	-6.87478
Cdkn1c	0.422754	-0.167905	1.12384	0.271824	0.523161	-6.44498
Nefh	0.422604	-0.692064	0.738588	0.467078	0.700183	-6.8025
Gm32687	0.422304	0.805389	1.54214	0.135681	0.345505	-5.90848
Gm8565	0.422086	0.0991085	0.97324	0.339816	0.592165	-6.60111
Dhodh	0.421988	2.0958	2.44742	0.0218052	0.103085	-4.31166
Gm10320	0.421107	2.91243	2.46409	0.0210105	0.100507	-4.27767
Gm43379	0.420678	1.02545	1.16438	0.255843	0.506857	-6.39908
H3c3	0.420265	-0.59925	1.00577	0.324224	0.577579	-6.56913
H3c6	0.420224	-0.74787	0.829519	0.414711	0.658534	-6.73065
Gm26202	0.420217	-1.51039	0.753498	0.458233	0.694043	-6.79126
Gm4977	0.419877	0.048816	1.25804	0.220072	0.464262	-6.28887
Selenom	0.419847	1.08246	1.49635	0.147158	0.36473	-5.97419
Clec12b	0.419388	-1.66728	0.576641	0.56937	0.772299	-6.9106
Gm12919	0.419168	1.82343	1.83095	0.0791289	0.247381	-5.45765
Cbx3-ps5	0.418945	-1.05588	1.05359	0.30221	0.554601	-6.52036
Slc12a7	0.418939	5.64384	5.16021	2.50829e-05	0.000481604	2.23579
Bcl2l1	0.418353	6.88209	3.5728	0.00218653	0.0183071	-2.03941
Gm4950	0.418283	2.06311	1.76915	0.0891446	0.267242	-5.5592
Gm14388	0.417417	-0.730559	0.814834	0.42291	0.664802	-6.74279
Gm9231	0.417056	0.925272	1.61521	0.118896	0.320219	-5.80027
Fam169a	0.417006	-0.647505	0.836988	0.410579	0.654792	-6.72439
H2-DMb1	0.416893	7.84344	4.15706	0.000553093	0.006088	-0.699937
Gm13981	0.416635	-0.105173	1.00138	0.326295	0.579651	-6.5735
Rrbp1	0.416335	8.27693	8.56642	6.94846e-09	5.27051e-07	10.4205
Kdm6bos	0.41626	-0.712148	0.6949	0.493667	0.721067	-6.83407
Arfgef3	0.415991	-1.08495	0.680922	0.502219	0.727826	-6.84393
Gm11575	0.415525	0.367077	1.25143	0.222434	0.467491	-6.29693
Clec2f	0.415485	-1.13049	0.781237	0.442045	0.681389	-6.76979
Zfp385a	0.415455	5.84573	6.88227	3.36803e-07	1.34039e-05	6.53644
Adam4	0.415406	-1.83871	0.621326	0.540045	0.752623	-6.88334
Cbx3-ps2	0.415153	-1.05991	1.04668	0.305322	0.558119	-6.52753
Ppif	0.415148	3.93093	4.51808	0.000131645	0.00188687	0.595308
Lbh	0.414953	5.18959	2.52415	0.0214789	0.102141	-4.23171
Gm14017	0.414785	0.0504928	1.19055	0.245084	0.494558	-6.36934
Ppm1h	0.41432	5.63822	4.74555	7.31122e-05	0.00118292	1.17584
Gm11203	0.41399	-1.34973	0.712344	0.482888	0.713139	-6.82176
Scd3	0.413784	-0.0515912	1.37518	0.18135	0.414662	-6.14003
Znhit6	0.413643	3.01342	3.33685	0.002667	0.0213499	-2.33616
Hnrnpa1l2-ps	0.41359	-1.83498	0.627155	0.536279	0.749529	-6.87964
Gfra2	0.413152	-2.46952	0.432009	0.669461	0.835777	-6.98516
Gm18032	0.413065	-2.1441	0.470774	0.641909	0.81934	-6.96723
Gm9347	0.412417	-0.915428	0.746134	0.462589	0.69693	-6.79684
Amd-ps7	0.41201	-1.34266	0.797816	0.432538	0.671464	-6.7566
Cenpw	0.411571	1.90228	2.50218	0.0192954	0.0947577	-4.19953
Gm6681	0.411359	-2.06721	0.553128	0.585119	0.783876	-6.92414
Gm10053	0.411094	2.7919	2.22868	0.0351211	0.143999	-4.74391
Aldoc	0.411011	3.67784	3.12261	0.00451001	0.0320809	-2.83803
Gm11832	0.410457	-2.04151	0.541564	0.592943	0.788978	-6.9306
H2bc6	0.410267	-0.969076	0.863365	0.396195	0.643471	-6.70189
Cd300c2	0.409659	2.93727	2.23109	0.0349409	0.143606	-4.73929
Nmrk1	0.409639	2.05398	2.17594	0.0392806	0.155881	-4.84415
Zfp54	0.409381	0.954072	1.59571	0.123197	0.326465	-5.82954
Kdm7a	0.409314	6.85046	4.71604	0.000107084	0.00159742	0.85702
Gpc2	0.409242	-2.30599	0.581591	0.566082	0.770362	-6.90767
Tstd3	0.40922	1.47429	2.06352	0.049659	0.182639	-5.05235
Gm5422	0.409158	2.2582	2.08364	0.0476388	0.177856	-5.01565
Gm8401	0.409109	0.231106	1.20215	0.24064	0.489523	-6.35579
Tecpr2	0.408981	4.46258	3.50654	0.0017481	0.0154119	-1.92983
Map2k1	0.408937	6.97967	6.22724	1.67733e-06	5.22359e-05	4.93101
Gm18445	0.408563	0.219548	1.33759	0.193147	0.430737	-6.18904
Alg12	0.40855	3.49288	3.61414	0.0013341	0.0124111	-1.66874
Gm6109	0.408546	1.62566	1.98171	0.0586799	0.204293	-5.19895
Ccdc171	0.408449	1.55902	2.11499	0.0446364	0.170553	-4.95797
Dtx3l	0.408365	7.31847	7.07538	2.11855e-07	9.11809e-06	7.00039
Mcmdc2	0.407667	-0.975121	0.838768	0.409598	0.65428	-6.72289
Cbfa2t3	0.407356	8.32935	6.73902	4.7644e-07	1.76568e-05	6.1894
Ica1l	0.407316	-1.2968	0.82273	0.418489	0.661312	-6.73628
Tatdn3	0.407187	2.00454	2.32799	0.0283551	0.124486	-4.55086
Tmem147os	0.407093	-0.0540163	1.05653	0.300891	0.553796	-6.51729
Gcdh	0.406671	2.8721	2.33898	0.0276844	0.12249	-4.52916
Cmtm6	0.406573	7.75761	5.23134	2.89709e-05	0.000547339	2.1475
Zfp579	0.40627	1.27075	1.57632	0.127602	0.333556	-5.85837
Camkk1	0.405947	-0.683242	0.71051	0.484005	0.7141	-6.82308
Srsf3-ps	0.405749	3.36594	2.54901	0.0173646	0.087319	-4.1025
Cfap45	0.40572	-0.980689	0.952868	0.349837	0.601121	-6.62064
9430038I01Rik	0.40507	2.16187	2.081	0.0478997	0.178412	-5.02048
Borcs5	0.404819	3.01806	3.1391	0.00433282	0.0311825	-2.79989
1110006O24Rik	0.404731	-1.00417	0.845007	0.406172	0.651525	-6.71762
Gm44951	0.404713	-1.90407	0.564878	0.577223	0.777376	-6.91744
Gm14140	0.40441	-1.26569	0.788685	0.437758	0.676961	-6.76389
Mif-ps6	0.404334	-0.962433	0.825229	0.417096	0.660337	-6.73421
Ogfod3	0.404216	1.22096	1.73006	0.0960258	0.279565	-5.62206
Gm4870	0.403409	-0.629912	1.02859	0.313585	0.567193	-6.54612
Gm5436	0.402744	1.47278	1.71201	0.0993521	0.286256	-5.65071
Esrra	0.402331	5.11604	6.13864	2.09175e-06	6.27199e-05	4.71045
Lyl1	0.402161	3.78285	2.7886	0.0100101	0.0583957	-3.59052
Gm12176	0.40185	-0.588142	0.728248	0.47327	0.705737	-6.81017
Chchd10	0.401723	-0.542412	0.841834	0.407912	0.653085	-6.72031
Tubb4b-ps2	0.401661	1.82448	2.01949	0.0543478	0.194424	-5.13177
Daglb	0.40166	2.916	2.52536	0.0183158	0.0909084	-4.15162
Smyd5	0.401549	5.08018	3.27756	0.0035076	0.0265269	-2.55997
Sapcd2	0.401507	2.86684	2.33799	0.027744	0.122682	-4.53111
Pcca	0.40145	3.42999	3.13608	0.00436477	0.0313829	-2.80689
Gm15531	0.401445	1.21698	1.40745	0.171683	0.400505	-6.09702
Gm37144	0.401185	-1.30048	0.728553	0.473087	0.705533	-6.80994
Znrf2	0.401055	7.27866	5.48303	1.2355e-05	0.000268515	2.95842
Camk1d	0.400948	7.63878	6.35105	1.23373e-06	3.93816e-05	5.23796
Cd44	0.400439	8.03972	3.16977	0.00571152	0.0382817	-2.95091
Map3k8	0.400091	5.71798	4.75623	7.11213e-05	0.00115682	1.20313
Gm13532	0.399896	4.04404	1.7538	0.0969943	0.28138	-5.5948
Gm49626	0.399656	-1.34996	0.806364	0.427685	0.667941	-6.74969
Pla2g4a	0.399176	1.18526	1.30671	0.20328	0.443178	-6.22843
Txndc16	0.398679	5.1558	4.22544	0.000280211	0.00354826	-0.147569
Ttll4	0.398488	5.87381	5.7088	6.17174e-06	0.000151301	3.63085
Gm45854	0.398234	0.387152	1.31461	0.200648	0.439817	-6.21843
Eci3	0.398093	-1.7203	0.830533	0.414148	0.658187	-6.7298
Abcc10	0.397884	3.1819	2.80424	0.00964635	0.0570343	-3.556
Milr1	0.397851	3.08925	2.74258	0.0111399	0.0630104	-3.69061
Rragb	0.397824	2.23768	2.62704	0.0145416	0.0764083	-3.93849
Arhgap32	0.397723	3.31147	2.55871	0.0169875	0.0859019	-4.08225
Vasn	0.397697	2.97019	2.53006	0.0181231	0.0902738	-4.14188
Polr1b	0.39738	3.72347	2.66334	0.0134398	0.0722042	-3.86363
Fam98c	0.397281	4.03579	2.45679	0.0224587	0.105182	-4.31674
Pdgfa	0.397093	0.987853	1.12864	0.270055	0.521197	-6.43948
Copg2	0.396974	5.94091	6.45968	9.43586e-07	3.17053e-05	5.50597
Upb1	0.396864	-0.542173	0.791571	0.436104	0.67522	-6.7616
Sco1	0.396775	3.5936	2.66752	0.013252	0.0716109	-3.85231
Rab27a	0.396657	4.68611	3.83176	0.000768626	0.00785126	-1.13365
Ankdd1a	0.396641	0.0760417	0.948642	0.35194	0.60318	-6.62465
Trpv2	0.396319	6.75949	6.67301	5.59474e-07	2.02654e-05	6.02869
Tigar	0.396207	3.23216	3.56456	0.00151137	0.0136915	-1.78936
Hmgb1-ps5	0.395862	0.0644722	1.16596	0.254701	0.505543	-6.39767
Pigg	0.395516	2.7519	2.70422	0.0121761	0.0673268	-3.77354
Gm8741	0.395455	1.43253	1.88576	0.071073	0.230447	-5.36536
Iqsec2	0.395362	2.82141	2.23468	0.0346736	0.143045	-4.73239
Tdg-ps2	0.395354	-1.79087	0.633956	0.531904	0.747105	-6.87528
Zfp395	0.395303	3.66751	2.66464	0.0133399	0.0718414	-3.85845
Gm10131	0.395082	1.45074	2.00102	0.0564294	0.198944	-5.16473
Nfatc2	0.394632	5.82589	5.74874	5.57746e-06	0.000138281	3.73178
Lipe	0.394186	5.85676	5.98232	3.09402e-06	8.61783e-05	4.31959
Eml4	0.393945	6.9689	4.44991	0.000215454	0.00286065	0.175223
Alms1	0.393929	4.68974	3.6907	0.00109958	0.0105695	-1.48148
Lmln	0.393675	1.00078	1.59556	0.123232	0.326501	-5.82977
Gm30531	0.392865	-1.2405	0.751233	0.45957	0.695048	-6.79298
BC106179	0.392742	-0.595188	0.783176	0.440926	0.680418	-6.76826
Zfp976	0.392682	-0.883633	0.763834	0.45216	0.689765	-6.78335
Dock10	0.392651	8.93671	3.97925	0.000873292	0.00875692	-1.13818
Gm13498	0.392634	2.89392	1.935	0.0649864	0.218073	-5.28309
Cdc14a	0.392609	6.20982	5.97071	3.18561e-06	8.82529e-05	4.29048
Gm38166	0.392413	-1.27276	0.669517	0.509341	0.732781	-6.85174
Rrp12	0.391781	4.23419	3.2878	0.00301035	0.0234426	-2.45221
Rpl30-ps11	0.391656	-0.400625	0.746299	0.462491	0.696852	-6.79672
Aagab	0.391188	6.49651	6.368	1.18308e-06	3.81624e-05	5.27986
Ddr1	0.391085	1.46757	1.30735	0.203201	0.443069	-6.22757
A230083G16Rik	0.39069	1.59637	1.66345	0.108788	0.303228	-5.7266
Gm21742	0.390582	-1.96526	0.56206	0.579111	0.778749	-6.91906
Smtn	0.390438	2.34439	1.89867	0.0692828	0.226973	-5.34333
Zfp961	0.390043	3.40815	2.46565	0.020938	0.100316	-4.2745
Ppt1	0.389927	9.53568	4.37435	0.000336754	0.0041245	-0.20819
Lss	0.389309	5.58466	3.6967	0.00126283	0.0119101	-1.57597
Fkbp1a-ps1	0.38883	-0.994039	0.824138	0.417703	0.660548	-6.73512
4930426L09Rik	0.388747	0.304552	0.989151	0.332126	0.585596	-6.58559
Rps19-ps7	0.388381	1.89768	1.90893	0.067888	0.223839	-5.32573
Axl	0.388276	5.60105	1.15936	0.264143	0.515488	-6.39985
Gm43703	0.388142	-1.64368	0.434129	0.668271	0.83504	-6.98392
Gm12136	0.387775	-0.909215	0.824897	0.41728	0.660376	-6.73449
N4bp2l1	0.387652	8.38055	6.83638	3.76287e-07	1.45593e-05	6.42551
Trim43c	0.38741	-0.785473	0.820629	0.419662	0.661817	-6.73802
Gm5881	0.387376	-0.0297813	1.09263	0.285039	0.538383	-6.47901
Gm12428	0.387281	2.42971	2.28467	0.031145	0.132741	-4.63574
Gm16436	0.386728	0.75787	1.28744	0.209806	0.451793	-6.2526
9030025P20Rik	0.386216	1.51641	2.03267	0.0529053	0.190869	-5.10813
Mtln	0.385543	1.5303	1.53562	0.137271	0.348453	-5.91794
Ncoa3	0.385342	8.2939	7.64907	5.49535e-08	2.93379e-06	8.35119
Acot1	0.384987	-1.34815	0.840075	0.408879	0.653813	-6.72179
Slc33a1	0.384884	5.13141	4.17569	0.0003185	0.00393316	-0.273157
Klrc2	0.384579	-0.563756	0.804855	0.428539	0.668268	-6.75092
Ankrd61	0.384467	-0.0512461	1.11097	0.277217	0.528764	-6.45911
Gm47894	0.384164	-0.377091	0.900318	0.376596	0.626039	-6.66925
Zyx	0.383961	9.59104	2.75553	0.0142012	0.0751869	-3.81298
Qprt	0.383944	-1.74033	0.366964	0.717355	0.863893	-7.01135
Zfp951	0.383934	3.02925	2.56181	0.0168689	0.0855048	-4.07578
Gm15932	0.383751	-1.20335	0.701284	0.489643	0.718544	-6.82967
Dhcr24	0.383647	5.73141	2.44122	0.0258895	0.116826	-4.39868
Rpusd2	0.383598	1.19842	1.32508	0.197204	0.435371	-6.2051
Gm17749	0.383163	0.757031	1.35711	0.186947	0.422693	-6.16373
Gm4963	0.382993	-0.229083	0.82836	0.415354	0.659009	-6.73161
Cep41	0.382907	1.81618	1.8761	0.0724387	0.233323	-5.38177
Rpl27a-ps1	0.382041	-0.277189	1.1773	0.250232	0.500202	-6.38467
Zcchc4	0.381831	5.12203	4.64307	9.5293e-05	0.00144296	0.91408
Gamt	0.381722	0.321106	1.15787	0.257929	0.509375	-6.40689
Grhpr	0.381352	1.05152	1.38467	0.178465	0.410452	-6.12747
Tubb4b-ps1	0.381078	2.61722	2.10515	0.0455605	0.173092	-4.97615
Ap1s3	0.381052	5.47559	5.46233	1.1559e-05	0.000253735	3.00589
Pfkl	0.380519	5.61197	4.99942	3.79536e-05	0.000684147	1.82489
P2ry12	0.380195	0.394524	1.14844	0.261727	0.513204	-6.41755
Rere	0.379768	6.11629	4.73144	7.66832e-05	0.00122552	1.13081
Lgals1	0.379724	6.54527	3.74928	0.00126314	0.0119101	-1.5428
Sertad1	0.379656	4.26685	3.23688	0.00341197	0.0259574	-2.572
Camkk2	0.379595	5.47841	4.01536	0.0005003	0.00561994	-0.705825
Ccdc115	0.378944	4.61617	4.73277	7.55689e-05	0.00121429	1.14317
Gm40466	0.378678	-1.34249	0.82515	0.417139	0.660338	-6.73428
Clic4	0.378386	10.058	5.9352	4.53257e-06	0.000116966	3.97638
Gm12669	0.378011	2.26739	2.25197	0.0334139	0.139622	-4.69911
Gm9844	0.377935	7.01257	3.33622	0.00364801	0.0273592	-2.54356
Tbc1d19	0.377743	0.924921	1.69915	0.101781	0.290949	-5.67097
Txndc11	0.377721	5.58634	5.05645	3.27647e-05	0.000603757	1.97067
Tyw3	0.377617	1.1752	1.63448	0.114769	0.313959	-5.77105
Gm20548	0.376813	-1.47558	0.55507	0.58381	0.783063	-6.92304
Rbx1-ps	0.376538	1.34499	1.3918	0.17632	0.406897	-6.11799
Syngr2	0.376528	10.7806	8.61988	6.18078e-09	4.83173e-07	10.5376
5031439G07Rik	0.376488	8.32618	5.34871	1.88115e-05	0.000383405	2.55346
Zfp93	0.376313	0.144118	0.968097	0.342327	0.594023	-6.60608
Smarca5-ps	0.376309	0.508429	1.30214	0.204814	0.445128	-6.2342
Zfp994	0.375893	3.6309	3.79469	0.00084466	0.0085088	-1.2254
Gm8326	0.375426	2.86845	1.41572	0.172459	0.401561	-6.08568
Phtf2	0.375328	3.98547	3.49023	0.00182095	0.0159341	-1.96921
Gm37886	0.375304	-0.83031	0.72861	0.473053	0.705533	-6.8099
Coro7	0.375187	7.2347	7.16256	1.72109e-07	7.68822e-06	7.20836
Ppt2	0.375176	3.83189	3.22409	0.00352073	0.0265737	-2.60198
Erdr1	0.374974	4.2395	0.773148	0.451256	0.689072	-6.77101
Acsl5	0.374925	6.49309	7.4309	9.13455e-08	4.51482e-06	7.84249
Thap6	0.374587	3.34538	2.81104	0.00949375	0.0562721	-3.54106
Mlh3	0.374512	2.95173	2.79147	0.00993931	0.0580817	-3.58402
Gm9776	0.374426	0.392349	1.23103	0.229841	0.475677	-6.32155
Gm19026	0.374411	-1.19589	0.871622	0.39176	0.639627	-6.69471
Actg-ps1	0.374269	5.72071	2.74306	0.0132663	0.0716109	-3.78648
Zhx3	0.373782	2.53793	2.53217	0.018037	0.0899035	-4.1375
4933404O12Rik	0.373702	1.74284	1.93264	0.0647578	0.21764	-5.28481
Gm11954	0.373503	-0.812962	0.755797	0.456878	0.692888	-6.78951
Gm17173	0.373095	-1.30979	0.590878	0.55994	0.766702	-6.90213
Nudt22	0.372659	2.87019	2.32991	0.0282364	0.12409	-4.54706
A730063M14Rik	0.372639	-1.43651	0.558091	0.581778	0.781381	-6.92133
Rrp1b	0.372094	3.38727	1.83608	0.0803575	0.249947	-5.4552
Gm15536	0.372065	2.89991	1.79822	0.0850425	0.258984	-5.5137
Gm10277	0.371389	-1.61576	0.477929	0.636879	0.816044	-6.96376
Gm5870	0.371009	-0.69802	0.776857	0.444577	0.683368	-6.77323
Gm11793	0.370814	3.14576	2.089	0.0472051	0.177057	-5.00653
Gm17017	0.370788	1.26791	1.24455	0.224911	0.470327	-6.30527
Tmem19	0.370707	4.9776	3.41103	0.00229751	0.0190593	-2.18302
Fkbp1b	0.370675	2.42362	1.82049	0.0807517	0.250688	-5.47501
Gm6828	0.37057	-0.249838	0.991521	0.330991	0.584426	-6.58326
[truncated: 13,323 more rows]

## Sheet: DE_CD40+IFNg_v_CD40
genes	logFC	AveExpr	t	P.Value	adj.P.Val	B
Iigp1	10.5373	2.05115	6.95044	4.2738e-06	0.000116311	4.39398
Gbp2	9.45808	4.71543	10.0524	4.07987e-08	2.60466e-06	9.0643
Dmtn	9.41639	-1.59216	5.25275	4.97123e-05	0.000806877	1.78803
Calhm6	8.71053	0.988756	8.32023	2.89044e-07	1.29875e-05	7.05335
Ank2	8.29894	2.48359	30.0733	4.64306e-21	7.1141e-17	36.3705
F830016B08Rik	8.09679	-2.12376	7.52068	7.40536e-08	4.20241e-06	8.10604
Batf2	7.76868	1.14775	17.8935	1.05024e-15	3.21836e-12	25.6854
Serpina3f	7.73044	3.24516	10.542	1.92618e-08	1.39872e-06	9.79894
Clic5	7.61682	-1.26139	8.33348	1.16238e-08	9.52407e-07	9.94989
Gbp2b	7.4969	-0.535792	7.31118	3.12344e-07	1.36735e-05	6.7743
Gm8714	6.96998	-2.58087	7.12322	1.89001e-07	8.9379e-06	7.1724
Tgtp1	6.96083	5.70402	10.8561	1.44254e-08	1.13346e-06	10.092
Il12rb1	6.86924	-0.585665	5.9008	9.55623e-06	0.0002203	3.39983
Il12a	6.86782	0.0502826	5.45743	4.34131e-05	0.000722232	1.97802
Serpina3n	6.81956	-0.098727	7.27503	4.23811e-07	1.75031e-05	6.49552
Gbp3	6.78825	2.61146	8.2729	4.47396e-07	1.83289e-05	6.65547
Gm5970	6.71785	-2.33019	5.66034	6.9795e-06	0.000172484	3.57989
Fcgr4	6.63495	0.410013	7.18975	8.76562e-07	3.10177e-05	5.83441
Gbp5	6.63143	4.68553	8.43102	4.02033e-07	1.68305e-05	6.77825
Gm4951	6.57277	-0.882616	4.80111	0.00012703	0.00169248	0.839444
BC023105	6.28216	-3.05082	5.73455	5.7816e-06	0.000148883	3.76693
Gbp7	6.20362	0.763346	6.1185	1.17406e-05	0.000259079	3.29648
F2rl1	6.19752	-0.681931	4.14166	0.000657853	0.00607939	-0.75524
Gm4841	6.19653	-2.54236	5.95244	3.33535e-06	9.48132e-05	4.31373
Olfr56	6.00005	-1.32934	4.15977	0.000484006	0.00476909	-0.515831
Tbx21	5.92711	0.588825	8.55857	2.01283e-08	1.44115e-06	9.49385
Ikzf2	5.9074	1.92022	7.60618	9.20725e-07	3.24307e-05	5.88602
Fam131b	5.64414	0.283354	8.07376	3.36187e-08	2.21353e-06	8.93727
Gm44284	5.64063	-0.510331	8.05115	2.18966e-08	1.53899e-06	9.31962
Gm12187	5.63297	-3.30584	4.67705	8.72783e-05	0.00124514	1.08006
Serpina3h	5.62229	1.23577	13.4418	6.71052e-13	3.95456e-10	19.5528
Tgtp2	5.59129	5.50053	12.7755	1.43303e-09	1.84512e-07	12.341
Gm12185	5.57311	2.52757	10.7471	3.13748e-09	3.40939e-07	11.4838
Serpina3g	5.48012	8.04302	20.5614	1.19414e-12	6.09888e-10	18.8449
Ighv1-53	5.40035	-1.3453	1.30425	0.211498	0.410771	-6.13382
Pdgfc	5.39365	-3.15999	3.27587	0.00310016	0.0203255	-2.39274
Cd300lf	5.38869	-0.256744	3.14377	0.00632244	0.0350733	-2.94532
Iglv1	5.22329	0.490037	1.90469	0.0758882	0.208926	-5.2678
Apol11b	5.19462	-1.6568	4.19686	0.000317408	0.00343455	-0.176208
Serpina3m	5.13719	-2.26683	5.39332	1.37898e-05	0.000293456	2.90414
Gm17809	5.02909	-1.59928	3.94638	0.000627412	0.00585814	-0.830797
Gvin-ps2	5.02457	0.869711	9.96694	3.65978e-10	6.02958e-08	13.3815
Ifi47	5.01404	4.49398	7.34525	2.20231e-06	6.74874e-05	5.06358
Serpina3e-ps	4.91154	-2.77571	4.52881	0.000128045	0.00170229	0.702892
Sell	4.89972	4.77032	8.14894	6.1005e-07	2.3194e-05	6.35747
Serpina3i	4.86842	-0.167815	5.95316	4.51564e-06	0.000122026	4.05496
Clcn1	4.8176	-1.09823	4.89283	4.99811e-05	0.000809525	1.62987
Ly6i	4.76637	1.26731	7.09823	8.75718e-07	3.10177e-05	5.81268
Igkv1-117	4.61338	0.100992	1.51174	0.151073	0.330991	-5.86109
Gvin-ps4	4.59404	1.04816	9.37158	1.2401e-09	1.66673e-07	12.1729
Ttc12	4.58633	-2.06902	4.35575	0.000200228	0.00241377	0.263907
Gvin2	4.57831	5.79407	14.3978	1.97631e-10	3.60012e-08	14.227
Unc5a	4.55777	-0.863321	5.79447	4.96789e-06	0.00013192	3.91765
Tnp2	4.52404	-2.92825	3.47002	0.00191529	0.0141222	-1.93125
Upp1	4.49483	1.26432	5.02656	0.000109185	0.0014897	1.05831
Ighg3	4.48554	-0.970428	0.980553	0.342138	0.556316	-6.49295
Hbb-bs	4.46905	1.36324	2.53518	0.0226523	0.0888804	-4.15685
Ly6a	4.45856	6.04616	12.7472	1.37864e-09	1.80543e-07	12.3758
Gvin1	4.45243	5.84531	14.0262	2.9142e-10	4.90674e-08	13.859
Ly6c1	4.42606	1.19417	7.75048	1.02583e-07	5.49227e-06	7.86674
Hba-a1	4.41688	0.987019	2.38307	0.0305784	0.110344	-4.43866
Socs1	4.33769	5.87172	10.2349	3.07973e-08	2.0606e-06	9.3399
Gbp6	4.33003	-2.01599	3.1675	0.00409795	0.0251558	-2.65445
Kitl	4.32374	-2.02114	3.09308	0.0049563	0.0291966	-2.83187
Tldc2	4.27319	-2.38706	2.52722	0.0188684	0.0781992	-4.07385
Tigit	4.25136	2.25899	6.09844	1.38787e-05	0.000294528	3.14862
Gm43961	4.2287	-1.83131	3.65151	0.00121409	0.00988428	-1.49182
Ly6a2	4.20763	-0.142136	4.44937	0.000232004	0.00268093	0.198225
Gvin3	4.17662	6.26896	14.702	1.37137e-10	2.81939e-08	14.5713
Fn1	4.15025	0.413935	3.26333	0.00480972	0.0285417	-2.68674
Gbp4	4.13841	4.35581	6.5587	8.27496e-06	0.000196572	3.72327
Gvin-ps1	4.09914	1.20034	10.3612	1.67146e-10	3.17432e-08	14.1558
Cyp4f39	4.0783	-4.05879	2.68949	0.0125977	0.0583502	-3.71497
Gvin-ps5	4.07435	-0.955004	5.23908	2.048e-05	0.000404375	2.51219
Kcnk10	4.04817	-3.02657	2.24676	0.0337896	0.119017	-4.61725
Igtp	3.99012	4.78657	8.57671	2.97492e-07	1.31083e-05	7.07148
2010310C07Rik	3.98812	-2.2709	3.04913	0.00538762	0.030952	-2.9182
Cpm	3.97828	-1.06878	4.06753	0.00042171	0.00431337	-0.464148
Pxmp2	3.96966	0.360619	6.57863	7.0458e-07	2.61394e-05	5.86131
Sfmbt2	3.93316	-1.93069	3.10222	0.0047387	0.0282625	-2.79661
Gm18562	3.84109	-2.01018	3.47645	0.00188474	0.0139508	-1.9158
Fam13a	3.82827	-3.19096	2.33743	0.0277779	0.102983	-4.44061
Gpr33	3.80272	3.41444	9.73457	1.3745e-08	1.09715e-06	10.0184
Snph	3.75588	-0.942911	3.74532	0.00101089	0.00858105	-1.30105
Ccnd2	3.7426	5.79272	9.00566	1.66037e-07	8.1539e-06	7.66104
Gna14	3.73937	-2.80001	2.49165	0.0197562	0.0809208	-4.13017
Gvin-ps3	3.73756	0.182318	6.7204	4.98505e-07	1.98392e-05	6.20598
Hcar2	3.72359	-1.45381	2.24519	0.0370186	0.126862	-4.65635
Tmem171	3.72051	-2.73481	2.88546	0.00796651	0.0415404	-3.28695
Cxcl9	3.71218	8.09813	8.59364	3.15014e-07	1.36756e-05	7.0231
Nrip3	3.71207	-1.38201	3.35818	0.0025588	0.0176524	-2.20591
Actr3b	3.67385	-2.38849	3.11363	0.00460941	0.0277007	-2.77036
Gm2147	3.64661	-0.619163	5.58752	8.3995e-06	0.000198607	3.39601
Oasl2	3.6269	4.41523	6.9521	4.03778e-06	0.000110873	4.44355
Ralgds	3.5543	4.9706	9.40319	7.67866e-08	4.34142e-06	8.41206
Gm8557	3.53423	-1.8609	4.30602	0.00022765	0.00264016	0.138091
Igkv5-39	3.50786	0.181563	1.00711	0.329627	0.543354	-6.46677
Zbp1	3.50305	4.71238	8.45767	3.19835e-07	1.38432e-05	6.98687
Gm3320	3.48157	-1.75198	3.69857	0.00107791	0.0089906	-1.37678
Slc45a3	3.44455	-0.681075	4.01795	0.000477624	0.00472139	-0.586167
Mapk13	3.41784	2.38246	8.43347	2.86355e-08	1.94814e-06	9.15195
Fcgr3	3.40976	1.75534	3.63877	0.00224701	0.0159097	-1.9303
Gvin-ps6	3.39814	-0.0625331	4.50599	0.000148394	0.00191227	0.575419
Cybb	3.3908	3.18453	6.91335	2.70699e-06	8.03807e-05	4.78048
Maml2	3.37997	2.32281	9.94959	4.01371e-10	6.34e-08	13.2939
Gm12250	3.36577	2.33576	3.59383	0.00255479	0.0176406	-2.04664
Lck	3.35924	-1.20755	2.88488	0.00842225	0.0433039	-3.32003
Pou6f1	3.33277	1.17433	8.16634	1.68892e-08	1.27363e-06	9.57809
F3	3.3294	-2.68608	1.68851	0.105487	0.259726	-5.59665
Irgm2	3.32371	5.29245	18.4345	2.11336e-14	4.04761e-11	22.7962
Cxcl11	3.28949	-0.720928	3.86851	0.000699902	0.00640361	-0.958047
Gm16793	3.27755	-1.42239	3.38541	0.00236456	0.016566	-2.13355
Gbp11	3.26343	-1.06221	3.42691	0.0021327	0.015327	-2.03454
Mlkl	3.25099	1.80123	9.54992	8.56329e-10	1.21416e-07	12.54
Art3	3.24736	-1.8088	2.56761	0.0167285	0.0717078	-3.97535
Gm5431	3.16951	0.804197	4.84462	7.99266e-05	0.00116534	1.22927
Samhd1	3.14677	9.35962	30.0455	1.71056e-19	8.73638e-16	32.9089
Tgfb3	3.14596	2.4281	6.82533	1.40388e-06	4.67614e-05	5.32892
Tnfsf10	3.13981	-1.47412	2.67426	0.0132565	0.0605592	-3.75611
Brdt	3.12555	-1.17171	3.41085	0.00221965	0.0157563	-2.0729
Insl6	3.12462	3.21114	10.8617	1.61254e-10	3.16761e-08	14.2423
Cnn3	3.11924	3.6355	7.64897	6.60828e-07	2.4756e-05	6.18789
Clec10a	3.10022	-1.06326	2.83866	0.00929656	0.0466214	-3.41588
Tcaf2	3.09215	-2.88721	2.61743	0.0148644	0.0658051	-3.86827
Irgm1	3.08623	6.78281	9.57292	7.17897e-08	4.08908e-06	8.49492
Tcf7l2	3.07767	4.51697	12.7353	5.71252e-11	1.38932e-08	15.3424
Epha1	3.05448	0.24316	4.26212	0.000291859	0.00320334	-0.0764524
Ehd2	3.0507	-0.801269	3.47429	0.00189498	0.0140062	-1.921
6430550D23Rik	3.04184	-1.43459	3.56558	0.00150751	0.0117731	-1.70077
Hk3	3.03587	6.72536	12.7193	8.63751e-10	1.21416e-07	12.8087
Mcpt8	3.01025	-0.133494	2.63711	0.0166038	0.0713213	-3.90856
Gm15478	3.00776	-0.93574	3.23921	0.00339257	0.021719	-2.47875
Rasgrp1	2.99979	0.671785	3.5733	0.00206172	0.0149338	-1.91271
Lrmda	2.99305	-0.693032	3.82557	0.000780829	0.00699641	-1.0643
Prkcq	2.96817	-1.03763	2.45289	0.0228951	0.0894791	-4.2385
Ido1	2.9672	2.65249	5.2749	6.30735e-05	0.000966522	1.60244
Zfp575	2.96622	-2.13694	2.57164	0.0164972	0.0710124	-3.96448
Aff3	2.96374	4.28528	5.80908	3.05264e-05	0.000556816	2.39359
Gm8918	2.96022	-2.32677	2.26456	0.0325231	0.115673	-4.58292
Gm42648	2.94846	-1.42434	3.64021	0.00124922	0.0101326	-1.51939
Il27	2.93236	-0.172173	4.35375	0.000201268	0.00242088	0.258829
Gbp10	2.91195	-1.71177	1.91567	0.0690995	0.195882	-5.22984
Nipal4	2.90827	-1.94643	2.63337	0.0143324	0.0640795	-3.83456
Ms4a6d	2.90766	2.27436	2.60947	0.0194848	0.0800607	-4.01538
Plaat3	2.90519	5.9331	27.1497	5.48071e-20	4.19877e-16	34.3773
Tet1	2.89639	-1.52095	3.4453	0.00203714	0.0148561	-1.99052
Cass4	2.86689	1.36117	4.49935	0.000229966	0.00266129	0.230077
Ly6c2	2.84756	3.90657	7.5858	7.36109e-07	2.71122e-05	6.07904
Gm11557	2.84111	-1.933	2.50517	0.0191664	0.0790278	-4.10238
Gm49207	2.81773	-2.0428	2.50352	0.0192375	0.0792919	-4.10578
Rbm11	2.80694	-1.26577	3.68484	0.00111601	0.00924799	-1.41039
Gm6576	2.77824	-0.963062	4.08571	0.000401404	0.00416505	-0.416589
S1pr1	2.76309	-1.18235	2.43754	0.0229136	0.0894933	-4.25362
Arid5b	2.72607	4.36003	9.99718	6.03717e-09	5.71787e-07	10.8031
Stfa2l1	2.72087	-1.03359	2.39756	0.0253439	0.096255	-4.33957
Iglc1	2.71423	0.159243	0.870971	0.397295	0.606673	-6.59438
Hspa1l	2.70989	-2.00605	2.13147	0.0431274	0.141317	-4.83512
Mmp14	2.70312	0.633842	5.32012	1.66344e-05	0.00034211	2.71824
Trim16	2.69167	-0.695953	4.16513	0.000327278	0.00352641	-0.217173
Tmtc4	2.68989	2.21535	8.27021	1.33838e-08	1.07929e-06	9.80961
Flt4	2.65821	1.89096	6.7436	5.06795e-07	2.00649e-05	6.19815
Gvin-ps7	2.65208	7.36744	12.1742	1.49116e-09	1.90396e-07	12.2757
Clnk	2.65075	1.89247	7.62439	5.81875e-08	3.44227e-06	8.34627
Gm43566	2.64359	-1.21331	3.4437	0.0020453	0.0148592	-1.99436
Slfn1	2.64251	1.9998	2.26127	0.0386955	0.130872	-4.65811
Pou3f1	2.63066	-1.75961	2.69042	0.0125707	0.0582955	-3.71297
C4b	2.6259	-1.31065	2.59426	0.0156709	0.0684073	-3.91709
Acyp2	2.61465	-2.01774	2.59314	0.0157109	0.0685233	-3.91944
Gm13590	2.61366	-0.684073	3.43453	0.00209261	0.0151311	-2.01632
Ccin	2.60762	-1.75702	2.44351	0.0219952	0.0872858	-4.22838
Bank1	2.60729	-1.46823	2.52156	0.0184734	0.0772094	-4.06858
Epcam	2.60719	0.451167	3.33453	0.00320615	0.0208067	-2.37262
Gm15236	2.60278	-1.59754	2.91948	0.00734873	0.0391915	-3.21109
Lta	2.59614	-0.920407	2.23024	0.036647	0.125983	-4.66761
1700025N23Rik	2.58977	-0.995359	3.51906	0.00169416	0.0129104	-1.81323
Cdh17	2.58474	0.942597	5.23996	2.04333e-05	0.000404232	2.51445
Gpr15	2.58193	-2.67976	1.57823	0.127162	0.294896	-5.76168
Cish	2.57552	3.1038	5.98837	1.16565e-05	0.00025772	3.26096
Samd15	2.56918	-0.872644	3.09968	0.00476792	0.0283762	-2.80244
Rem2	2.56276	-1.82596	2.22602	0.0353204	0.122732	-4.657
Gm15719	2.55776	-0.845923	2.99134	0.00619047	0.0345413	-3.04948
Nupr1	2.55475	-0.963752	3.65874	0.00119211	0.00975726	-1.47417
Apol10b	2.54549	3.53847	5.68855	2.86797e-05	0.000528797	2.40439
Prss16	2.54418	0.235299	4.28672	0.000239268	0.00274406	0.0893294
Gpr18	2.53811	2.96395	9.63822	7.13954e-10	1.07247e-07	12.7201
Acot1	2.53629	-1.34815	3.70933	0.00104894	0.00878996	-1.35042
D930048N14Rik	2.52516	-0.867975	3.44227	0.00205263	0.0148913	-1.9978
Ltc4s	2.52122	-1.88342	2.66331	0.013381	0.0609519	-3.77094
Gpr160	2.5158	0.803153	4.74286	7.36232e-05	0.00109096	1.24772
Gm37019	2.51344	-1.60679	2.1213	0.0441723	0.143696	-4.85495
Ighe	2.51015	-3.7999	1.57103	0.128825	0.29743	-5.7723
Kdr	2.50648	1.61762	3.99848	0.000785992	0.00702624	-0.966382
Prdm5	2.50637	-1.84814	2.14427	0.0419865	0.138703	-4.81131
Ube2l6	2.50409	5.37253	6.43715	9.78007e-06	0.000223657	3.54665
Il18bp	2.50027	2.66358	8.48172	8.37112e-09	7.37139e-07	10.2764
Tox3	2.49849	1.59263	7.33783	1.13672e-07	5.88751e-06	7.67905
Map1a	2.49166	-1.73829	1.87846	0.0728129	0.20325	-5.28726
Ifi206	2.48076	0.100901	2.0464	0.0564668	0.17062	-5.02193
Il18rap	2.47662	1.12436	2.80057	0.0122821	0.0573565	-3.6055
Col17a1	2.47329	1.50145	5.38586	1.58027e-05	0.000330675	2.78751
Fbn1	2.46945	-2.55369	1.69596	0.102391	0.25421	-5.58241
Gm37419	2.4635	-1.76157	2.45532	0.0214251	0.0855108	-4.20439
Spock2	2.46233	-1.43336	2.13985	0.0426855	0.140439	-4.82226
Zyx	2.46058	9.59104	11.8354	2.92149e-09	3.22037e-07	11.6336
Nrg2	2.46008	2.69264	11.3252	2.65996e-11	8.13804e-09	15.9652
Cfhr4	2.45987	-2.95426	1.98451	0.0583482	0.174816	-5.10123
Stat1	2.45735	6.20734	12.8865	1.65086e-10	3.17432e-08	14.357
Asgr2	2.45373	-0.752013	2.56571	0.017089	0.072907	-3.98802
Il2	2.44449	-2.17061	2.63135	0.0143989	0.0642675	-3.83885
Aire	2.44392	-2.11591	2.48001	0.0202774	0.0822149	-4.15402
Dgkh	2.44334	4.54437	10.0484	3.63324e-09	3.73614e-07	11.2752
Slc7a8	2.44035	4.03891	8.87008	2.49236e-08	1.73582e-06	9.35308
4933424M12Rik	2.43833	-0.520261	4.18014	0.000314878	0.003412	-0.179415
Dnah8	2.43807	-0.846473	2.15088	0.0431252	0.141317	-4.81434
Sox4	2.42645	-0.0267721	3.97527	0.00053281	0.00515374	-0.692701
Grm1	2.42256	-1.96094	2.25281	0.0333539	0.117835	-4.6056
Prph	2.41922	-0.908165	1.80194	0.0872854	0.229319	-5.4217
Mybpc1	2.41533	0.0915768	2.65555	0.015162	0.0667947	-3.84449
Gm37233	2.40229	-0.666212	2.05328	0.0534004	0.164316	-4.99584
Gm16550	2.39091	-1.72679	2.67936	0.0128955	0.0593169	-3.73666
Mex3a	2.39049	-0.541385	3.55914	0.00153208	0.0119182	-1.71636
Ighv4-1	2.38577	-0.773425	0.89326	0.385505	0.597203	-6.57474
Gm44448	2.38404	-0.819864	3.03357	0.00559342	0.0318952	-2.95367
Spata24	2.38262	-1.38447	1.91656	0.0680407	0.193849	-5.22452
Tmem229b-ps	2.38235	-0.251555	4.01468	0.000481643	0.00475192	-0.594335
Dlx1	2.37788	-3.61503	1.44729	0.160316	0.344318	-5.9486
Lap3	2.3552	5.62371	15.6287	1.38606e-13	1.32733e-10	21.0787
Espn	2.35343	-1.45202	2.69196	0.012526	0.0581056	-3.70966
Cxcl10	2.34177	5.28492	3.52254	0.00301688	0.019873	-2.20495
Gm15788	2.3279	-1.21295	2.23332	0.0348848	0.121755	-4.64434
Itpka	2.32618	-2.569	1.682	0.105099	0.258978	-5.60422
Gm47232	2.32349	-0.950146	3.72772	0.00100118	0.00852444	-1.3053
Gm6749	2.31767	-1.58635	2.90917	0.00753105	0.0398724	-3.23413
B3gnt7	2.31563	-1.67451	1.99887	0.0566762	0.171044	-5.07583
Ppargc1b	2.31209	-1.29711	2.4117	0.0236006	0.0913845	-4.29263
Plxdc2	2.3014	0.77097	5.30067	1.7485e-05	0.000356731	2.66882
Tns2	2.28966	-0.749234	2.78435	0.0101062	0.0496781	-3.50973
Wars	2.28271	6.79261	12.4431	3.96232e-10	6.34e-08	13.5206
9630013D21Rik	2.28231	-1.66838	2.09575	0.0464585	0.148982	-4.90103
Adgrg6	2.2805	1.38965	3.67417	0.00153078	0.0119182	-1.64077
Gm50254	2.27718	-1.81211	2.38076	0.0252653	0.0960582	-4.35463
Myh10	2.27516	1.25079	4.94115	4.41113e-05	0.000731836	1.75321
Gm9517	2.27459	-1.72739	3.06905	0.00513469	0.0298551	-2.87268
Chchd10	2.27326	-0.542412	3.19282	0.00380076	0.0237695	-2.58702
Gnb4	2.27174	6.56935	16.8266	6.35752e-14	8.15723e-11	21.8022
Pecam1	2.26142	5.30038	7.00051	3.11928e-06	9.01765e-05	4.67927
B930059L03Rik	2.24962	-1.58697	2.36971	0.0258856	0.0977218	-4.37666
Rhoh	2.24534	1.38285	3.07495	0.00654051	0.0359048	-3.0177
Cdkl3	2.23984	0.933693	4.80265	6.30807e-05	0.000966522	1.40011
Cd300lb	2.23774	-0.0267957	3.11764	0.00462198	0.0277283	-2.76899
Iglv2	2.23088	0.233473	1.20074	0.248003	0.451831	-6.25802
Gm2446	2.22857	-1.82934	2.32788	0.0283614	0.10446	-4.45942
Capns2	2.22028	-0.969846	2.87561	0.00815433	0.0423241	-3.30882
Selenop	2.21794	2.93822	5.57183	2.10636e-05	0.000411654	2.61947
Fgl2	2.21043	8.67506	12.402	7.42512e-10	1.09392e-07	12.9345
Rmi2	2.20556	2.05846	5.63212	8.78315e-06	0.000205773	3.37522
Pear1	2.20059	-1.04784	2.17524	0.0396002	0.133118	-4.75589
Fam83f	2.20016	1.95627	7.5866	6.35204e-08	3.68659e-06	8.2589
D130007C19Rik	2.19863	-1.73178	2.31568	0.0291237	0.106271	-4.4834
Gipc3	2.19846	-0.137186	2.63173	0.0150741	0.0665222	-3.8627
Pros1	2.19165	1.74806	5.3605	1.55355e-05	0.000325629	2.79153
Igkv4-86	2.18852	-0.671951	0.676084	0.509111	0.705299	-6.74754
Gm2436	2.18739	-1.8256	2.2825	0.0312912	0.112413	-4.54817
Gm8202	2.18678	-1.39588	2.38062	0.0252733	0.0960647	-4.35492
Dock9	2.18435	2.62415	6.49268	1.15522e-06	3.90735e-05	5.40418
Ptgs2	2.18155	0.884419	1.81914	0.0877956	0.229921	-5.40258
Nrp1	2.17457	4.69994	10.0329	2.34152e-09	2.75028e-07	11.6772
Gm10101	2.17105	-1.8382	2.5572	0.0170458	0.0727893	-3.99462
Vps37d	2.17083	1.01575	5.2056	2.23197e-05	0.000431251	2.427
Aig1	2.16916	2.54038	9.57214	8.1796e-10	1.17129e-07	12.5854
Akap12	2.16667	-1.36256	2.21524	0.0361416	0.124749	-4.67758
Ms4a6c	2.16551	4.63334	4.35561	0.000535337	0.00516852	-0.489388
Klc3	2.16045	-2.42373	1.56952	0.129176	0.298032	-5.77453
Gm9888	2.15622	-0.473914	3.29191	0.00298002	0.0197065	-2.35498
Gm15283	2.14507	-0.198166	3.68697	0.00111001	0.00921119	-1.40517
Pnp2	2.14436	3.24558	9.83928	4.7365e-10	7.33057e-08	13.1264
Ocln	2.13601	-1.71208	1.57265	0.129528	0.298529	-5.77072
E430024P14Rik	2.13301	1.26908	5.35335	1.52762e-05	0.000321956	2.80266
Gm31374	2.12344	-1.88912	2.04779	0.0512912	0.15957	-4.98829
Gm16589	2.12091	-0.717715	3.08013	0.00499911	0.0293698	-2.84733
Il2ra	2.1126	1.26678	3.82526	0.000921692	0.00799217	-1.18482
Cfap157	2.11168	-1.72974	2.04589	0.0514912	0.160062	-4.99171
Gm44941	2.10604	-2.00433	2.0559	0.0504441	0.157679	-4.97364
Kif1a	2.10485	3.21738	7.06719	3.97745e-07	1.66966e-05	6.49947
Kcne3	2.10226	-1.48634	1.7766	0.0883297	0.230689	-5.45482
Gm12856	2.10012	-0.330849	3.62469	0.00129908	0.0104705	-1.55719
Gbp8	2.09581	2.72513	4.95074	8.34885e-05	0.00120514	1.24154
Camkk1	2.09349	-0.683242	2.45583	0.021401	0.0855036	-4.20336
Bst1	2.09012	1.65152	4.08374	0.00051511	0.00501112	-0.604803
Mospd1	2.08719	4.68711	14.4451	1.36449e-13	1.32733e-10	21.0874
Tppp3	2.08457	1.36295	3.92551	0.000713389	0.00650149	-0.937688
Otud1	2.07943	4.50462	9.93459	1.42502e-09	1.84512e-07	12.1223
Drp2	2.07489	-1.79009	1.44074	0.163556	0.348741	-5.95768
Cd300ld	2.07005	-1.53667	1.93797	0.0640725	0.185685	-5.18266
Col23a1	2.0636	1.21913	6.51084	8.32021e-07	3.00666e-05	5.69571
Ms4a4c	2.05768	4.85839	3.87846	0.00143798	0.0113571	-1.47299
Gm42798	2.0473	-1.23809	2.17841	0.0390762	0.131791	-4.74735
Gm7493	2.04559	-2.21761	1.73778	0.0946314	0.241272	-5.51627
9930111J21Rik1	2.04377	3.49896	6.79075	1.08068e-06	3.72096e-05	5.54797
Gm19391	2.03956	-1.00961	2.81375	0.00943372	0.0471132	-3.44537
St8sia1	2.03194	0.648904	3.1051	0.00508836	0.0296892	-2.83905
Rmdn3	2.03063	4.45307	13.2241	9.59787e-13	5.19845e-10	19.2063
Bex6	2.02702	1.57608	5.4415	1.2191e-05	0.000266082	3.02636
Gm47196	2.02621	-2.63162	1.58117	0.126488	0.293873	-5.75733
Gm16332	2.02222	-1.63873	2.50095	0.0193485	0.0796714	-4.11105
Dst	2.02032	3.84321	6.11237	8.19605e-06	0.000195303	3.59963
Gm1866	2.01857	-2.09591	1.89305	0.070056	0.197679	-5.25989
BE692007	2.01523	1.97793	2.7948	0.0125967	0.0583502	-3.62437
Pde7b	2.01111	-0.285016	2.12498	0.0454699	0.146725	-4.86162
Socs3	2.0079	4.30236	3.13023	0.0067551	0.0368595	-2.99618
Cdkl2	2.00551	-0.777006	3.00295	0.00602049	0.0338646	-3.0232
Tbkbp1	2.00029	5.94275	6.79873	4.64902e-06	0.00012475	4.28279
Hpx	1.99534	-1.6994	2.36401	0.0262111	0.0984812	-4.388
Xdh	1.99417	2.82729	4.93347	8.43653e-05	0.0012128	1.22558
Rasl11a	1.99327	-2.29469	1.21274	0.237616	0.44125	-6.24802
Btf3-ps12	1.99109	-1.70881	1.97896	0.0590064	0.175961	-5.11102
Naip3-ps1	1.99097	-1.11757	2.36781	0.0259934	0.0979515	-4.38043
Gm44981	1.98929	-1.53575	1.80123	0.0838185	0.223623	-5.41354
P2ry1	1.98882	0.375208	3.71739	0.00102773	0.0086474	-1.33064
Gm37760	1.98798	-0.673498	2.498	0.0194771	0.0800505	-4.11713
Iglc2	1.98417	0.480629	0.902915	0.380609	0.591269	-6.56595
Kyat3	1.97978	1.04786	3.09883	0.00547802	0.0314007	-2.88994
Igha	1.97309	5.4133	1.38293	0.186652	0.381069	-6.03404
Gm2389	1.96859	-1.16845	2.51524	0.0187377	0.0779101	-4.08162
Csnk2a1-ps1	1.96392	-0.657919	3.34295	0.00262706	0.0179857	-2.23441
Gm8141	1.96366	0.226484	4.32491	0.00021682	0.00255351	0.185859
Sphk1	1.96245	-1.19911	1.39026	0.179925	0.371788	-6.02528
Gm6264	1.96241	-0.724493	2.98638	0.0062645	0.0348528	-3.0607
Gm16578	1.9554	-1.10178	2.77318	0.0103733	0.0506823	-3.53408
Gm20511	1.95534	-1.24842	2.36089	0.0263906	0.0990617	-4.39419
Cpt1b	1.93787	-1.29218	2.26262	0.0326591	0.115995	-4.58668
Rab9b-ps1	1.93502	-1.45843	1.90363	0.0686045	0.194876	-5.24182
Rcn1	1.92683	2.33557	6.27162	1.50217e-06	4.91819e-05	5.1074
Ccrl2	1.91996	2.24931	4.69245	0.000111236	0.00150917	0.894485
Popdc2	1.91988	-2.64645	1.37897	0.180193	0.37208	-6.04071
Gm5469	1.91706	-0.426197	3.3651	0.00248678	0.0172644	-2.18185
Zscan18	1.91385	-0.9808	2.46984	0.0207429	0.0835057	-4.1748
Gm17334	1.91197	3.75231	10.1072	2.76316e-10	4.75699e-08	13.6593
Rbm43	1.91075	3.04278	7.01813	2.51098e-07	1.14846e-05	6.89298
Ms4a6b	1.90489	3.35824	4.388	0.000393002	0.00409631	-0.238288
Lax1	1.90067	-0.703058	1.57404	0.13139	0.301056	-5.77025
Dram1	1.89871	2.06273	3.98645	0.000693918	0.00636279	-0.88161
Cfap126	1.87958	0.829436	4.82309	5.98353e-05	0.000928871	1.45222
Pygl	1.87539	1.7296	3.36503	0.00311395	0.020381	-2.33187
Irf1	1.87494	8.74527	13.3783	5.16431e-11	1.31879e-08	15.462
Gm9067	1.87186	-1.15507	2.79052	0.00996144	0.0490769	-3.49626
Cst7	1.86538	0.448214	2.73202	0.0119476	0.0561711	-3.64854
Gm15559	1.86493	-0.246444	3.44036	0.00206239	0.0149338	-2.00235
Hadhb-ps	1.85863	0.362952	4.00165	0.000498002	0.00486942	-0.626885
Abca17	1.85803	0.992563	5.15366	2.55091e-05	0.000481936	2.29478
F930017D23Rik	1.85763	-0.833127	2.48065	0.0202483	0.0821623	-4.15271
4930537H20Rik	1.85559	-1.14677	2.45332	0.0215208	0.0858254	-4.20846
4930483K19Rik	1.85427	-1.49999	1.97596	0.0593649	0.176619	-5.1163
Lifr	1.85421	1.49462	3.3737	0.0028702	0.0191289	-2.27163
Gm3787	1.85272	-0.747252	3.0028	0.00602279	0.0338646	-3.02356
Maged2	1.85022	-0.866891	2.12885	0.043364	0.141728	-4.83997
9930111J21Rik2	1.84936	4.43717	7.02886	1.1123e-06	3.78725e-05	5.58553
Pdcd1lg2	1.84812	6.72563	8.22358	3.37785e-07	1.44973e-05	6.89692
Tmem106a	1.84396	5.01397	12.1336	6.3237e-12	2.54978e-09	17.3729
Camk2b	1.84296	0.743943	2.15276	0.0448611	0.145289	-4.82713
Arg1	1.84165	-1.04667	1.86088	0.0747736	0.206764	-5.31485
Gm23119	1.83899	-1.62519	2.28869	0.0308757	0.11126	-4.53612
Gm13091	1.83806	-0.353988	2.29876	0.0303798	0.109783	-4.5189
Ltk	1.83717	-1.27821	1.76443	0.0899532	0.233762	-5.47347
Ifi204	1.83644	6.30818	5.1623	0.000108065	0.00147573	1.12185
Kiss1r	1.83477	-1.81692	1.80277	0.0835696	0.223272	-5.41101
Fgf23	1.81862	-2.0822	1.17528	0.252057	0.456287	-6.29152
Gm44576	1.81777	-1.92066	1.92672	0.0655268	0.188935	-5.20212
Gm9108	1.81608	1.17622	4.06261	0.000425932	0.00433502	-0.474466
Prelid3a	1.81386	-2.06644	1.47393	0.15306	0.333881	-5.91167
Gm6187	1.81362	-1.55316	2.05944	0.0500782	0.156837	-4.96723
Stk36	1.81096	-2.21768	2.01135	0.0552561	0.167973	-5.05363
Gm4991	1.80934	-1.50325	2.05577	0.050457	0.157679	-4.97387
Vmn2r3	1.80376	-1.86921	1.6956	0.102459	0.254232	-5.58297
Mmp2	1.80269	-1.25542	1.66371	0.109071	0.2659	-5.633
Palld	1.79714	2.54413	5.89246	3.879e-06	0.000107476	4.16359
Ccl5	1.79489	4.165	2.94501	0.00986011	0.0487187	-3.36364
Gcnt1	1.79136	3.40743	4.59719	0.000223579	0.00261902	0.299515
Atp1a3	1.78624	-0.603641	2.21397	0.0362393	0.124974	-4.68
Pnp	1.78585	5.38891	12.7977	2.13679e-12	9.92119e-10	18.432
Gm42735	1.78527	-0.472184	2.58037	0.0161734	0.0700419	-3.9462
Nedd9	1.78435	4.63981	9.43367	2.35143e-09	2.75028e-07	11.5942
Pla2g4a	1.78126	1.18526	3.90811	0.000632633	0.00589969	-0.859821
Gm49626	1.77914	-1.34996	2.40592	0.0239037	0.0923715	-4.30425
Enc1	1.77816	4.36818	7.99705	6.92174e-08	3.9721e-06	8.27161
Gm45779	1.77599	-2.13454	1.31546	0.200366	0.397467	-6.12291
Pml	1.77563	6.02233	4.81786	0.000212305	0.00252126	0.440699
Gm19945	1.76938	-1.58496	2.02076	0.0542075	0.165981	-5.03685
Apol7e	1.76807	2.05754	2.46102	0.0251615	0.0957112	-4.27555
Il15ra	1.76764	3.82822	5.42745	3.34854e-05	0.000593164	2.18079
Thnsl2	1.76403	-1.15399	2.19636	0.0376201	0.128349	-4.71344
Mmp23	1.76247	-0.621441	2.37147	0.0257861	0.09753	-4.37316
Rasgef1a	1.75825	-1.20198	2.64543	0.0139419	0.0627179	-3.80899
Smagp	1.75651	4.17728	7.3388	2.97722e-07	1.31083e-05	6.82344
Tmem154	1.75397	0.627018	4.46335	0.000151648	0.00194114	0.536643
Dmwd	1.75006	0.118861	1.88041	0.0749288	0.207019	-5.29245
Kif19a	1.74782	0.53655	3.75007	0.000946013	0.00816609	-1.2504
Gm12216	1.74256	0.287525	2.88509	0.00797352	0.0415404	-3.28777
Nipa1	1.73935	-1.66298	1.79662	0.0845659	0.224951	-5.42109
Il4ra	1.73924	7.32095	4.4099	0.000488408	0.0047909	-0.392957
4930562F07Rik	1.73611	-1.21798	1.70736	0.100225	0.250636	-5.56451
Slc52a3	1.73319	3.38514	6.33621	1.85558e-06	5.81414e-05	4.94493
Scn1b	1.73216	-0.993953	1.87007	0.0733023	0.204133	-5.29888
Asb5	1.7315	-1.40378	1.97574	0.0593917	0.176665	-5.11669
Pfkp	1.73147	8.47366	10.9963	2.4548e-09	2.84942e-07	11.7324
Cebpb	1.73025	1.52534	2.16251	0.0452297	0.146266	-4.81996
Galnt3	1.72815	0.956558	5.0063	3.72863e-05	0.000639039	1.91931
Adora3	1.72715	0.0936895	2.98991	0.00621172	0.034622	-3.05272
Gm7604	1.72699	-2.35526	1.48689	0.149625	0.329248	-5.89349
Prrg4	1.72691	1.22472	4.50825	0.000135034	0.00176686	0.65065
Gm29284	1.72677	0.270518	3.65654	0.00119875	0.00980064	-1.47954
Gm18537	1.72033	-0.948687	2.75518	0.010818	0.0523212	-3.57324
Gm47283	1.71958	5.40845	2.27763	0.0375916	0.128314	-4.62996
Arhgef10	1.71687	1.5234	5.02525	3.55083e-05	0.00062107	1.96762
Anxa9	1.71248	0.272393	3.80395	0.000824996	0.00728145	-1.1177
Rasl2-9	1.70927	-0.254076	2.58067	0.0161624	0.0700342	-3.94558
Gatm	1.70446	7.28202	11.75	2.57998e-10	4.4921e-08	13.8787
Pafah1b1-ps1	1.70408	-0.578223	2.81719	0.00935769	0.0468291	-3.4378
Sdc1	1.70339	-0.925593	1.89543	0.0697271	0.197005	-5.25583
Sorbs1	1.70261	-1.07598	1.91581	0.0669655	0.191784	-5.22092
Fam222a	1.70234	-2.26691	1.62908	0.115912	0.277458	-5.68553
Ripor2	1.69916	0.199504	2.48945	0.0200932	0.0817928	-4.14057
Aoah	1.69236	0.127156	2.19942	0.0384244	0.130338	-4.71861
Gm9742	1.69069	-1.31551	2.00539	0.0559298	0.16947	-5.06424
Zfp287	1.68335	2.31591	5.82753	4.56964e-06	0.000123051	4.0007
Nap1l3	1.68169	-0.96886	2.61094	0.0150864	0.0665383	-3.88198
Arl4a	1.67912	4.24294	10.8682	6.27134e-11	1.4559e-08	15.1221
Gm8802	1.67531	-1.34105	2.05675	0.0503558	0.157494	-4.9721
Slc37a1	1.67451	3.91624	8.63001	6.04552e-09	5.71787e-07	10.6001
Glrx	1.67125	5.99583	12.8657	3.29275e-12	1.44147e-09	18.0279
Car13	1.67078	1.48355	2.97071	0.00736104	0.0392435	-3.17058
Mpp1	1.66945	4.64884	6.81554	1.63198e-06	5.21005e-05	5.19505
Gm7318	1.66931	-0.0660018	3.35014	0.00258065	0.0177455	-2.21734
Gm13886	1.66319	-0.701457	2.01237	0.055142	0.167836	-5.05182
Oas1g	1.66172	1.73678	2.26241	0.0370617	0.126924	-4.63937
Gm12961	1.66116	-1.39274	1.90736	0.0680986	0.193882	-5.23543
Ssbp2	1.65798	3.4518	8.16134	1.70801e-08	1.27659e-06	9.5669
Serpinb6c	1.65398	-1.88309	1.57015	0.129031	0.297788	-5.77361
Tagap	1.65266	5.8151	6.48873	6.64033e-06	0.000166519	3.89222
Gm15530	1.64823	-1.54188	1.76446	0.0899475	0.233762	-5.47342
Gm53056	1.64468	-0.631304	2.62112	0.0147396	0.0653471	-3.86048
Gm6416	1.64329	-2.00293	1.45206	0.158998	0.342544	-5.94203
Cables1	1.64285	-0.781472	1.94327	0.0633964	0.184284	-5.17346
Gm11628	1.64095	-2.19219	1.63906	0.113804	0.274234	-5.67035
Vwa5a	1.63504	5.9822	9.22471	1.79154e-08	1.32965e-06	9.70763
Gm10184	1.63425	-1.29238	1.52637	0.139692	0.314436	-5.83738
Fosb	1.63065	4.00482	2.55112	0.0218862	0.0869432	-4.12556
Abhd16a	1.62916	6.31666	17.1237	2.89393e-15	7.39013e-12	24.7407
Scn4b	1.62719	0.0942302	3.51966	0.00169161	0.0129104	-1.81178
Bcl2l14	1.62438	6.54783	6.12806	1.55252e-05	0.000325629	3.06309
Bcl9	1.62383	7.05699	13.1008	6.72635e-12	2.6141e-09	17.3659
Cnr2	1.62181	5.02077	8.2621	5.5073e-08	3.29621e-06	8.52958
Gm9703	1.62029	-0.656094	1.93897	0.0639434	0.185452	-5.18091
Cd24a	1.6172	8.8847	6.20447	1.49167e-05	0.000314812	3.12015
Gm47662	1.61503	1.99601	4.46862	0.000149595	0.00191968	0.550029
Sgcb	1.61396	3.51591	8.76346	4.52178e-09	4.479e-07	10.8887
Cdc42ep4	1.61255	4.6098	13.0178	1.35258e-12	6.58201e-10	18.8737
BC043934	1.6113	-0.210122	2.95222	0.00679754	0.0370384	-3.1377
Gpr141	1.61067	5.14723	3.10451	0.00712576	0.03834	-3.04797
Gm11739	1.61007	-0.164633	2.57615	0.0163292	0.0706172	-3.95505
Egr3	1.60909	3.74162	4.52253	0.000266108	0.00297613	0.128184
Pkd1l2	1.60877	-1.86448	1.70214	0.101212	0.252157	-5.57272
Mtfp1	1.6079	-1.0405	1.76928	0.0891224	0.232307	-5.46562
Lilra6	1.60641	1.36696	3.44499	0.00207884	0.0150458	-2.00455
Slc16a7	1.60487	-1.57677	1.50671	0.144496	0.321682	-5.86545
Gm7887	1.6029	-0.268203	3.09009	0.00488005	0.0288584	-2.82448
Tgm1	1.60243	-1.65323	1.80299	0.0835343	0.223253	-5.41065
Dlg3	1.60216	1.47463	4.4706	0.000148833	0.00191471	0.555047
Bbx	1.60135	6.3164	10.9373	4.10066e-10	6.41126e-08	13.3827
Slc4a8	1.60125	3.2096	2.04178	0.0587634	0.175683	-5.03996
P2ry13	1.59876	-0.280099	2.03446	0.0529594	0.163334	-5.01386
Myo1e	1.59645	-0.247389	1.36769	0.187872	0.382485	-6.05457
Gm9238	1.59579	-1.68418	1.37805	0.180475	0.372523	-6.04194
Stxbp1	1.59566	4.43805	9.017	2.62125e-09	2.93159e-07	11.4303
Triqk	1.5955	-1.68953	1.60596	0.12092	0.285475	-5.72039
Bcl11a	1.59362	3.74551	3.94456	0.00105802	0.0088488	-1.21415
Tnf	1.588	5.7693	4.9404	0.000158315	0.00200305	0.725429
Vamp5	1.58765	-0.201166	3.06603	0.00517235	0.0300253	-2.8796
Naip1	1.58681	-0.974171	2.47616	0.0204524	0.0826402	-4.16189
BC024063	1.58663	-1.55857	1.52604	0.13963	0.314392	-5.83779
Gm17435	1.58624	-0.0441856	2.8295	0.00909087	0.0459098	-3.41073
Rab3il1	1.58423	-0.0325967	1.97269	0.0609017	0.179421	-5.12785
Gm46190	1.58206	-2.06769	1.21602	0.235405	0.438618	-6.2448
Treml2	1.58113	2.15567	2.44063	0.0259163	0.097753	-4.30856
Gm7984	1.58022	-1.75135	1.47916	0.151666	0.331883	-5.90435
Gm48949	1.57916	-1.55123	1.77828	0.0876003	0.229688	-5.45102
Lif	1.57672	2.48106	4.31538	0.000262199	0.002941	0.0343002
Parp3	1.57672	5.39103	13.0082	1.37465e-12	6.58201e-10	18.8579
Slc39a1-ps	1.57578	0.0704736	2.66911	0.0132035	0.0603533	-3.75856
Zfp449	1.57521	-0.0304796	3.06028	0.0052446	0.0303695	-2.89274
Gm49553	1.5739	-0.265698	2.91327	0.00745794	0.0396438	-3.22496
Gbp9	1.57373	5.26153	5.13914	9.67799e-05	0.00134561	1.20148
Hif1a	1.57	6.95086	16.768	4.68394e-15	1.02525e-11	24.2894
Stxbp3-ps	1.56963	0.269894	3.17196	0.00399944	0.0247194	-2.6355
Nxph3	1.56936	-2.07376	1.48559	0.149967	0.329574	-5.89532
Slc4a5	1.5678	-1.50438	1.9173	0.0667673	0.191455	-5.21836
Ctla2a	1.56684	0.0119681	2.84383	0.0087895	0.04467	-3.37916
Fsd1l	1.56599	-0.143658	2.81649	0.00937305	0.0468714	-3.43934
Oas2	1.56578	1.19555	1.56489	0.136919	0.310062	-5.78568
Gm7527	1.56511	-1.49059	1.52064	0.140977	0.31649	-5.84555
Tnfrsf13c	1.56439	2.31984	3.87835	0.00081571	0.00721611	-1.06391
Stat3	1.55958	9.44654	18.9395	2.80978e-16	1.07628e-12	26.9024
Prdm16	1.55628	-0.929051	2.26297	0.0326347	0.115935	-4.586
Gm8121	1.55306	-1.34277	1.61307	0.119361	0.282852	-5.70971
Armcx6	1.55086	2.29249	4.07318	0.000468021	0.00463844	-0.539064
Cycs-ps2	1.54941	-0.70077	2.0855	0.0474559	0.15095	-4.9198
Tmem139	1.54873	-1.75537	1.36652	0.184017	0.377343	-6.05709
Siglecg	1.54604	2.67225	3.68503	0.00149468	0.0116964	-1.61712
Gm12818	1.54601	-0.901435	2.62751	0.0145257	0.0646985	-3.84696
Gm9390	1.5457	-1.98632	1.80245	0.0836202	0.223295	-5.41152
3300002I08Rik	1.5426	-0.64663	2.49903	0.019432	0.0799707	-4.115
Gm4875	1.53793	-0.318889	2.17796	0.0391131	0.131886	-4.74819
Sirt1	1.53787	5.85584	14.2486	1.85129e-13	1.57586e-10	20.7944
Gm7551	1.53779	-0.215352	2.445	0.0219227	0.0870659	-4.22537
Gm17909	1.53747	-1.53057	1.82578	0.0799269	0.216686	-5.37301
Gm7666	1.53566	-0.579829	2.64901	0.0138277	0.062369	-3.80137
Gata2	1.53165	0.624517	1.87271	0.0763507	0.209623	-5.30627
Gm4870	1.52855	-0.629912	2.61215	0.0150446	0.0664496	-3.87942
Eef2k	1.52844	1.9758	3.9885	0.000524629	0.00508758	-0.673387
Gm18101	1.5281	-1.59227	1.86041	0.0747054	0.206725	-5.31517
Gm8177	1.52502	-1.71047	1.66602	0.108271	0.264455	-5.62899
4930529C04Rik	1.52497	-0.916707	2.08746	0.0472631	0.150523	-4.9162
Gm11460	1.52475	-0.213451	2.41466	0.0234471	0.0909739	-4.28668
Gm15489	1.5222	-1.3113	1.79282	0.0851866	0.226016	-5.42731
Gm15728	1.52023	-2.03695	1.18781	0.246142	0.45026	-6.27785
Gm49584	1.51985	-0.60389	2.13237	0.0430459	0.141171	-4.83344
5430414B19Rik	1.51922	-1.66725	1.09405	0.285637	0.495306	-6.38157
Rpl21-ps7	1.51834	-1.48184	1.84865	0.0764447	0.20972	-5.33491
Wnk4	1.51756	-1.87415	1.33058	0.195412	0.391619	-6.10365
Arhgap23	1.51737	1.00919	2.84003	0.00905331	0.0457352	-3.39945
Casp4	1.51682	4.91164	5.15929	8.14694e-05	0.00117984	1.34871
B230334C09Rik	1.51577	-1.44017	1.50965	0.143747	0.320595	-5.86126
Gm8483	1.51576	-0.247094	2.24369	0.0340117	0.119607	-4.62314
Gm26779	1.51379	-0.468832	2.30805	0.0296098	0.107788	-4.49835
Ets1	1.51374	1.33161	2.52876	0.019742	0.0809208	-4.09496
Gm27194	1.51254	-1.61504	1.41951	0.168178	0.35458	-5.98652
Epn2	1.50271	-1.41206	1.7617	0.0904225	0.234449	-5.47787
Ighv8-12	1.50233	-2.10498	0.421406	0.679226	0.825061	-6.89227
Gm10653	1.49961	-1.29103	2.04787	0.0512826	0.15957	-4.98815
Gm232	1.49949	-1.74978	1.77551	0.0880661	0.230264	-5.45552
1810062O18Rik	1.4984	-1.13588	1.84847	0.0764719	0.209757	-5.33521
Gm11945	1.49492	-1.52931	2.2068	0.0367953	0.126347	-4.69363
Ccnb1-ps	1.49333	-0.243608	2.51097	0.0189182	0.0783419	-4.09042
Gm4013	1.49114	-1.712	1.57935	0.126906	0.294462	-5.76003
Gm48062	1.48891	-0.336469	2.35143	0.0269422	0.100562	-4.41294
Aida	1.48888	5.8906	13.6018	5.17386e-13	3.30308e-10	19.8042
Gm6553	1.48772	0.759949	2.63328	0.0144784	0.0645441	-3.84001
Trim21	1.4871	4.35086	7.96861	2.89964e-08	1.95719e-06	9.04877
Txndc17	1.48674	6.88809	15.3513	3.48519e-14	5.93334e-11	22.3917
Cd69	1.48635	3.61534	3.48747	0.00285923	0.019064	-2.19169
Cfh	1.48558	3.24551	3.55189	0.00230927	0.0162679	-2.00446
H2-Q2	1.48549	1.13592	4.6928	8.37951e-05	0.00120668	1.12018
Lcp2	1.48535	5.94233	5.50622	4.76469e-05	0.000779964	1.91939
Gm50381	1.48281	-1.58305	1.49579	0.147305	0.32597	-5.88094
Rasgrp2	1.47843	1.70385	4.45795	0.000153777	0.00196184	0.522952
Ctnnd2	1.47597	0.367473	3.336	0.00267258	0.0181858	-2.25085
Gm25777	1.47473	-1.8848	1.41396	0.169783	0.356554	-5.99401
Glipr2	1.47441	5.87735	5.64476	3.48008e-05	0.000612894	2.22842
2610002M06Rik	1.47422	2.69053	5.42774	1.26277e-05	0.000274053	2.99145
Gm10432	1.47419	-2.38594	1.10749	0.278691	0.486787	-6.3681
Gm3219	1.47341	0.179254	3.30109	0.00291334	0.0193742	-2.33335
Gk	1.4734	4.18649	8.3915	1.02186e-08	8.60273e-07	10.0781
Flt3l	1.4718	1.30941	3.81118	0.000809953	0.00717198	-1.09984
Gm7160	1.47145	-0.568198	1.68364	0.105174	0.259107	-5.60227
Eif1ad17	1.47059	-2.04999	1.77804	0.0876407	0.229701	-5.45141
Spns2	1.47011	-1.10079	1.94051	0.063747	0.185057	-5.17825
Myof	1.46919	5.00976	5.51307	3.60981e-05	0.000627803	2.15078
C130026I21Rik	1.46878	1.19725	4.59798	0.000107077	0.00146485	0.878781
Gm9347	1.46556	-0.915428	1.77709	0.0877998	0.229921	-5.45295
Oas3	1.4655	4.75087	2.9217	0.0103315	0.0505571	-3.40909
A930007I19Rik	1.46501	3.2266	5.27696	2.19818e-05	0.000426336	2.46929
Clec2f	1.46365	-1.13049	1.84454	0.0770604	0.211031	-5.34178
Gm7688	1.46161	-1.049	1.86541	0.0739757	0.205262	-5.30674
Trac	1.46022	-0.888992	1.22683	0.233636	0.436878	-6.23053
Gm6625	1.4601	-1.41023	1.79126	0.0854437	0.226539	-5.42987
Gm9431	1.45981	-1.18685	1.6965	0.102288	0.254052	-5.58157
Lcat	1.45873	-1.37385	1.95304	0.0621667	0.181813	-5.15644
Herc6	1.45834	3.27751	3.82612	0.00117118	0.00960876	-1.35688
Ccl3	1.45531	0.919472	3.0996	0.00476893	0.0283762	-2.80264
Eps8l2	1.45203	1.40764	3.55057	0.00156542	0.0120837	-1.7371
Gm17200	1.45192	-1.65537	1.45965	0.156917	0.339352	-5.93154
Gm29585	1.45086	0.152884	3.04572	0.0054321	0.0311725	-2.92598
Gm26581	1.45019	-1.24867	1.89578	0.0696792	0.196906	-5.25523
Gstp-ps	1.44993	-1.71096	1.60773	0.12053	0.284862	-5.71774
Ildr1	1.44928	4.78782	7.7171	9.63191e-08	5.23334e-06	7.91578
Pde4c	1.44904	0.414167	3.44461	0.00204067	0.0148561	-1.99219
Gm9435	1.44712	-1.72281	1.25726	0.220351	0.421035	-6.19528
Il15	1.44698	4.57079	6.48545	2.19166e-06	6.7296e-05	4.84613
Tgif2	1.44536	0.763099	3.56556	0.00150756	0.0117731	-1.7008
2010008C14Rik	1.44497	0.773298	2.74171	0.0111624	0.0535138	-3.60245
4933412E12Rik	1.43935	2.10081	4.52772	0.000128406	0.00170341	0.700122
Sarm1	1.43867	0.626395	3.48463	0.00184662	0.013755	-1.89615
Hhex	1.43856	4.21243	4.90684	0.000105767	0.00145212	1.03259
Tcf7l1	1.43756	-1.39098	1.64269	0.113046	0.272898	-5.66481
Rbpms	1.43756	-0.0777696	2.71078	0.0119929	0.0563146	-3.66924
Gm20147	1.43529	0.0265293	2.54614	0.0174774	0.0741385	-4.01763
Gm7114	1.43458	0.170819	3.24361	0.00335605	0.0215842	-2.46843
Gm10566	1.43206	-1.00176	1.89172	0.0702416	0.19813	-5.26217
Mpo	1.432	1.34545	1.59749	0.129064	0.297818	-5.73841
Gm17322	1.43089	-2.75048	0.865581	0.395002	0.605162	-6.60478
Panx1	1.4297	2.05643	5.90044	3.80183e-06	0.000105912	4.18357
Zfp268	1.42774	1.37065	3.08417	0.00500685	0.029404	-2.84515
Tslp	1.42724	-2.26952	0.913065	0.370441	0.583531	-6.56209
Notch1	1.4244	4.95003	6.54461	2.48921e-06	7.52261e-05	4.75319
Ada	1.42335	1.86933	4.58594	0.000110463	0.00150312	0.848153
Gm13071	1.42332	-2.10876	1.35665	0.187093	0.38141	-6.06998
Gm15247	1.42277	-1.66681	1.61239	0.11951	0.283063	-5.71074
Fndc9	1.42023	1.8323	4.01796	0.00047761	0.00472139	-0.586139
Serpinb1a	1.41923	5.31157	4.77555	0.000200012	0.00241306	0.468963
Kremen2	1.41698	-1.17893	1.79854	0.0842532	0.224587	-5.41794
Gm42962	1.41619	1.34001	3.82521	0.000781549	0.00699877	-1.0652
Gm9278	1.41564	-2.18803	1.50496	0.144942	0.322352	-5.86793
Gm29093	1.41347	0.182844	3.27819	0.0030825	0.0202217	-2.38728
Slamf8	1.41306	6.43921	7.90266	2.65444e-07	1.21046e-05	7.04995
Cmtm6	1.4117	7.75761	12.1742	2.53261e-11	7.91997e-09	16.0738
H2-DMb2	1.41057	5.79865	6.49476	4.9011e-06	0.000130599	4.15456
Gm12345	1.41006	-1.30721	1.82893	0.0794399	0.215662	-5.36779
Dmxl2	1.40491	-1.54762	1.21461	0.236033	0.439322	-6.24641
Itpr1	1.40418	7.5033	10.2921	1.84542e-09	2.29883e-07	11.9263
Gm12109	1.4024	-1.08949	1.69041	0.10346	0.256009	-5.59109
Gm9436	1.4021	0.255712	2.09796	0.0465649	0.149199	-4.89944
Trp53i11	1.40032	1.82202	3.33436	0.00279075	0.0187461	-2.28083
Gm14240	1.4002	-1.36557	2.07627	0.0483699	0.152998	-4.93664
Gm6211	1.39788	-0.819427	2.19146	0.0380129	0.129343	-4.72272
BC037704	1.39667	-1.5217	1.60872	0.120313	0.284558	-5.71625
Gm22935	1.39588	-0.925836	2.13016	0.0432459	0.141493	-4.83755
Nlrp1a	1.39294	2.36502	5.1689	2.45281e-05	0.000463975	2.33359
Gm37362	1.39076	-1.3747	1.63259	0.115166	0.276407	-5.68019
Hoxa7	1.38995	-1.21345	1.48085	0.151218	0.331042	-5.90198
Gm38372	1.38679	1.26143	2.42612	0.0241072	0.0928765	-4.28859
Parp10	1.38549	4.97795	6.69544	1.5912e-06	5.13271e-05	5.18426
Grap2	1.38459	5.47113	5.89082	1.64493e-05	0.000340032	2.93833
Gm44777	1.38306	-1.20327	1.67162	0.107151	0.262682	-5.62033
Jcad	1.38138	0.268914	3.6638	0.00117696	0.00964354	-1.46181
Slc25a37	1.37981	3.03052	4.06255	0.000552432	0.00529685	-0.669001
Ms4a4b	1.3793	0.813178	2.67231	0.0131067	0.0600183	-3.75173
Gm15911	1.3789	-1.64176	1.79574	0.0847097	0.225216	-5.42254
Ldlrad3	1.37862	-0.173754	1.76668	0.0900881	0.233994	-5.47103
Wdr62	1.37521	4.73774	5.36385	3.98681e-05	0.000673954	2.01262
Gm9030	1.37498	-0.507712	1.23201	0.232309	0.435193	-6.22401
Slc6a20a	1.37108	0.412569	2.4264	0.0228459	0.0893656	-4.26301
Als2	1.37083	6.03611	11.9509	8.53771e-12	3.11464e-09	17.0787
Gm20559	1.37071	4.46702	4.94764	9.89285e-05	0.00137299	1.1039
Rilpl1	1.37039	-1.27776	1.19038	0.245862	0.450012	-6.27435
Gm7241	1.37025	-0.573873	2.20434	0.0369883	0.126786	-4.69831
Gm44652	1.36999	-1.41703	1.45632	0.157827	0.340643	-5.93615
Ttll1	1.36846	-0.0643239	1.81278	0.0824981	0.221179	-5.39601
1700019L13Rik	1.36579	-1.61181	1.43421	0.163981	0.349251	-5.96653
Tmem151a	1.36546	1.24326	3.07721	0.0050345	0.0295138	-2.85401
Gm26910	1.36535	-1.43586	1.77933	0.0874249	0.229528	-5.44932
Rab44	1.3646	0.26472	1.41432	0.173731	0.362607	-5.99328
Gm17022	1.36408	-1.57148	1.2768	0.213479	0.412771	-6.1713
Slc28a2	1.36124	-0.313123	1.69047	0.103852	0.256482	-5.59165
C77080	1.36106	-0.223129	2.50344	0.0192408	0.0792919	-4.10593
Nod1	1.36036	3.70581	2.14692	0.0481087	0.152424	-4.85904
C530005A16Rik	1.35967	-1.24941	1.73042	0.095961	0.24347	-5.52801
Abi3	1.35878	2.31938	4.75419	7.1498e-05	0.00106373	1.27659
Gm8416	1.35786	-1.59112	1.87789	0.0721834	0.201971	-5.28566
Enthd1	1.35746	-0.925118	1.75625	0.0913686	0.23573	-5.48667
Tango2	1.35437	4.05127	8.80707	4.11457e-09	4.12048e-07	10.9825
Zfpm1	1.35326	1.8051	3.71522	0.00103342	0.00868569	-1.33598
Dusp6	1.34912	1.8841	3.23639	0.00356289	0.0226141	-2.51271
Gm13328	1.34801	-0.356669	1.97549	0.0594215	0.176719	-5.11713
Acot2	1.34736	2.06785	4.60415	0.000105382	0.00144943	0.894485
Junos	1.3454	-2.27682	0.946572	0.352974	0.567615	-6.53153
Gm6565	1.34519	-0.392757	2.43228	0.0225501	0.0887296	-4.25112
2700029L08Rik	1.34435	-1.3702	1.53743	0.136827	0.309944	-5.82136
Gm16675	1.34295	1.4723	4.02832	0.00046509	0.00462134	-0.560243
Eif4ebp3	1.34127	-0.595831	2.11372	0.0447549	0.145129	-4.86797
Homer2	1.34083	1.13082	3.19424	0.0037876	0.0237065	-2.58371
F2rl2	1.34001	1.15309	2.64169	0.0142661	0.0638763	-3.82459
Rgl1	1.33932	1.38709	1.66195	0.114768	0.275882	-5.64264
Tnfsf15	1.33816	-0.552901	1.59826	0.122724	0.288042	-5.732
Gm12571	1.33783	-0.0702785	2.99368	0.00615588	0.0344304	-3.04419
Plscr3	1.33586	4.52448	11.1928	3.40203e-11	9.65294e-09	15.7236
Gas7	1.33572	0.73741	2.86253	0.00841035	0.0432827	-3.33782
Lynx1	1.3348	-0.0848042	1.74241	0.0944142	0.240821	-5.51012
Ppp1r2-ps6	1.33197	-0.498567	2.04386	0.0517064	0.160666	-4.99538
Ccdc40	1.33182	-0.94252	1.90669	0.06819	0.194022	-5.23658
Fgfbp3	1.3303	4.20123	4.30736	0.000425876	0.00433502	-0.340582
9430025C20Rik	1.33003	-0.966414	2.01673	0.054655	0.166907	-5.04405
Erdr1	1.32983	4.2395	1.83774	0.0856675	0.226818	-5.37516
Rhbdl3	1.32835	-2.01396	1.14025	0.265055	0.471517	-6.33197
Flot2	1.32612	5.29523	10.459	1.38007e-10	2.81939e-08	14.3448
Gm49914	1.32442	-0.824127	1.83638	0.0782963	0.2135	-5.3554
Gm7867	1.31975	2.12628	2.78444	0.0113271	0.05405	-3.57384
Gm10705	1.3193	0.827816	3.73572	0.000981087	0.00838852	-1.28567
Tmem67	1.31901	3.31216	5.09685	3.17298e-05	0.000571957	2.09101
Gm6506	1.31899	-0.240931	2.13532	0.0427815	0.140538	-4.82797
Krt7	1.31868	-1.28414	1.2504	0.222859	0.424104	-6.20358
Pcbp4	1.31837	0.636368	2.38932	0.0247946	0.0948335	-4.33754
Jun	1.31664	5.30426	2.50233	0.0241732	0.0930375	-4.21823
4933407K13Rik	1.31281	0.476038	3.29706	0.00294247	0.0195425	-2.34286
1700006J14Rik	1.31122	-1.43978	1.41005	0.170923	0.358309	-5.99929
Cmtm7	1.31002	5.87292	10.926	5.61988e-11	1.38932e-08	15.2301
Gm6407	1.30981	-0.255824	2.13467	0.0428397	0.140615	-4.82918
Elovl7	1.3096	-1.67094	1.16736	0.254148	0.458311	-6.30136
Atp11b	1.30881	6.8567	13.739	4.1475e-13	2.83211e-10	20.0176
Mfhas1	1.30774	5.58801	6.28987	5.8022e-06	0.000149163	3.94947
Adamts6	1.30534	1.01855	2.21969	0.0369162	0.126568	-4.68148
Gm29017	1.30326	-0.754993	1.66154	0.109174	0.266039	-5.63589
Napb	1.30325	0.212537	2.42172	0.0230838	0.0899721	-4.27245
Tcf7	1.30161	1.12794	2.29728	0.031335	0.11249	-4.53374
Gm20405	1.30077	-1.39088	1.4935	0.147899	0.326812	-5.88417
Parp12	1.29902	6.4752	7.11671	1.25814e-06	4.24607e-05	5.49958
Gm16026	1.29733	1.54967	3.59032	0.00141655	0.0112347	-1.64075
C230013L11Rik	1.29711	-1.04738	1.59934	0.122386	0.287608	-5.7303
Gm49980	1.29679	2.48197	2.98309	0.00734567	0.0391888	-3.15948
Dtx3l	1.29317	7.31847	15.017	5.72184e-14	8.15723e-11	21.9191
Asap3	1.2918	-1.39381	1.12713	0.270832	0.478681	-6.34624
Gm2619	1.29118	-1.16349	1.90747	0.0680845	0.193882	-5.23525
Hrh2	1.29037	4.53981	6.72214	7.13696e-07	2.635e-05	5.89179
Gimap3	1.28957	-1.14284	1.33792	0.19304	0.389025	-6.09422
Ugcg	1.28928	4.99581	7.35811	1.96076e-07	9.21558e-06	7.19877
C130083M11Rik	1.28829	-1.40103	1.58363	0.125926	0.292917	-5.75369
Ccnd1	1.28729	5.55669	4.76278	0.000199429	0.00241061	0.465552
Gstt1	1.28725	-1.0207	1.0454	0.307815	0.52048	-6.43211
Phldb3	1.28673	3.66355	7.35744	1.08543e-07	5.7151e-06	7.72507
Gm6212	1.28422	0.603371	2.69514	0.0124345	0.0577946	-3.70286
Gnal	1.28391	0.309479	2.87344	0.00819618	0.0424837	-3.31362
Gm39556	1.28364	-0.0757337	3.11356	0.00461015	0.0277007	-2.77052
Gm14398	1.28319	-0.428081	2.22941	0.0350664	0.122083	-4.65053
Septin9	1.28306	7.24812	14.2977	1.71481e-13	1.54555e-10	20.868
Parp14	1.28215	7.3003	5.51031	4.85041e-05	0.000788938	1.90621
Tiam2	1.28146	-0.484565	1.97404	0.059595	0.177063	-5.11967
Tbxas1	1.27986	6.63535	8.43241	5.55404e-08	3.29841e-06	8.55355
Pcbp3	1.2782	0.324961	3.29027	0.00299213	0.0197439	-2.35885
Ptpn3	1.27784	4.13264	5.97868	4.01857e-06	0.000110543	4.16334
Cldnd1	1.2774	6.38996	7.39264	5.93074e-07	2.26611e-05	6.22657
Hgf	1.27529	-0.92414	1.26188	0.219317	0.419902	-6.1893
Gm38345	1.27471	1.03764	2.96822	0.00654263	0.0359048	-3.10167
Fabp7	1.27426	0.107627	1.52985	0.140782	0.316145	-5.83331
Zfp82	1.27424	-1.28557	1.49841	0.146627	0.324985	-5.87723
Gm21742	1.27419	-1.96526	1.22894	0.230607	0.433329	-6.22944
Spire2	1.27325	-0.268536	2.43401	0.022464	0.0885499	-4.24763
Gm8663	1.27311	-1.71067	1.38442	0.178541	0.369937	-6.03351
Gm45867	1.2715	0.847472	1.84088	0.0800865	0.216876	-5.35552
Megf9	1.2714	1.7469	4.20934	0.000292072	0.00320338	-0.105882
Arhgap15	1.27044	5.24699	9.60966	7.57123e-10	1.10482e-07	12.662
P2ry12	1.2693	0.394524	2.56975	0.0165681	0.071195	-3.96843
Dnajb3	1.26914	-1.48264	1.52072	0.140958	0.31649	-5.84544
Pira12	1.26879	1.48853	4.52518	0.000129251	0.00170998	0.693669
Npr1	1.26791	-1.15471	1.19132	0.245194	0.449278	-6.27348
Aqp9	1.26741	-0.01629	1.9792	0.0589783	0.175961	-5.1106
Gm8134	1.26631	-2.40474	0.93611	0.358228	0.572283	-6.54134
4931422A03Rik	1.2655	-0.0710882	1.86193	0.0744826	0.206295	-5.31261
Gm29170	1.2648	0.322642	2.85594	0.00854201	0.0437739	-3.35239
Gm43965	1.26445	-1.58848	1.35008	0.189162	0.384153	-6.07852
1500002C15Rik	1.26406	-0.288161	2.15208	0.0413042	0.137052	-4.79674
Trpt1	1.26213	0.296967	3.2137	0.00361146	0.0228279	-2.53836
Gm17195	1.26112	-0.911058	1.26515	0.218099	0.418341	-6.18534
Mpp4	1.26011	-1.80685	1.20469	0.239674	0.44319	-6.25816
Dlx1as	1.25986	-1.03879	1.72455	0.0970311	0.245152	-5.53733
1110006O24Rik	1.25893	-1.00417	1.76165	0.0904316	0.234449	-5.47796
Unc93a2	1.25863	-1.08589	1.62779	0.116186	0.277897	-5.68748
Tle2	1.25848	-1.36666	1.57206	0.128586	0.29706	-5.77079
Gm38188	1.25645	-1.43732	1.28525	0.210559	0.409568	-6.16084
Gm52969	1.25583	0.668432	3.18337	0.00388955	0.0242185	-2.60899
Gm15270	1.25362	-1.12961	1.90431	0.0685128	0.194651	-5.24066
Gm43598	1.25312	-1.63123	1.61376	0.11921	0.282702	-5.70867
Gm21399	1.25293	4.09597	6.26196	1.61901e-06	5.19456e-05	5.03945
Trp53i13	1.25261	1.56653	3.50284	0.0017644	0.0133239	-1.85233
Gm14608	1.25214	-0.187298	2.2254	0.0353677	0.122769	-4.6582
Gm5497	1.25052	-0.441711	1.83263	0.0788702	0.214568	-5.36164
Oas1a	1.24903	3.43428	2.24964	0.0390591	0.13178	-4.67357
Il31ra	1.24852	0.219835	1.88278	0.0716887	0.200991	-5.2781
Dse	1.2484	5.52544	8.04357	4.71621e-08	2.92558e-06	8.6261
C2cd2l	1.2483	5.41862	10.5726	1.10657e-10	2.42213e-08	14.5627
Tmem52b	1.24811	-1.52894	1.39341	0.175839	0.365813	-6.02157
Selenot-ps	1.24727	-1.32487	1.56784	0.129568	0.298578	-5.777
Gm17786	1.24713	-2.12487	1.09133	0.285598	0.495295	-6.38556
Cav1	1.24668	-1.5005	1.30344	0.204374	0.401825	-6.13809
Ctif	1.2452	2.62951	5.11255	2.8356e-05	0.000525993	2.19008
Dubr	1.2452	3.86716	8.65065	5.77908e-09	5.53419e-07	10.6449
Zmiz1os1	1.24401	-1.51885	1.35091	0.1889	0.383965	-6.07744
Gm15753	1.24161	1.54523	3.86487	0.000706438	0.00644672	-0.967078
Tulp3	1.24132	3.86201	7.12982	1.86054e-07	8.85316e-06	7.18806
Marchf8	1.24131	3.3597	4.39647	0.000219032	0.00257363	0.215724
Gm5614	1.24121	-0.956773	1.39736	0.17466	0.36405	-6.01629
Nlrc4	1.23747	0.919146	3.32223	0.00276519	0.0186284	-2.28344
Pdzd4	1.23601	1.93257	3.44489	0.00203924	0.0148561	-1.99151
Osm	1.23368	1.66346	2.97971	0.00638396	0.0352614	-3.07754
Gm8258	1.23329	-1.70467	1.17483	0.251201	0.455168	-6.29281
Amd-ps5	1.23297	-1.63747	1.43025	0.165102	0.350422	-5.97193
Parm1	1.2327	-1.63658	0.949989	0.35188	0.566504	-6.52766
Cyp2s1	1.23261	0.242907	1.29253	0.211806	0.411109	-6.15001
Retnla	1.23161	-2.79534	0.929514	0.361567	0.575397	-6.54747
Gm7928	1.23161	0.38713	2.33822	0.0277303	0.102902	-4.43906
Ifi203	1.23103	5.77901	4.47864	0.000376014	0.00393531	-0.159732
Gm4221	1.23039	-0.868715	1.0805	0.291993	0.502066	-6.39559
Gm38158	1.2303	1.07873	2.6134	0.0150019	0.0662991	-3.87679
Lgals8	1.22999	3.36066	4.51561	0.000154073	0.00196235	0.550818
2810408I11Rik	1.22914	-0.575709	1.77073	0.0888771	0.231791	-5.46328
Rnf213	1.22887	8.17276	3.99331	0.00113247	0.00934895	-1.23595
Cpox	1.22767	4.22912	4.68747	0.000146286	0.00188829	0.675222
A230083G16Rik	1.22525	1.59637	3.49646	0.00179276	0.0134782	-1.86767
Axl	1.22384	5.60105	2.44922	0.0268552	0.100286	-4.31705
Cxcr3	1.22321	2.03907	2.52889	0.0197575	0.0809208	-4.09524
Gm5881	1.22245	-0.0297813	2.31098	0.0294221	0.107131	-4.49261
Hs3st1	1.22122	-1.13005	1.20316	0.240384	0.444163	-6.25986
Ccdc180	1.22098	-2.18612	1.17665	0.250488	0.454487	-6.29073
Hivep2	1.22022	4.79574	5.76334	1.12233e-05	0.000251042	3.21636
Zfp580	1.21988	-0.273271	1.83619	0.0783258	0.21353	-5.35572
Gm17767	1.21885	2.11474	3.20727	0.00377783	0.0236647	-2.57228
Cds1	1.2187	3.11414	5.23211	2.08499e-05	0.000409647	2.49446
Gm8784	1.21637	0.530335	2.56623	0.0167008	0.0716378	-3.97579
Cenpi	1.21548	3.75088	7.41871	9.39937e-08	5.12517e-06	7.86847
Pdss1	1.21462	2.38352	4.30798	0.000226499	0.0026311	0.14306
Efcab7	1.21279	-0.920451	1.51339	0.142799	0.319178	-5.85592
Arrdc4	1.2122	6.28958	8.46268	2.87352e-08	1.94814e-06	9.15416
Ttc39c	1.21145	3.92784	5.64122	8.01189e-06	0.00019211	3.45617
Gm11258	1.21139	-2.0929	1.15145	0.260506	0.465642	-6.3194
A130071D04Rik	1.20892	-1.1595	1.25853	0.219901	0.420534	-6.19373
Gcnt4	1.20886	-1.40724	1.23627	0.22792	0.430713	-6.22067
Rab37	1.20678	-1.35905	0.760492	0.456334	0.661531	-6.6881
Gm16439	1.20596	-1.35231	1.50491	0.144955	0.322352	-5.868
Gm5160	1.20586	1.10682	3.42536	0.00214095	0.0153503	-2.03825
Hipk2	1.20511	6.70992	11.1249	3.86231e-11	1.02032e-08	15.5989
Tnfaip8l3	1.20505	0.109031	2.12207	0.0439822	0.143291	-4.85253
Dll1	1.20432	-1.96859	0.829932	0.415045	0.623466	-6.63444
Gm20531	1.20217	-0.712428	1.6921	0.103133	0.255371	-5.58845
Apol7b	1.20066	3.59412	2.75706	0.0136145	0.0616606	-3.6988
4833419F23Rik	1.2006	-0.301242	1.83156	0.079035	0.214864	-5.36343
Gm10608	1.20056	1.46201	3.55873	0.00153366	0.0119182	-1.71735
Eif1ad3	1.19968	-1.9618	1.44674	0.16047	0.344552	-5.94936
Pole	1.19632	5.03082	8.41729	9.65144e-09	8.21552e-07	10.1349
Gm26387	1.19598	-1.50185	1.27942	0.212569	0.412015	-6.16806
Gm8515	1.1955	0.369443	2.29203	0.0306538	0.110565	-4.52962
Clcn5	1.19542	4.98442	8.82531	3.95556e-09	3.9873e-07	11.0216
8430422M14Rik	1.19343	-1.75044	1.05829	0.300104	0.511025	-6.42055
Gm20302	1.19115	0.627946	2.63222	0.0143702	0.0641941	-3.837
Stard8	1.19034	2.40012	4.7817	6.65901e-05	0.00101019	1.34671
Lpcat2	1.18956	5.15825	5.43447	3.17089e-05	0.000571957	2.2285
Casp1	1.18866	4.65504	7.17896	1.65529e-07	8.1539e-06	7.30454
Man2c1os	1.18851	-1.79223	1.4618	0.156331	0.338846	-5.92856
Efnb2	1.1874	-0.904521	1.69294	0.102972	0.255132	-5.58714
Gm18649	1.18613	-1.20777	1.53201	0.138157	0.312034	-5.8292
Ptch1	1.18567	3.91913	4.70286	0.000113062	0.00152898	0.8865
Gm20470	1.18567	-1.1716	1.34363	0.191212	0.386343	-6.08687
Rhebl1	1.1849	2.69384	4.68753	8.49448e-05	0.00121752	1.10676
Gm50083	1.18429	-2.22107	0.886241	0.383986	0.595254	-6.58668
Dnaaf3	1.18409	1.79885	4.18188	0.000313471	0.00340156	-0.175035
Gm5547	1.18347	-1.17943	1.28669	0.210064	0.408867	-6.15904
Tmem26	1.18186	-2.31116	1.01922	0.317923	0.531096	-6.46066
Tle3	1.1795	6.62447	4.19305	0.000724592	0.00657324	-0.799746
Klf5	1.17946	-1.01774	1.40973	0.171015	0.358452	-5.99971
Gm7832	1.1793	2.83664	4.83391	5.81861e-05	0.000913767	1.4798
Gm10874	1.17828	0.151522	2.06114	0.0499033	0.156588	-4.96415
Stx2	1.17789	5.91109	11.1806	3.48048e-11	9.69598e-09	15.7012
Gm25405	1.17737	-2.19357	0.942307	0.355109	0.569386	-6.53554
Gm43858	1.17554	0.398359	2.47868	0.0203376	0.0823938	-4.15674
Vwa1	1.17519	-0.769023	1.35786	0.186713	0.381137	-6.06841
AI182371	1.17448	-0.896673	1.59775	0.12274	0.288042	-5.73267
Emb	1.17323	3.59571	5.32277	1.65217e-05	0.000340249	2.72497
Sp110	1.17205	7.1248	11.8533	1.01662e-11	3.54014e-09	16.9079
Tspo	1.17103	7.0828	8.19574	8.17322e-08	4.52094e-06	8.16174
Gm5946	1.17021	-0.377811	2.02796	0.0534166	0.164316	-5.02396
Tlr3	1.16917	4.61002	3.69521	0.00181939	0.013605	-1.74866
Gpr155	1.16738	2.91978	4.49961	0.000138082	0.00180058	0.628716
Gm2546	1.16635	1.16102	3.27264	0.00312489	0.0204352	-2.40032
Plin2	1.16624	6.7371	7.28803	6.53949e-07	2.45583e-05	6.11586
Clec7a	1.16565	6.48592	3.16432	0.00628794	0.0349705	-2.9269
Scd4	1.1646	0.399375	2.41212	0.0235791	0.0913474	-4.2918
Stat2	1.16443	7.85854	7.39111	7.07319e-07	2.61776e-05	6.07082
Glce	1.16243	5.14254	11.1654	3.58052e-11	9.79656e-09	15.6733
Gm12906	1.16112	0.598955	2.76814	0.0104961	0.0511442	-3.54506
Selenom	1.16041	1.08246	2.77191	0.0104042	0.0507862	-3.53686
Gm12380	1.16002	-0.356181	1.51692	0.141909	0.318071	-5.85088
Gm10259	1.15907	-0.0174193	2.13578	0.0427405	0.140492	-4.82712
Otof	1.15857	-1.49717	1.49056	0.148665	0.327794	-5.88832
Reck	1.15842	0.315456	2.28204	0.0313221	0.112472	-4.54906
Gm5216	1.15651	0.57055	2.80775	0.0095674	0.0476104	-3.45853
Mcub	1.15584	3.17827	5.33386	1.60586e-05	0.000334763	2.75315
Stoml1	1.15567	4.43698	6.80361	4.07338e-07	1.70061e-05	6.40721
Gm18342	1.15388	-0.869024	1.58992	0.124498	0.290609	-5.74434
Plpp2	1.15296	3.01707	6.06291	2.5278e-06	7.62419e-05	4.58948
Slfn3	1.15154	2.24378	3.04083	0.00572971	0.032503	-2.96276
Stk39	1.15142	1.88063	3.55576	0.00154515	0.011963	-1.72454
Btf3-ps5	1.15125	-0.937074	1.5029	0.145472	0.322938	-5.87087
Gm8326	1.15076	2.86845	2.90846	0.00877459	0.0446214	-3.32468
Pira1	1.15015	1.80162	3.73915	0.000972596	0.0083252	-1.27725
Dock11	1.14971	7.05388	13.773	3.92726e-13	2.83211e-10	20.0703
Cacybp	1.14853	5.89605	13.3655	7.60369e-13	4.31495e-10	19.4319
Zfp947	1.14811	-1.03456	1.94255	0.0634876	0.184456	-5.17471
Sstr5	1.14779	-1.30846	0.894479	0.380886	0.591459	-6.578
P4htm	1.14768	-1.58084	1.20608	0.239147	0.442644	-6.25652
Gm31812	1.14756	-0.00934023	1.95625	0.0617678	0.181096	-5.15085
Serpinb1c	1.14752	-0.348844	2.19082	0.0380637	0.12943	-4.72391
Gm6153	1.14675	-0.22804	1.93206	0.0648332	0.187377	-5.1929
Inpp5b	1.14665	5.47387	8.86809	3.60701e-09	3.73614e-07	11.1133
Mid1ip1	1.14377	4.33398	8.0614	2.13953e-08	1.51069e-06	9.34268
Casp7	1.14318	5.25226	9.96002	3.71115e-10	6.04917e-08	13.3677
Gm47154	1.14286	-1.47351	1.22415	0.232378	0.435245	-6.23516
1110038F14Rik	1.14244	5.03749	7.86209	3.3661e-08	2.21353e-06	8.89145
Gm2427	1.14148	-0.128736	2.0727	0.0487282	0.15389	-4.94315
Lgr4	1.14041	-0.834097	1.29835	0.206091	0.403646	-6.14448
Hpse2	1.14033	-2.29184	0.740227	0.466359	0.670092	-6.70565
Gm4992	1.14017	-1.98974	1.22303	0.232795	0.435864	-6.23649
Gm41611	1.13979	0.61511	2.53529	0.0179107	0.0753924	-4.04016
C130046K22Rik	1.13973	-1.51204	1.13787	0.266028	0.472808	-6.33462
Gm48689	1.13959	-1.17551	1.74653	0.0930728	0.238871	-5.50227
Cyfip2	1.13908	8.04622	12.0771	6.82444e-12	2.6141e-09	17.2976
Cdyl2	1.13847	2.30121	3.77076	0.000897615	0.00784108	-1.19951
Enah	1.13824	1.13602	2.79242	0.00991726	0.0489222	-3.4921
Gm5867	1.13614	0.398542	2.28952	0.0308205	0.111113	-4.53451
Katna1	1.13597	5.4147	9.27714	1.51127e-09	1.9137e-07	11.9768
Gm14026	1.13568	1.84189	3.45621	0.00198248	0.0145553	-1.96439
Gm45552	1.13477	1.26555	2.92724	0.00721437	0.038704	-3.19373
Gm31166	1.13467	-1.21667	1.2918	0.208316	0.406357	-6.15268
Gm6652	1.1342	-1.40179	1.33779	0.193083	0.389061	-6.0944
Cd79a	1.13243	-0.372704	1.43099	0.164999	0.350307	-5.97093
Hdac11	1.13204	-0.338824	1.96182	0.0610798	0.179732	-5.1411
E230029C05Rik	1.13166	4.01263	3.7073	0.00153265	0.0119182	-1.62082
Oasl1	1.13136	8.76768	3.95051	0.00123374	0.0100124	-1.32191
Tlr4	1.12962	2.88327	3.58114	0.00157252	0.012132	-1.71985
Gm11977	1.12876	-1.21834	1.11452	0.275723	0.483428	-6.36042
Gm8188	1.12865	-1.28239	1.34537	0.190657	0.386	-6.08462
Csl	1.12845	0.776562	3.13835	0.00434069	0.0264367	-2.71334
Irf8	1.12827	10.3902	4.92517	0.000167345	0.0020914	0.674932
Abcg2	1.12825	0.157802	2.31633	0.0290822	0.106145	-4.48212
Mcts2	1.12804	1.8349	4.02654	0.000467228	0.00463634	-0.564714
Cbx3-ps1	1.12775	-2.30415	1.03912	0.308758	0.521645	-6.44041
Ddah2	1.12738	1.7595	3.78607	0.000863376	0.00756355	-1.1618
Fam241a	1.12686	3.71188	4.37855	0.000233552	0.00269261	0.156741
Ifi203-ps	1.12546	1.6076	3.69629	0.00108414	0.00902289	-1.38235
Gm43692	1.12471	-1.56228	1.20788	0.238466	0.442238	-6.25441
Gm10516	1.12454	-1.51258	1.20629	0.239067	0.442644	-6.25628
Rn7s1	1.12441	0.993061	2.41836	0.0232562	0.0904165	-4.27923
Nectin4	1.12279	1.49658	3.41756	0.00218293	0.0155712	-2.05689
Cct3-ps1	1.12087	-0.964243	2.0139	0.0549707	0.167348	-5.0491
Gm6125	1.12079	0.77721	3.00414	0.0060034	0.0337929	-3.02051
Morrbid	1.11957	4.39918	4.11337	0.000610588	0.00572814	-0.715166
Carmil3	1.11951	-0.486411	1.85995	0.0747733	0.206764	-5.31595
Gm13487	1.11879	-0.255341	1.77943	0.0874071	0.22952	-5.44915
Gm7204	1.11877	4.1696	7.38024	1.02877e-07	5.49227e-06	7.77848
Clip2	1.11873	7.31838	13.5075	6.02916e-13	3.69515e-10	19.6563
Gm21769	1.11783	-0.55865	2.085	0.0475046	0.151072	-4.92071
C630043F03Rik	1.1175	-1.47513	1.05867	0.299937	0.510911	-6.42016
Dusp8	1.11732	0.228342	2.09092	0.0469259	0.149948	-4.90988
Ncf2-rs	1.11616	0.990087	2.56821	0.0166262	0.0713974	-3.97166
Mgst3	1.11529	1.88616	3.35464	0.0025521	0.01763	-2.20669
Rps2-ps8	1.11427	-0.41389	2.06854	0.0491481	0.15482	-4.95071
Ung	1.11305	-0.127413	1.81916	0.0809617	0.218397	-5.384
Thy1	1.11248	-2.00094	0.938426	0.35706	0.571282	-6.53918
Cited2	1.11208	5.77629	7.81544	6.41053e-08	3.70649e-06	8.30218
Gm12026	1.11194	-1.06746	1.46617	0.155145	0.337014	-5.92248
Gm37194	1.10808	-2.03361	1.08588	0.287956	0.49784	-6.3914
2610020C07Rik	1.10752	-0.176873	1.54733	0.134429	0.306233	-5.807
3110070M22Rik	1.10725	-1.54411	1.03609	0.310142	0.523175	-6.44352
Gm6141	1.10687	-1.42489	0.964358	0.344436	0.558934	-6.51434
Heatr9	1.10265	-0.439496	1.36401	0.184899	0.378614	-6.06035
Mgll	1.10264	0.365689	1.82561	0.079954	0.216686	-5.3733
Pira2-ps1	1.10235	0.155729	2.52713	0.0182432	0.0764379	-4.05706
Gm10086	1.10184	-0.3958	1.63148	0.115403	0.276541	-5.68189
Gm12983	1.09997	-1.01465	1.64755	0.112038	0.271342	-5.65739
Gm14292	1.09954	1.03377	3.10592	0.00469639	0.0280648	-2.7881
Gm24514	1.09875	0.631186	1.65184	0.112626	0.272357	-5.65268
Lncpint	1.09729	1.62543	2.92644	0.00722813	0.0387371	-3.19552
Cabp4	1.09617	2.61906	4.27811	0.000244637	0.00279052	0.067593
Gm15610	1.09574	-1.55711	1.01568	0.31957	0.532209	-6.46422
Gm12834	1.09402	-1.15639	0.904824	0.375423	0.587378	-6.56878
Maf	1.09383	-0.501801	1.73473	0.0951814	0.242056	-5.52115
Cd200r1	1.09372	0.924236	2.14214	0.0421746	0.139087	-4.81528
Tctn2	1.09326	1.07288	2.66678	0.0132745	0.0606237	-3.76353
Il2rg	1.093	5.42397	5.67097	1.62561e-05	0.000337501	2.87208
Gm7153	1.09287	-2.00734	1.07414	0.293082	0.503487	-6.40389
Alox15	1.09216	-0.889368	1.26623	0.217174	0.417298	-6.1843
Cysltr2	1.09125	0.178119	1.66945	0.107592	0.2633	-5.62369
Max	1.09078	6.45753	10.9245	5.63613e-11	1.38932e-08	15.2272
Gm19366	1.08972	1.86724	2.60175	0.0157511	0.0686402	-3.91289
Slfn4	1.08898	2.73758	2.08278	0.0525054	0.162326	-4.95806
Gm12912	1.08769	-1.36706	1.34813	0.18978	0.384784	-6.08105
Ctse	1.08732	4.3102	4.34178	0.000316628	0.00342853	-0.0966129
Dnajc21	1.08639	4.95367	10.5436	1.17067e-10	2.52633e-08	14.5072
Gm20796	1.08547	-1.1157	1.45881	0.157146	0.339556	-5.9327
Ffar2	1.0854	-0.0679199	1.43877	0.16322	0.34833	-5.96032
Tmem229b	1.08401	6.53306	9.08341	3.35859e-09	3.58659e-07	11.2141
Dusp4	1.08342	3.27127	2.17331	0.0446136	0.144793	-4.80356
1700034H15Rik	1.08268	-0.965708	1.30092	0.205224	0.402772	-6.14126
Pmepa1	1.08199	6.60284	8.48698	1.82928e-08	1.34751e-06	9.56757
Znhit3	1.08071	1.84256	3.11392	0.00460615	0.0277007	-2.76969
Eif3s6-ps3	1.07974	-1.42749	1.28147	0.211862	0.41112	-6.16553
Rap1gap	1.07921	3.74458	2.29478	0.0355293	0.123163	-4.58952
Gm18939	1.07919	-0.91919	1.56596	0.130009	0.299091	-5.77977
Slc33a1	1.07723	5.13141	7.83306	3.59739e-08	2.33556e-06	8.82526
Cd8b1	1.07645	-0.859121	2.0396	0.0521602	0.161454	-5.00306
Ppp1r2-ps4	1.07623	0.303975	2.53376	0.0179724	0.0755898	-4.04332
Stau2	1.07563	2.38789	3.45619	0.00198256	0.0145553	-1.96443
Trafd1	1.07455	8.60323	14.0209	2.6468e-13	2.13444e-10	20.4506
Ap3m2	1.07393	3.12941	4.51654	0.000132169	0.00174127	0.671728
Hsdl2	1.07387	5.69869	10.5331	1.19467e-10	2.54232e-08	14.4871
Gm33666	1.0734	-0.663949	1.65036	0.111457	0.270126	-5.65308
Ctrl	1.07276	0.92923	2.56214	0.0168561	0.0720953	-3.98431
Gm48545	1.07187	-2.81745	0.88056	0.386995	0.5981	-6.5917
Rdh5	1.07123	-0.104722	1.83452	0.0785808	0.213971	-5.3585
Ikzf4	1.07052	-0.65063	1.04593	0.307001	0.519707	-6.43211
Vim	1.07015	10.2157	5.66311	3.54323e-05	0.00062045	2.21993
Esr1	1.0682	-0.136107	1.43772	0.163196	0.34833	-5.96174
Fam89a	1.06794	2.58282	3.86085	0.000713713	0.00650149	-0.977031
Zbtb32	1.06783	0.926751	2.51939	0.0185636	0.0774595	-4.07305
Capn5	1.06675	1.00499	2.19794	0.0374939	0.128118	-4.71044
Gm11131	1.06612	1.68662	2.94711	0.00688085	0.0374125	-3.14917
Gm14321	1.06571	-0.958505	1.16727	0.254183	0.458311	-6.30146
Oaz2-ps	1.06512	-0.519032	1.61345	0.119279	0.282777	-5.70914
Gm12035	1.06483	-0.62097	1.0843	0.289779	0.499773	-6.39206
4930459C07Rik	1.06468	-0.945374	1.26507	0.217583	0.417665	-6.18573
H1f3	1.06314	0.62724	1.98899	0.0578218	0.173624	-5.09332
4930549G23Rik	1.06308	-0.613077	1.99531	0.0570869	0.17208	-5.08214
Gm2962	1.06301	1.55715	3.35057	0.00257792	0.0177443	-2.21632
Slfn9	1.06273	3.36025	2.43983	0.0258459	0.0976357	-4.30805
Tapbpl	1.062	7.38688	13.7236	4.25131e-13	2.83211e-10	19.9938
Abcb1a	1.06123	1.50721	1.96413	0.0627371	0.183009	-5.14653
Gm22513	1.06057	-0.806372	1.28887	0.209317	0.407894	-6.15633
Trim43c	1.0601	-0.785473	1.50504	0.144923	0.322352	-5.86783
Fdx2	1.05907	-1.95665	0.743896	0.464332	0.668271	-6.70272
Parp11	1.05843	5.34333	7.67602	5.1632e-08	3.15181e-06	8.46534
Gm8242	1.05811	-0.802818	1.34493	0.190797	0.386063	-6.08519
Mllt3	1.05651	4.07568	5.46022	1.16216e-05	0.000257321	3.0738
Klf9	1.05501	0.0289977	1.58423	0.125791	0.292779	-5.75281
Pxylp1	1.05266	-0.0422527	1.96886	0.0602211	0.178198	-5.12878
Plag1	1.05185	-1.3164	1.24154	0.226002	0.428405	-6.21433
Gm14052	1.05161	-0.302484	2.14538	0.0418888	0.13846	-4.80923
Gm4880	1.05128	-0.966854	1.47649	0.152376	0.333102	-5.90809
Gm13736	1.05118	-0.203998	1.87596	0.0724588	0.202594	-5.28893
Hspa1b	1.0495	4.56493	1.68326	0.112667	0.272401	-5.61348
2810455O05Rik	1.04923	-1.12914	1.36365	0.184909	0.378614	-6.06086
Gstk1	1.04808	1.01134	2.27678	0.0316794	0.113303	-4.55927
Mest	1.04768	0.593382	2.55131	0.0172744	0.0734926	-4.00688
Gm5841	1.04767	-0.275648	1.70112	0.101405	0.252515	-5.57431
Gm15417	1.04731	1.0509	3.31802	0.00279405	0.01876	-2.29337
Prss57	1.04405	-0.722389	1.37073	0.182718	0.375432	-6.05157
Snx6	1.04358	6.55227	13.2091	9.83913e-13	5.19845e-10	19.1823
Il12rb2	1.04302	3.77619	5.0022	3.76832e-05	0.0006444	1.90885
9430034N14Rik	1.04299	-0.035919	2.03992	0.0521252	0.161389	-5.00247
Hadhb	1.04279	6.13006	11.9247	8.94676e-12	3.18796e-09	17.0329
Dyrk4	1.04239	-0.594598	1.8087	0.0826177	0.221383	-5.40126
Ccnd3-ps	1.04237	-0.45977	1.77913	0.0874574	0.229534	-5.44964
Agtpbp1	1.04226	5.90934	10.6345	9.81735e-11	2.18002e-08	14.6807
Tigd2	1.04098	2.7794	4.95399	4.2674e-05	0.000712255	1.78594
Gm7730	1.04051	2.3071	4.15351	0.000337208	0.00360781	-0.246386
Zfp78	1.04021	-0.38043	1.35229	0.188464	0.38323	-6.07565
2810428J06Rik	1.03931	-0.835426	1.20123	0.240991	0.444767	-6.26222
Hes1	1.03914	-0.234758	1.63299	0.115083	0.276293	-5.67959
Gm36445	1.03657	0.495894	2.64025	0.0141084	0.0633369	-3.81998
Gm8641	1.03642	-0.25625	1.63287	0.115107	0.276307	-5.67976
Gm16206	1.03605	-0.568004	1.54719	0.134462	0.306263	-5.8072
Zfp970	1.03568	-1.02588	1.56146	0.131065	0.30067	-5.78637
Micall2	1.03547	1.49328	2.47296	0.0205991	0.0830798	-4.16843
Fanci	1.03506	2.18361	3.60625	0.00136088	0.0108947	-1.60206
Prelid2	1.03443	0.715623	2.79082	0.00995428	0.0490574	-3.49558
Phf11	1.03353	-0.123088	1.66335	0.108807	0.265469	-5.6331
Myo10	1.03337	2.10158	2.81028	0.00957056	0.0476104	-3.45656
Psd3	1.0324	0.285215	1.07721	0.295111	0.505838	-6.39755
Ccno	1.03182	-1.11486	1.08183	0.289719	0.499773	-6.39573
Card6	1.03127	1.52104	2.49739	0.0195038	0.0800744	-4.11839
Zfp14	1.03108	1.35771	2.49892	0.0194369	0.0799707	-4.11523
Lair1	1.03105	1.28286	1.2611	0.224115	0.425724	-6.18774
Gm4707	1.03082	0.221128	1.48745	0.150064	0.32966	-5.89287
Cpsf4l	1.03059	-0.747011	1.41617	0.169142	0.355598	-5.99103
Gm37975	1.03045	-0.154687	1.44857	0.159962	0.343749	-5.94684
Gm16364	1.0285	0.902803	2.9099	0.00751795	0.0398443	-3.2325
Creb3	1.02576	5.80078	10.3592	1.67811e-10	3.17432e-08	14.1519
Slc23a2	1.02575	5.4382	8.48841	8.24858e-09	7.34795e-07	10.2911
Ino80dos	1.02509	0.241389	2.17257	0.0395606	0.133044	-4.75833
Il11ra2	1.02387	-1.359	1.40008	0.173855	0.362719	-6.01266
Irf6	1.02298	2.05403	2.91152	0.007489	0.0397459	-3.22887
Lrrd1	1.02251	-1.8588	0.942202	0.355162	0.569403	-6.53564
Grip2	1.02238	-0.784129	1.54128	0.13589	0.308461	-5.81578
Noc4l	1.02119	5.41403	7.83361	3.59285e-08	2.33556e-06	8.82652
Lgals9	1.02045	4.47441	3.58174	0.00213523	0.015335	-1.93136
Pdlim1	1.02019	2.21221	2.66951	0.0135688	0.0615455	-3.77288
Magee1	1.01985	1.9608	3.77962	0.000877632	0.00767527	-1.17768
Gm39326	1.01965	-1.65931	1.19534	0.243241	0.447196	-6.26909
A730063M14Rik	1.01949	-1.43651	1.02335	0.316006	0.529279	-6.45649
Cdc42ep2	1.01887	3.5233	2.81618	0.0112454	0.0537952	-3.54309
Mcur1	1.01835	6.14945	12.6157	2.67215e-12	1.2042e-09	18.2119
Oprd1	1.01787	-0.335422	0.55627	0.585832	0.761396	-6.82389
Anxa11os	1.01744	-2.04049	1.06286	0.298069	0.509056	-6.41577
Fblim1	1.01529	-1.89651	0.581223	0.567613	0.747496	-6.81103
Apol7a	1.01523	5.85412	2.24783	0.0397769	0.13353	-4.68272
H4c18	1.0146	-1.80306	1.30872	0.202607	0.399698	-6.13144
Gm4849	1.01408	-0.354074	1.67909	0.105671	0.259955	-5.60874
Twsg1	1.01357	5.59315	11.9761	8.16382e-12	3.05088e-09	17.1225
Gm47617	1.01332	-1.16798	1.37237	0.182212	0.374611	-6.04941
Sh3bp5	1.01114	1.57816	2.34951	0.0271458	0.10115	-4.41824
Rnaset2b	1.01073	0.667637	2.13758	0.0425793	0.140219	-4.82376
Lrch1	1.0107	5.72511	8.86716	3.61419e-09	3.73614e-07	11.1113
Gpr31b	1.01011	0.890222	2.21494	0.0361639	0.124798	-4.67814
Sidt1	1.00888	-0.842939	1.43325	0.164253	0.349588	-5.96785
Gm45698	1.00793	-0.931788	1.22588	0.231737	0.434705	-6.23309
Gm13666	1.00585	0.418965	2.28112	0.0313845	0.112513	-4.55085
Gm6781	1.00555	0.661535	2.68038	0.0128652	0.0592453	-3.73447
Xkr8	1.00524	1.19196	2.40512	0.0239461	0.0924654	-4.30586
Nqo2	1.00503	1.20792	2.79545	0.00984715	0.048686	-3.48547
Atf3	1.00392	6.14323	2.47783	0.0253484	0.096255	-4.2634
Parp9	1.00361	6.88787	7.76664	1.02347e-07	5.49227e-06	7.87232
Gm5824	1.00344	-0.681383	1.64337	0.112905	0.272758	-5.66378
Map3k15	1.00338	1.19006	2.86228	0.0084153	0.0432827	-3.33837
Gm12936	1.00243	-1.51649	1.21781	0.234736	0.437972	-6.24268
Grifin	1.00217	-2.14403	0.941094	0.355718	0.569911	-6.53668
Dcst2	1.00182	-1.39689	1.2769	0.213444	0.412771	-6.17118
Zfp952	1.0017	3.80435	6.08231	2.40798e-06	7.29152e-05	4.63779
Gm10553	1.00155	-1.88548	0.852283	0.402199	0.610813	-6.61622
Arhgef5	0.999239	0.0536833	2.02731	0.0534879	0.164402	-5.02513
Med7	0.998975	5.94722	7.97836	2.80339e-08	1.91757e-06	9.08128
Epha2	0.998911	3.98684	3.36777	0.00322424	0.0209064	-2.35301
Rundc3b	0.998802	1.01651	1.76207	0.0913944	0.235748	-5.4796
Gm42818	0.998764	-1.47255	1.11109	0.277167	0.485232	-6.36417
Unc93a	0.998165	-2.78672	0.949859	0.351333	0.56599	-6.52843
Ro60	0.997529	2.51046	3.24007	0.00338536	0.0216941	-2.47673
Gm42636	0.997	-1.16445	1.30654	0.203336	0.400513	-6.13419
Dclk2	0.996953	1.62448	2.42658	0.022837	0.0893535	-4.26265
Mir7683	0.996021	-2.17804	0.919305	0.366776	0.580252	-6.55688
Asah1	0.995083	7.36709	14.9435	6.38864e-14	8.15723e-11	21.8139
Gm10277	0.994398	-1.61576	0.85767	0.399273	0.608118	-6.61161
H2-T-ps	0.994226	3.62522	5.94923	3.36242e-06	9.54056e-05	4.30569
Fam217b	0.993096	1.62138	2.73547	0.0113254	0.05405	-3.61595
Usp27x	0.993008	1.7301	2.68907	0.01261	0.0583717	-3.71587
Gm2199	0.99227	0.108884	1.85948	0.074842	0.206846	-5.31674
Gm5870	0.991711	-0.69802	1.39177	0.176329	0.36654	-6.02375
Jak3	0.988734	4.85334	4.53889	0.000203648	0.00244538	0.344188
Gm5182	0.987502	-0.399661	1.85228	0.0759044	0.208926	-5.32883
Gm7108	0.987149	-1.43014	1.00641	0.323922	0.536845	-6.47351
Tubb3	0.986874	0.975515	1.58618	0.127232	0.295014	-5.75144
Gm5620	0.986312	1.97306	2.54094	0.0178389	0.0752028	-4.03284
D730003I15Rik	0.985755	0.54824	2.12243	0.0439495	0.143259	-4.85187
Tes3-ps	0.985722	1.56967	2.92928	0.00717939	0.0385704	-3.18916
Gm6645	0.985702	-1.29233	1.33856	0.192835	0.388666	-6.0934
Gm12444	0.982879	-1.82853	0.932977	0.359811	0.573616	-6.54425
Tmed2b	0.982404	0.268183	2.22874	0.0351162	0.122211	-4.6518
Gm6916	0.981815	-1.42241	1.10183	0.281094	0.489479	-6.37423
App	0.981047	6.78176	11.4763	2.01377e-11	6.56488e-09	16.2383
Mndal	0.98012	6.22162	4.04704	0.000905225	0.00788508	-1.0428
Gm12919	0.979827	1.82343	2.86855	0.00829156	0.0428391	-3.32448
Gm3571	0.979267	3.19857	4.25676	0.000258483	0.00290997	0.013682
Phf6	0.978363	5.61744	11.2434	3.09599e-11	8.95034e-09	15.8162
H2-Q1	0.978202	4.20395	5.04209	3.50724e-05	0.000616967	1.98513
Efcab11	0.977981	1.62138	3.34204	0.00263293	0.0180178	-2.23654
1700007J10Rik	0.977638	-1.41394	1.29038	0.208801	0.407082	-6.15445
Zfp945	0.977022	3.13393	4.98892	3.89956e-05	0.000663878	1.87501
H1f10	0.976636	-1.13965	1.18656	0.246625	0.450639	-6.27929
A430057M04Rik	0.976477	-1.11052	1.62792	0.116159	0.277883	-5.68728
Gm8849	0.976061	-0.530501	1.43154	0.164738	0.350266	-5.97018
Pira13	0.974782	0.797794	2.48248	0.0201657	0.0819758	-4.14897
Hpse	0.97435	4.31498	5.69896	6.32763e-06	0.000160516	3.67728
Tmem54	0.974333	-1.26244	1.50224	0.145641	0.323265	-5.8718
Mettl27	0.974218	0.0210655	1.82137	0.080615	0.21773	-5.38033
Gm16464	0.973201	0.459737	2.17369	0.0394671	0.132875	-4.75622
Gm20234	0.973009	-0.0307075	1.88763	0.0708112	0.199223	-5.26913
Slfn8	0.972703	4.90274	3.05065	0.0074778	0.0397189	-3.11777
Rpl21-ps3	0.971709	-1.22004	0.836609	0.41148	0.620235	-6.62872
Nradd	0.971383	-0.0162472	1.72371	0.0971844	0.245355	-5.53866
Gm11405	0.970893	0.15003	1.80782	0.0827582	0.221682	-5.4027
Gm6815	0.969434	-0.627276	1.53307	0.137896	0.311582	-5.82766
Trim30c	0.968806	-1.6456	1.11047	0.277431	0.485436	-6.36485
Jchain	0.968753	3.75893	0.907298	0.378386	0.589497	-6.56195
2810001G20Rik	0.968618	-0.55506	1.63535	0.114583	0.275612	-5.67599
Scly	0.968081	4.17265	7.33363	1.14804e-07	5.90691e-06	7.66919
Gm6457	0.967346	-1.22518	1.0164	0.319235	0.53207	-6.4635
Kcna2	0.966023	-1.91985	0.787638	0.438359	0.645325	-6.66944
Gm15148	0.965744	0.673283	2.17612	0.0392657	0.132284	-4.75166
Gm13413	0.965168	-0.841113	1.31481	0.200583	0.397484	-6.12374
Gm17017	0.964614	1.26791	2.17003	0.0397734	0.13353	-4.76311
Gm28901	0.963177	0.400374	2.22238	0.0355961	0.123339	-4.66397
Notch3	0.96074	-1.78245	0.742492	0.46497	0.668694	-6.704
Gm37592	0.960473	-1.11101	1.17783	0.250025	0.454165	-6.28937
Akap17b	0.960322	2.52917	3.26705	0.00316818	0.0206127	-2.41346
Perm1	0.960046	2.67682	3.1145	0.00463936	0.0278216	-2.77378
Nfatc1	0.959495	6.3957	10.5234	1.21744e-10	2.55529e-08	14.4685
Fbxw17	0.958831	5.16137	6.07582	3.00867e-06	8.79747e-05	4.4442
Gm31544	0.958432	-0.614082	1.42949	0.16532	0.350717	-5.97297
H2-DMa	0.958322	7.82132	8.81683	6.79192e-09	6.24538e-07	10.5267
Ecm1	0.957335	1.07021	1.8491	0.0767326	0.210284	-5.33531
Dok4	0.957214	2.00285	4.03795	0.000453747	0.00452919	-0.536168
Vps13a	0.956733	5.56295	8.9048	3.33312e-09	3.58659e-07	11.1917
Gm50178	0.956648	-0.883387	1.34438	0.190974	0.386199	-6.0859
Polr2g	0.956581	5.2576	6.97212	2.71297e-07	1.22983e-05	6.8122
4933423P22Rik	0.953232	-0.455616	1.20105	0.241058	0.444784	-6.26242
Fam102b	0.951911	5.63089	8.25818	1.37485e-08	1.09715e-06	9.78285
4930599N23Rik	0.951894	0.246494	1.61987	0.117885	0.280297	-5.69946
Kif7	0.951136	0.72904	2.072	0.0487988	0.154031	-4.94443
Marchf9	0.951072	1.4286	2.57997	0.0161883	0.0700869	-3.94706
Creb5	0.950859	-1.91343	0.921913	0.365441	0.578976	-6.55448
Gm12726	0.950136	-0.128283	1.63991	0.113626	0.274013	-5.66905
Gm32717	0.949708	-0.420454	1.65046	0.111436	0.270119	-5.65292
Gm48786	0.949501	2.36896	2.45807	0.0221688	0.0876896	-4.21815
Cd27	0.948346	0.403999	1.87504	0.0725903	0.20285	-5.29049
Pakap	0.947156	5.86003	2.68758	0.0165697	0.071195	-3.86347
Slc6a9	0.944685	2.28052	2.86473	0.00836674	0.0431343	-3.33295
Gm10734	0.943619	1.3401	2.11877	0.0442859	0.144004	-4.85863
Flnb	0.942558	8.0292	9.22734	2.22071e-09	2.65825e-07	11.6158
4930518I15Rik	0.942418	0.526468	1.60434	0.121316	0.285969	-5.72286
Nenf	0.941338	2.46703	3.44607	0.00203327	0.0148422	-1.9887
Baiap2	0.939863	5.86309	4.78192	0.000143054	0.00185657	0.736477
Cyp8b1	0.939842	-0.0807149	1.25668	0.220938	0.421623	-6.19576
Gm20656	0.939733	-1.78992	1.28183	0.211735	0.411089	-6.16507
Gm7451	0.939518	-1.39417	1.34366	0.191202	0.386343	-6.08683
Hnrnpa1l2-ps	0.939197	-1.83498	0.954523	0.349015	0.563501	-6.52401
Oas1b	0.938843	0.952425	1.97945	0.0589484	0.175927	-5.11016
H2-T24	0.938813	2.17516	2.04871	0.0534371	0.164316	-5.00109
Cd300c	0.937677	0.338947	1.41797	0.169115	0.355589	-5.98858
Celsr1	0.937272	1.1477	2.22501	0.0353968	0.122843	-4.65894
Ifi211	0.937234	7.93285	5.10855	8.99531e-05	0.00127263	1.24807
Hspa2	0.936353	2.47484	3.4941	0.00180339	0.0135327	-1.87336
C030034I22Rik	0.935904	-0.300035	1.43687	0.16323	0.34833	-5.9629
Vdr	0.935811	1.9025	2.48635	0.0199919	0.0814668	-4.14104
Gm5903	0.934128	1.03856	3.05313	0.00533597	0.0307626	-2.90909
1700003N22Rik	0.933992	-0.962986	1.15388	0.259529	0.464545	-6.31666
Perp	0.93376	-1.44509	0.852858	0.401886	0.610519	-6.61573
Gm9836	0.933711	2.06017	3.32668	0.00273493	0.018501	-2.27292
Gm12036	0.933129	-0.816665	1.3069	0.203214	0.400469	-6.13373
Ggct	0.932565	2.21	2.17703	0.0407473	0.135665	-4.76506
G530011O06Rik	0.931993	-0.392558	0.532667	0.601602	0.773106	-6.83728
Gm13237	0.931985	1.80213	2.71647	0.0118357	0.0557989	-3.65697
Adap1	0.929995	5.96576	3.89576	0.00120824	0.00984715	-1.33818
1300002E11Rik	0.929188	0.314549	2.00995	0.0554146	0.168231	-5.05614
Dpy19l1	0.928696	6.90461	8.57928	7.24762e-09	6.61e-07	10.4256
Pced1b	0.928292	1.5885	2.66049	0.0134678	0.0612143	-3.77693
Isg20	0.927961	2.16347	1.70147	0.105613	0.259952	-5.58074
Ndrg1	0.927666	5.29205	5.03265	5.86499e-05	0.000917046	1.56226
Hk1	0.927464	5.68709	8.76252	4.53103e-09	4.479e-07	10.8867
Samd9l	0.926886	6.63644	3.66218	0.00212983	0.0153208	-1.87871
Gm8991	0.926834	2.58479	3.30453	0.00288871	0.0192355	-2.32523
Gm19353	0.926661	-1.40601	1.14317	0.263863	0.47036	-6.3287
Gm2541	0.925692	-0.548217	1.60169	0.121865	0.286912	-5.7268
Olfr920	0.925301	-0.583855	1.21275	0.236632	0.44017	-6.24867
Ywhaq-ps2	0.925056	-0.118367	1.27936	0.212648	0.412104	-6.16811
Gm11212	0.924881	-1.31516	1.14284	0.264	0.47036	-6.32907
Gm47894	0.924096	-0.377091	1.45152	0.159148	0.342673	-5.94278
Wdr54	0.923805	-1.96262	1.01581	0.319509	0.532209	-6.46409
Gm13612	0.92272	-1.02956	1.23069	0.229962	0.432701	-6.22735
Slco5a1	0.922418	0.607858	0.913962	0.373375	0.585557	-6.5576
Gm37123	0.921532	0.0808919	1.61814	0.11826	0.28097	-5.70207
Prrt3	0.921354	-1.18064	0.942922	0.3548	0.569122	-6.53496
Gm44860	0.921242	2.00856	2.11507	0.0458705	0.147653	-4.87548
Gm13320	0.920718	-1.89745	0.980964	0.336067	0.549778	-6.49858
Fut8	0.920527	4.59798	5.21654	2.31877e-05	0.000444463	2.40008
Pip4p2	0.919076	2.36576	3.55915	0.00153205	0.0119182	-1.71634
Tnfrsf13b	0.918378	3.80073	4.10719	0.000396493	0.00412428	-0.395054
Gm5523	0.918106	-0.612562	1.35006	0.189168	0.384153	-6.07854
B330016D10Rik	0.917881	0.989928	2.627	0.0145428	0.0647557	-3.84805
H2-T23	0.917671	8.06952	8.83902	5.54969e-09	5.34795e-07	10.7147
Bcdin3d	0.916997	0.433517	1.77134	0.0887734	0.2316	-5.46229
Prkx	0.916619	6.61675	7.86237	4.31786e-08	2.72256e-06	8.6674
Gm48027	0.915579	-1.14876	1.11786	0.274319	0.482271	-6.35676
Alms1-ps2	0.914592	-0.65763	1.62656	0.11645	0.278398	-5.68935
Afap1	0.913984	5.02864	6.29175	1.429e-06	4.7392e-05	5.15712
Rpl7-ps8	0.913568	2.17663	2.7978	0.00979311	0.0485128	-3.48033
Uqcrh-ps1	0.913396	-0.822268	1.17749	0.250157	0.454253	-6.28975
Nfyc-ps	0.913381	0.827913	2.17612	0.0392653	0.132284	-4.75165
Pycard	0.911602	1.93467	3.69507	0.0010875	0.00904103	-1.38535
Msn	0.911512	9.47914	11.3154	2.70879e-11	8.13804e-09	15.9474
Ccl2	0.911298	-1.43005	0.846159	0.405541	0.614609	-6.62143
P4ha1	0.911038	4.74295	4.96524	5.11438e-05	0.000824869	1.64388
Gm12337	0.910804	0.242563	1.93101	0.0649693	0.187626	-5.19472
Ighm	0.910716	8.41787	2.95397	0.00968748	0.0480361	-3.34632
Gm13772	0.909815	2.41198	3.5886	0.00142271	0.011269	-1.64493
Kynu	0.909774	6.78931	3.48	0.00316086	0.0205913	-2.26396
Gm26826	0.909346	-1.97963	0.632565	0.533144	0.722444	-6.78035
Nectin2	0.909266	1.20289	1.94937	0.0626264	0.182878	-5.16285
Tap1	0.909255	9.54665	11.3517	2.53282e-11	7.91997e-09	16.0133
Socs2	0.908773	5.77256	2.27983	0.0373292	0.127641	-4.62489
Gm13414	0.908417	0.465882	2.40061	0.0241852	0.0930603	-4.3149
Gm13675	0.908188	-0.867843	1.27035	0.215729	0.415512	-6.17925
Tgm4	0.907959	-1.53628	1.18502	0.247223	0.450987	-6.28108
Themis2	0.907633	8.04677	7.54713	1.83128e-07	8.74107e-06	7.304
Nrip1	0.907515	5.00554	6.0944	2.33623e-06	7.13061e-05	4.66789
Gm5871	0.907437	-0.471601	1.4264	0.166198	0.352008	-5.97716
Slc25a5-ps	0.90683	0.941838	2.27876	0.0315443	0.113005	-4.55542
Rhpn1	0.906067	1.0349	1.84301	0.0772907	0.211397	-5.34433
Plekhn1	0.905813	4.98451	3.42588	0.0031419	0.0204939	-2.296
Ccr5	0.905304	4.9401	3.20842	0.00515417	0.0299466	-2.77009
Gm13508	0.905211	-1.78447	0.767083	0.450261	0.655913	-6.68553
Rab7-ps1	0.904867	2.64387	4.26928	0.000250271	0.00284259	0.0452948
G6pd2	0.904641	0.673052	2.04271	0.0518288	0.160916	-4.99746
Ccdc73	0.902917	0.125988	1.74153	0.0939616	0.240138	-5.51028
Gab2	0.902638	5.85477	8.87682	3.53985e-09	3.7149e-07	11.1319
Gm16094	0.90224	0.190614	1.61856	0.11817	0.280825	-5.70145
Mir3060	0.902205	-1.04924	1.37267	0.18212	0.374611	-6.04902
1700072G22Rik	0.901465	-1.54136	0.730448	0.472303	0.675027	-6.7128
Gm10074	0.901257	-0.286102	1.48436	0.150291	0.329978	-5.89705
Mtmr7	0.899986	0.825846	1.94631	0.0630117	0.183374	-5.16817
Gm8261	0.89976	-0.264859	1.47405	0.153028	0.333881	-5.9115
Tlr1	0.899731	3.56262	4.04482	0.00044583	0.00447935	-0.519004
Gm10039	0.899686	0.165841	1.72618	0.0967328	0.244618	-5.53475
Lgals3bp	0.899635	6.15713	3.43333	0.00341629	0.0218102	-2.34669
Gm45309	0.898244	0.119414	1.73627	0.0949039	0.241684	-5.51869
Gm42548	0.897941	1.01911	1.80617	0.0830229	0.222274	-5.40542
2900076A07Rik	0.897324	0.323357	1.95763	0.0615967	0.180802	-5.14843
Zfp937	0.897022	-1.89916	0.881452	0.386522	0.597788	-6.59091
Gm7232	0.896859	4.00005	4.42098	0.000170793	0.00212928	0.421807
Fam161a	0.896721	-1.58715	0.911909	0.370581	0.583531	-6.56363
C920006O11Rik	0.896671	-0.636546	1.29207	0.208222	0.406314	-6.15233
Gm7030	0.896642	-0.0493863	1.97887	0.0590173	0.175961	-5.11118
Nsmce1	0.896409	4.5668	6.08777	2.37534e-06	7.23556e-05	4.65137
Soat2	0.894938	0.592882	2.25684	0.0330669	0.117145	-4.59783
Irak3	0.894906	0.0594067	1.33331	0.194529	0.39074	-6.10015
Gm13549	0.894593	-0.0999136	1.25263	0.222013	0.423199	-6.20091
Rbl1	0.89417	5.75983	7.84278	3.51817e-08	2.30365e-06	8.84744
Arvcf	0.893977	0.059385	1.80646	0.0829753	0.222186	-5.40493
Cyp11a1	0.893505	0.684146	1.37727	0.182058	0.374611	-6.04269
Gm3744	0.893094	-0.683891	1.3844	0.178546	0.369937	-6.03354
Gm26510	0.892905	-0.13697	1.80571	0.0830966	0.222394	-5.40618
Naaa	0.892738	9.10185	4.13863	0.000793489	0.00707674	-0.895986
Def8	0.892458	4.61409	7.60013	6.15551e-08	3.5998e-06	8.29022
Gm7856	0.892457	-1.5584	0.948668	0.351927	0.566504	-6.52956
Zfp808	0.892454	-0.34538	1.67599	0.106282	0.26103	-5.61355
Tuba1a	0.891892	7.36803	6.79406	1.07302e-06	3.70289e-05	5.55509
Msrb2	0.890055	-1.1741	1.04152	0.307664	0.520364	-6.43794
Tap2	0.889635	7.86255	10.3847	1.59603e-10	3.16761e-08	14.2014
Gm9754	0.889382	-1.46725	0.869768	0.392753	0.602861	-6.60115
Cdkn3	0.889064	2.95415	4.0263	0.000467507	0.00463634	-0.565297
Arhgap27os3	0.889028	1.97811	2.75094	0.0109254	0.0526908	-3.58245
Psmb9	0.889024	8.32618	11.1325	3.80764e-11	1.02032e-08	15.6129
Slc26a2	0.888965	5.36769	6.51679	8.19956e-07	2.98019e-05	5.71025
Cdh11	0.888715	-0.972679	1.08748	0.287264	0.497059	-6.38969
Taf4b	0.887772	4.18687	6.2875	1.44412e-06	4.76871e-05	5.14664
Fxyd7	0.887228	-2.52154	0.68343	0.50066	0.698517	-6.7468
Tmem150c	0.88688	0.671738	1.78829	0.085933	0.227258	-5.43472
Sdc3	0.886482	8.56639	8.08136	4.53788e-08	2.8264e-06	8.66849
Gm9392	0.885437	1.88633	3.81698	0.000798091	0.00710125	-1.08553
Gm43379	0.885331	1.02545	1.64238	0.113697	0.274081	-5.66599
Plcb4	0.882152	3.98961	4.3819	0.000187158	0.00229227	0.330119
Dnah17	0.88129	0.905924	1.89132	0.0702962	0.198147	-5.26284
Bicdl2	0.881208	-1.04321	1.17457	0.251301	0.455188	-6.2931
Gm17173	0.881179	-1.30979	0.935337	0.358618	0.572608	-6.54206
Gm5566	0.881086	1.44566	2.3228	0.0286764	0.105115	-4.46941
Atm	0.880964	4.02991	5.38023	1.426e-05	0.000302202	2.8709
Trim68	0.88035	1.77432	3.03339	0.0055958	0.0318969	-2.95407
Phf11b	0.880034	5.0227	2.20637	0.0427901	0.140538	-4.75353
Gm6612	0.877784	-0.894345	1.34959	0.189319	0.384408	-6.07916
Hspa1a	0.877655	4.06375	1.37228	0.189757	0.384784	-6.04784
Gm16425	0.877484	-0.155919	1.7017	0.101296	0.252326	-5.57341
9030025P20Rik	0.877325	1.51641	3.09472	0.00482562	0.0286138	-2.81385
Ift43	0.877237	0.654157	2.18163	0.0388111	0.131214	-4.74127
Gm4540	0.876397	-0.424707	1.29783	0.206266	0.403761	-6.14513
Lmo2	0.8763	5.42378	6.05734	2.95878e-06	8.66815e-05	4.45234
Tubb4b-ps1	0.875919	2.61722	3.24308	0.00336046	0.0215909	-2.46969
Nme2	0.875834	-0.453634	1.49596	0.14726	0.325963	-5.88069
Gm50006	0.875716	-2.18381	0.660739	0.51486	0.709415	-6.76225
Gm28370	0.875596	0.299356	2.03819	0.0523107	0.161822	-5.00559
Brd8dc	0.875317	-1.21019	1.07952	0.290725	0.500673	-6.39818
Ifi35	0.875277	5.62359	6.25131	1.91258e-06	5.95622e-05	4.89192
Stard6	0.875116	0.305652	1.87313	0.072863	0.203316	-5.29372
Hdac1-ps	0.875038	2.81381	3.20023	0.00373251	0.0234672	-2.56976
1700096K18Rik	0.874181	0.262832	1.72841	0.0963267	0.243994	-5.53121
Fn3krp	0.873826	2.22365	3.21193	0.00362722	0.0228803	-2.54251
Gm45148	0.873733	-1.47292	0.97119	0.340815	0.554997	-6.50806
Gm12469	0.870696	1.8881	2.32718	0.0284045	0.104515	-4.4608
Gm5117	0.870233	-0.184185	1.48117	0.151134	0.330991	-5.90153
Ccr2	0.870139	6.50179	3.34811	0.00413255	0.0253377	-2.52964
Gm38247	0.869992	1.05299	2.55006	0.0173234	0.0736687	-4.00949
Gm21178	0.869623	2.10953	2.53006	0.0181229	0.0760973	-4.05098
Slc39a2	0.869621	-1.14211	1.17808	0.249927	0.454138	-6.28908
Krt10	0.8696	-1.21817	1.16749	0.254098	0.458303	-6.30122
Gm45718	0.86926	0.468046	1.4317	0.16482	0.350307	-5.96996
Gm36043	0.86859	5.6925	4.1407	0.000616744	0.00577613	-0.707686
Cdh1	0.867278	0.319141	0.918729	0.36995	0.583327	-6.5543
Gm43654	0.867239	-1.32829	1.09848	0.282527	0.491471	-6.37786
Ly6e	0.86666	9.69384	7.72105	1.52644e-07	7.56896e-06	7.50515
Atrnl1	0.866557	2.04762	2.83276	0.00902155	0.0456953	-3.40356
Gm18032	0.865471	-2.1441	0.661108	0.514628	0.709222	-6.762
Gm17121	0.865397	-0.268194	1.76091	0.0905593	0.234646	-5.47915
Gm4459	0.864651	-0.0507801	1.73597	0.0949573	0.241684	-5.51916
Gm7895	0.864274	0.791677	2.2387	0.0343768	0.120504	-4.63272
Scd3	0.863579	-0.0515912	1.92359	0.0659366	0.18976	-5.20752
Sp3os	0.862403	-0.519765	1.47557	0.152621	0.333338	-5.90937
Gm32552	0.862281	-0.716681	1.14035	0.265017	0.471517	-6.33186
Stxbp3	0.862279	6.66827	8.16455	1.69574e-08	1.27363e-06	9.57408
Rpl17-ps7	0.862098	-0.608949	1.17851	0.249758	0.453896	-6.28858
Slk	0.861097	7.92581	11.695	1.35204e-11	4.60353e-09	16.6288
Gm13822	0.860737	-1.23145	0.970556	0.341124	0.555324	-6.50867
Gyg	0.860046	5.87724	5.70069	1.03217e-05	0.000234295	3.26447
Zfp759	0.858859	1.20144	2.24852	0.033662	0.118677	-4.61386
Brip1	0.858773	3.79877	5.71814	6.02724e-06	0.000154038	3.7256
Gm9887	0.858743	0.724432	1.89769	0.0694172	0.196419	-5.25199
Spryd7	0.858605	3.06053	4.29866	0.000232013	0.00268093	0.11949
Trim46	0.857828	1.06922	1.76559	0.0897533	0.233566	-5.47159
Gm7107	0.856942	-2.00267	1.01988	0.317614	0.530869	-6.45999
Gm7172	0.856682	1.12803	1.86749	0.073675	0.204798	-5.30324
Gm15564	0.856489	5.96932	2.15928	0.0470913	0.150163	-4.83832
Gm8624	0.855766	-1.0089	1.17201	0.25231	0.4563	-6.29604
Cd22	0.855166	1.64834	1.52714	0.142347	0.318707	-5.8376
Cemip2	0.854585	2.27653	2.82046	0.00928628	0.0465895	-3.43064
Ppa1	0.854144	6.64107	9.48125	9.87083e-10	1.35037e-07	12.3992
Pgs1	0.853812	5.95758	5.2551	3.65135e-05	0.000631057	2.04188
Rgs14	0.853803	3.91641	3.4671	0.00219477	0.0156129	-2.02628
Dact3	0.853607	-0.969345	1.15802	0.257867	0.462908	-6.31197
Capn1	0.853497	7.04986	9.33177	1.34772e-09	1.78015e-07	12.0904
Ica1l	0.85246	-1.2968	1.15405	0.25946	0.464476	-6.31646
Ssh2	0.852381	5.42346	5.75056	6.68573e-06	0.000167384	3.64957
Gm6598	0.851768	-1.77463	0.832243	0.4132	0.622217	-6.63315
Rp2	0.851569	7.01461	8.72699	4.8942e-09	4.80698e-07	10.81
Gm36298	0.851118	0.1296	1.70805	0.100095	0.250394	-5.56343
Dhcr7	0.850292	3.91008	3.08972	0.00570569	0.0324148	-2.92221
Map1b	0.849844	2.08132	2.03819	0.0534183	0.164316	-5.01259
Arfgef3	0.849725	-1.08495	0.932216	0.360197	0.573952	-6.54496
Gm8349	0.849568	-1.92994	1.07202	0.294016	0.504413	-6.40613
Gm2296	0.848356	3.12971	3.50395	0.00175948	0.0132933	-1.84964
Nmi	0.848352	4.80803	3.31195	0.00384394	0.0240003	-2.50759
Abtb2	0.847869	4.63595	2.68357	0.0158131	0.0688514	-3.84221
Gm23969	0.847378	-0.926024	1.35522	0.187543	0.381935	-6.07185
Gm44861	0.84708	2.81812	2.59188	0.0163514	0.0706366	-3.9413
Gm17638	0.846684	-0.0440913	1.58713	0.125131	0.291731	-5.7485
Gm20691	0.846387	-2.05746	0.958378	0.347106	0.56172	-6.52034
Eps8	0.846233	5.72887	4.9615	7.24164e-05	0.0010762	1.36085
Gm49935	0.846212	-0.813828	1.31436	0.200732	0.397624	-6.12431
Psd4	0.845823	7.35804	12.3058	4.56621e-12	1.94343e-09	17.6899
Trib3	0.845773	1.03866	2.32643	0.0284512	0.104549	-4.46228
Gm20633	0.845721	0.191305	1.7505	0.0923742	0.237596	-5.49591
Ptpn6	0.845389	8.76339	3.69648	0.00201952	0.0147731	-1.82066
Glcci1	0.845304	2.6377	2.27337	0.0332789	0.117651	-4.58358
Gm7517	0.84474	1.35116	2.63869	0.0141588	0.0634663	-3.82328
Cyp4f17	0.84438	-0.167098	1.59262	0.123891	0.289588	-5.74033
Tubb2b	0.844165	4.38893	3.48011	0.0023471	0.0164738	-2.0631
Tcf4	0.843663	5.2118	5.72518	6.18108e-06	0.00015732	3.70682
Tspyl3	0.843311	1.73084	2.73874	0.0112397	0.0537952	-3.60888
Mid1-ps1	0.842526	-1.04837	0.798667	0.432461	0.639221	-6.66019
Gm44667	0.842495	0.82752	2.17258	0.0395601	0.133044	-4.75832
Gm20689	0.842374	0.899663	1.59099	0.124366	0.290434	-5.74285
Pmel	0.842307	-0.902095	1.03829	0.309133	0.522163	-6.44125
Ric1	0.842024	7.18188	9.0393	2.4995e-09	2.87949e-07	11.4775
Gm20033	0.841711	-0.907386	1.16483	0.255152	0.459555	-6.30424
Gm6475	0.841637	0.503533	1.627	0.116356	0.27826	-5.68869
Txn1	0.840736	8.94421	11.5091	1.89628e-11	6.31627e-09	16.2973
Crip2	0.840614	1.25171	2.56366	0.0167984	0.0718952	-3.98115
Spata6	0.840041	4.94284	8.48347	8.33876e-09	7.37139e-07	10.2803
Gm18726	0.839686	-1.43101	1.09503	0.284005	0.493314	-6.38158
Acat3	0.839638	0.207439	2.08356	0.0476464	0.151366	-4.92334
B3gnt5	0.839366	7.79256	5.40678	3.63546e-05	0.00063078	2.10508
Rasa3	0.838505	6.06632	3.67357	0.00192105	0.014158	-1.80001
Gm30881	0.838185	-1.6126	0.807798	0.426874	0.63439	-6.65327
Gm8577	0.838062	-0.272695	1.43155	0.164735	0.350266	-5.97017
Col9a3	0.838057	1.93528	2.3848	0.0250421	0.0954344	-4.34657
Gm5865	0.837993	0.640928	1.56442	0.130369	0.299522	-5.78203
Pls3	0.837815	1.52192	2.08447	0.0475572	0.151177	-4.92168
Usp50	0.836339	-0.98566	1.34441	0.190963	0.386199	-6.08586
Got2-ps1	0.835371	0.905414	1.7009	0.101447	0.252579	-5.57466
S1pr2	0.835284	4.62236	5.1475	2.59167e-05	0.000489033	2.27909
Zfp442	0.835249	-0.989477	1.14157	0.264515	0.470939	-6.33049
Gm18588	0.835081	0.112332	1.31484	0.200571	0.397484	-6.1237
Cep250	0.834994	5.77664	8.07146	2.09141e-08	1.48354e-06	9.36532
Gm43863	0.834015	0.0431434	1.5709	0.128857	0.29743	-5.7725
Fam71a	0.832744	-1.969	0.838538	0.409724	0.618664	-6.62787
Gm6210	0.832562	5.24621	4.69857	0.000117284	0.00157911	0.855365
Ifi27	0.831766	2.49914	2.73027	0.0114631	0.0545576	-3.6272
Casp6	0.829877	5.69537	3.10861	0.00664357	0.0363806	-3.00194
Atxn7l1	0.82987	6.06445	8.10998	1.91733e-08	1.39872e-06	9.45183
Tmbim4	0.82898	5.26571	6.94405	2.90235e-07	1.30028e-05	6.74496
Maskbp3	0.828673	-0.985551	1.34821	0.189756	0.384784	-6.08095
Slc25a24	0.8286	5.42995	7.07526	2.11914e-07	9.86913e-06	7.05837
Tbc1d14	0.828417	6.61967	9.41187	1.14018e-09	1.546e-07	12.2562
Gm29462	0.827719	0.283025	1.98824	0.05791	0.173809	-5.09465
Gm36161	0.827457	1.72521	1.9884	0.0580859	0.174167	-5.09542
9330175E14Rik	0.826944	4.28045	3.22973	0.00424115	0.0259234	-2.6302
Gm38375	0.826898	-0.100618	1.08099	0.290545	0.500531	-6.39621
Gm6663	0.82665	2.75339	3.62964	0.00128296	0.0103788	-1.54513
Kat2b	0.826576	5.30871	6.68639	5.41537e-07	2.12211e-05	6.12349
Tube1	0.826027	1.69562	2.69933	0.0123146	0.0574208	-3.69385
Exoc3l4	0.825311	3.62222	2.59747	0.0174096	0.0739535	-3.96854
Sema4c	0.825206	5.20041	4.79163	8.77661e-05	0.00124977	1.12995
Pold2	0.82503	4.16317	6.22239	1.69771e-06	5.39399e-05	4.9856
Prkd2	0.824791	4.13262	4.37132	0.00019234	0.00234193	0.303328
Gm14970	0.82406	2.03395	2.56206	0.0168592	0.0720953	-3.98448
Uba7	0.823975	6.04412	5.90724	5.56972e-06	0.000143911	3.86027
Gm5511	0.823782	0.939811	1.77642	0.087914	0.230101	-5.45405
Ccdc71l	0.823732	5.47791	6.25497	1.56559e-06	5.06077e-05	5.06624
Gm15013	0.823702	2.06291	1.92491	0.0671343	0.19216	-5.21111
Ccdc69	0.823524	2.46677	3.28133	0.00305873	0.0201228	-2.37989
Skiv2l-ps1	0.822263	-1.95517	0.977131	0.337924	0.551502	-6.50231
Gsdmd	0.821774	7.12485	7.98787	2.5273e-08	1.75108e-06	9.17684
Gm8775	0.821644	2.19141	2.80885	0.00954272	0.0475491	-3.45612
Cpt1a	0.821556	5.86244	7.0921	2.03562e-07	9.53816e-06	7.09844
F730043M19Rik	0.820606	0.287724	1.5738	0.128183	0.296457	-5.76822
Mgat1	0.819615	6.41666	8.43839	9.2113e-09	7.92896e-07	10.1813
Csf1	0.819212	1.60929	1.63111	0.117156	0.279388	-5.68431
Ccdc38	0.818253	-2.32992	0.752914	0.458577	0.663361	-6.69639
Gm37415	0.818028	-1.77732	0.948178	0.352171	0.566626	-6.53002
Rdh12	0.817537	-0.539572	1.15789	0.25792	0.462908	-6.31212
Plppr4	0.816739	-0.284662	1.18846	0.245888	0.450012	-6.27709
Syna	0.816331	-0.219099	1.48319	0.150601	0.330304	-5.8987
5930420M18Rik	0.815847	-1.2239	1.08565	0.288055	0.497922	-6.39165
Upb1	0.815158	-0.542173	1.08972	0.286293	0.495841	-6.38729
Tns1	0.814888	1.02178	1.74316	0.0936716	0.2396	-5.50767
9930012K11Rik	0.814177	-0.317272	1.26931	0.216093	0.4159	-6.18053
Gm15927	0.813959	-0.185204	1.59966	0.122315	0.287587	-5.72982
Gpsm2	0.813938	2.05581	2.3267	0.0284342	0.104527	-4.46174
Gm9434	0.813149	-1.63448	0.691744	0.495531	0.694523	-6.741
Cyp4v3	0.813136	4.89871	7.33758	1.13739e-07	5.88751e-06	7.67847
Cgref1	0.812603	2.11673	3.35203	0.00256865	0.0177044	-2.21288
Gm11855	0.812238	-1.93431	0.732063	0.47098	0.673902	-6.71201
Tcea1-ps1	0.81201	1.26527	2.49165	0.0197564	0.0809208	-4.13018
Rasgrp3	0.811872	6.12579	5.1166	5.10027e-05	0.000823459	1.71146
Ciita	0.811837	9.00817	6.19756	5.51439e-06	0.000143449	3.9645
Gm44200	0.81179	0.496212	1.45534	0.158096	0.341004	-5.93751
Gm26631	0.811434	-1.22276	1.20223	0.240609	0.444385	-6.26104
Gm37416	0.81121	-0.879595	1.16998	0.25311	0.457114	-6.29836
Gm18959	0.810999	1.14765	2.02987	0.0532087	0.163842	-5.02053
Gm20657	0.81074	-1.8729	0.996312	0.328704	0.542365	-6.48353
Gm14636	0.810688	-0.98616	0.847291	0.40496	0.614187	-6.62043
Gm12735	0.80996	1.23412	2.26005	0.0328398	0.116556	-4.59164
Zfyve21	0.809868	1.79501	2.57595	0.0163366	0.070629	-3.95546
Apool	0.809269	3.66174	5.16927	2.45048e-05	0.000463975	2.33453
Naip2	0.809066	3.9645	4.94179	4.4038e-05	0.000731834	1.75486
Jpt1	0.809031	7.46302	11.0738	4.25109e-11	1.10399e-08	15.5046
Usp32	0.809002	6.53336	9.72915	5.92649e-10	8.99066e-08	12.9045
Hcar1	0.80829	-3.28757	0.513627	0.612051	0.780576	-6.85011
1810014B01Rik	0.808219	-0.434275	1.56024	0.131352	0.301056	-5.78815
Garnl3	0.808116	-0.819309	1.06826	0.295675	0.506465	-6.4101
Bcl2	0.80788	2.30503	2.20539	0.0374087	0.127856	-4.70172
Scn2b	0.807864	0.869559	1.9106	0.0676623	0.193022	-5.22987
Gm22753	0.807651	-1.90492	0.743634	0.464073	0.668095	-6.70339
Ttyh3	0.807587	6.94569	6.65934	9.14137e-07	3.22728e-05	5.65733
AA386476	0.806327	-0.780035	1.17134	0.252574	0.456546	-6.29681
Ctsl	0.806285	2.5513	2.04249	0.0537789	0.165097	-5.01007
Carhsp1	0.806031	4.84208	5.73665	5.75089e-06	0.000148342	3.77222
Sp100	0.805716	7.33917	4.17795	0.000644861	0.00599185	-0.720885
6720427I07Rik	0.80522	1.18948	2.23696	0.0345054	0.120899	-4.63607
Rpl10a-ps2	0.805087	-1.95503	0.69841	0.491407	0.691351	-6.73633
Gm5446	0.804653	0.905849	2.06764	0.0492393	0.155044	-4.95235
Gm9844	0.80441	7.01257	4.75926	0.000153969	0.00196235	0.667987
Plek2	0.804353	-0.370221	0.864411	0.396721	0.606292	-6.60459
Rbm8a2	0.804337	1.38197	2.42782	0.0227739	0.0892394	-4.26013
Crim1	0.80416	1.79501	2.4724	0.0206249	0.0831616	-4.16958
Map3k6	0.804085	0.640756	1.85809	0.0750459	0.207293	-5.31907
Gprc5c	0.803562	2.94462	3.01969	0.00578338	0.0327711	-2.98524
Gm9949	0.803553	-1.70908	0.804019	0.429013	0.636405	-6.65633
Gm14150	0.803299	2.53754	2.34054	0.0280852	0.103717	-4.4424
Gpd2	0.802657	7.99358	8.89957	3.37077e-09	3.58659e-07	11.1806
Emilin2	0.802179	4.3393	2.06949	0.0548676	0.1672	-4.98734
Casz1	0.801738	4.50129	3.83312	0.000910327	0.00791602	-1.17104
Psmb10	0.801599	7.02367	8.49758	8.08348e-09	7.24299e-07	10.3112
Zfp579	0.801052	1.27075	2.08312	0.0476895	0.151409	-4.92414
A530032D15Rik	0.801022	1.41032	2.01528	0.0548159	0.167142	-5.04663
Suv39h1	0.800992	5.3854	9.07932	2.29544e-09	2.72642e-07	11.5621
Ifi27l2a	0.80033	5.64348	2.27143	0.0377763	0.128796	-4.63815
Gm19774	0.800303	0.516748	1.69469	0.102634	0.254543	-5.5844
Asph	0.799642	2.53344	2.59986	0.0154721	0.0678294	-3.9053
Ikbke	0.798957	1.00031	1.08886	0.289732	0.499773	-6.38546
Gm12428	0.798621	2.42971	3.15764	0.00414155	0.0253805	-2.66871
Rarg	0.79792	3.22353	3.73235	0.000989507	0.00844637	-1.29395
Gm14639	0.797547	-0.8605	1.18358	0.247781	0.451588	-6.28274
Pigbos1	0.796635	1.19038	2.60136	0.0154196	0.0676378	-3.90216
Wrn	0.796527	5.66299	6.75345	4.60037e-07	1.86968e-05	6.286
Sqor	0.796224	0.817615	1.74553	0.0932505	0.239127	-5.50388
Zeb2	0.795945	2.99771	1.97619	0.0628528	0.18321	-5.13346
Gm9845	0.795932	0.199787	1.60536	0.121052	0.28561	-5.72129
Gm15459	0.795653	6.18659	4.74879	0.000132402	0.00174284	0.782669
Kcnk13	0.795218	3.06749	2.61442	0.0155765	0.0680922	-3.89554
Gm14269	0.794517	0.979635	2.06386	0.049624	0.156095	-4.95921
Ifi213	0.794417	2.05976	0.842095	0.412484	0.621271	-6.61962
A530040E14Rik	0.794379	4.49927	4.5048	0.000137793	0.00179835	0.633003
Gm2451	0.792398	2.1485	2.39251	0.024621	0.0943107	-4.33115
Gm15821	0.791501	2.2654	2.66341	0.0133777	0.0609519	-3.77071
BC025920	0.79082	0.734871	1.76646	0.0896046	0.233292	-5.47018
Gm50103	0.790793	-2.58965	0.617543	0.542496	0.728623	-6.79026
Scpep1	0.790779	7.7304	10.2367	2.13617e-10	3.80586e-08	13.9136
Gm26626	0.790496	-1.50625	0.708186	0.485422	0.686255	-6.72938
Gm44545	0.78982	-1.28548	0.943465	0.354528	0.568864	-6.53445
Il1rn	0.789477	1.06596	1.0543	0.305198	0.517558	-6.42159
Olfr1279	0.788359	-1.84816	0.732019	0.471007	0.673902	-6.71204
Gm17147	0.788202	-1.38186	0.749156	0.460798	0.665469	-6.69923
Tspan17	0.787436	2.53465	2.65326	0.0136934	0.0618908	-3.79233
Gm43008	0.786578	-1.36156	0.771118	0.44791	0.654105	-6.68241
Cdk20	0.786567	-0.154619	1.72679	0.096622	0.244378	-5.53378
Id1	0.786256	4.25468	2.398	0.0280515	0.103667	-4.38558
4931440P22Rik	0.78603	1.4552	2.32516	0.0285298	0.104753	-4.46478
Diaph3	0.785919	4.4427	4.98306	3.959e-05	0.000671758	1.86006
Chuk	0.785788	7.48845	10.0296	3.22712e-10	5.37456e-08	13.5059
Ppp1r3d	0.785712	0.468171	1.58259	0.126164	0.293336	-5.75523
Kansl1l	0.785644	3.43343	3.9199	0.000613855	0.0057526	-0.830516
Wdsub1	0.785575	3.8506	5.70727	6.19571e-06	0.000157431	3.69821
Itgb8	0.785533	2.83813	2.13336	0.044966	0.145598	-4.84856
Gm22009	0.785423	-0.647128	1.03202	0.312007	0.524876	-6.44768
Gm6161	0.785011	-0.686905	1.2419	0.225868	0.428258	-6.21389
Gm14122	0.784268	-0.86534	0.940508	0.356013	0.570052	-6.53723
4930503L19Rik	0.78409	4.86232	6.03907	2.68342e-06	7.98358e-05	4.53004
Ksr1	0.784079	2.82796	2.80784	0.00956528	0.0476104	-3.45833
Tmem35b	0.784016	2.09718	3.45504	0.00198825	0.0145829	-1.96719
Cd274	0.783364	8.13899	5.17126	6.04537e-05	0.000934259	1.59564
Arhgap27	0.783065	5.9565	6.65152	5.89588e-07	2.26408e-05	6.0388
Gm12655	0.782552	-0.366829	1.23702	0.227647	0.430459	-6.21977
Irf7	0.782062	6.72265	1.60283	0.129508	0.298529	-5.73196
Lsm1	0.781815	4.40454	5.51132	1.01998e-05	0.000231872	3.20327
Nlrp1c-ps	0.780607	3.83529	4.26306	0.000254316	0.00287999	0.0295937
Osbpl1a	0.780223	1.951	2.25974	0.0328621	0.116581	-4.59225
Gm28688	0.780119	-2.47181	0.58793	0.561886	0.743199	-6.80841
Gm15191	0.779143	-1.74707	0.65246	0.520096	0.713549	-6.76776
Gm47441	0.779086	-0.53436	1.32324	0.197806	0.394376	-6.11303
Gm16315	0.778841	-1.52262	0.949955	0.351285	0.565972	-6.52834
Ighd	0.778384	2.40516	1.55566	0.136612	0.309779	-5.79742
Gm5582	0.777584	0.0454242	1.4469	0.160425	0.344504	-5.94914
Susd2	0.777554	-0.637014	1.34488	0.190814	0.386063	-6.08525
Them6	0.776809	2.13983	2.90449	0.00761503	0.0401918	-3.24456
Uprt	0.776518	2.53346	3.49412	0.00180329	0.0135327	-1.87331
Plac8	0.77595	7.56411	3.33509	0.00424161	0.0259234	-2.55554
Gm49774	0.77531	1.37747	2.01547	0.054795	0.167142	-5.04629
Gm7776	0.775084	1.38509	2.07713	0.048284	0.152853	-4.93507
Gm9847	0.774773	0.277762	1.44195	0.161805	0.346356	-5.95594
2810454H06Rik	0.774063	-1.82351	0.599399	0.554451	0.737568	-6.80136
Copz2	0.773525	0.66719	1.90748	0.0680834	0.193882	-5.23523
Il10ra	0.773315	8.30795	7.33363	1.71629e-07	8.34824e-06	7.3112
Smt3h2-ps2	0.773303	-0.952823	1.13143	0.268679	0.476236	-6.34179
Tubb4b-ps2	0.773044	1.82448	2.60502	0.0152912	0.0672582	-3.89444
Scimp	0.773018	2.87749	3.17297	0.0039896	0.0246785	-2.63316
Larp1	0.772703	8.09418	9.92529	3.9802e-10	6.34e-08	13.2985
Dusp10	0.772579	5.13025	5.08527	3.20268e-05	0.000574607	2.07836
Gm4853	0.772107	0.390931	1.56327	0.130638	0.299916	-5.78371
Cerkl	0.772103	-0.920244	1.30402	0.204179	0.401647	-6.13736
Plaur	0.772089	0.335251	1.4943	0.147691	0.326541	-5.88305
Gm5512	0.771906	-0.759167	1.26047	0.219209	0.419893	-6.19136
Elmo1	0.771775	7.02655	9.14073	2.01501e-09	2.46992e-07	11.6914
2900005J15Rik	0.771687	-0.0474788	1.72699	0.096584	0.244322	-5.53345
Aqp3	0.771673	-0.859699	0.911647	0.370716	0.583534	-6.56387
Rps11-ps1	0.769892	2.28725	2.47374	0.0205633	0.0829664	-4.16684
Cast	0.76976	6.22201	7.35991	1.07914e-07	5.70158e-06	7.73085
Lamp3	0.769014	-0.897493	1.17727	0.250245	0.454253	-6.29001
Prdm1	0.768988	3.78659	1.04602	0.311816	0.524612	-6.42738
Dusp7	0.768872	0.0586876	1.00435	0.325702	0.538688	-6.47475
Frmd4a	0.768562	5.01164	2.76712	0.0131973	0.0603533	-3.67327
Gm8234	0.767742	-1.17517	0.890361	0.381813	0.592626	-6.58302
Eif4e3	0.767391	2.59632	3.07931	0.00500898	0.0294052	-2.8492
Gm10015	0.76681	0.571505	1.95384	0.0620676	0.181731	-5.15506
Sfi1	0.766654	6.21614	10.0893	2.86368e-10	4.87525e-08	13.624
Dpy19l3	0.766478	2.74668	2.73721	0.0112798	0.0539247	-3.61219
Gm6254	0.765816	4.85893	3.79886	0.00105626	0.00883887	-1.29926
Tmcc3	0.765671	2.22735	2.23035	0.0349959	0.121948	-4.64873
Gm3839	0.765588	0.937888	1.69991	0.101635	0.25276	-5.57621
Gm26597	0.765559	-0.177355	1.31951	0.199029	0.395846	-6.11777
Nras	0.764401	6.72415	9.7491	5.69009e-10	8.71835e-08	12.9448
Fbxo8	0.76414	3.15468	3.91231	0.000625876	0.00584737	-0.849379
Gm3200	0.76347	-0.0411303	1.41963	0.168142	0.354566	-5.98635
Gm3336	0.763064	0.67514	1.73368	0.0953699	0.242331	-5.52281
Cenpw	0.762969	1.90228	3.10889	0.00466265	0.0279394	-2.78126
Gm20337	0.762613	-0.978668	0.859974	0.398026	0.607305	-6.60963
Cep290	0.762295	3.27329	3.86835	0.000700202	0.00640361	-0.958462
Gm2792	0.761646	1.03978	2.12096	0.0440841	0.143531	-4.85458
Gm13294	0.761277	-1.40236	0.877586	0.388576	0.599453	-6.59431
Nfe2	0.761139	-0.21281	1.08374	0.288884	0.498848	-6.39368
Spata1	0.761111	0.69811	1.50809	0.144144	0.321294	-5.86348
Cttnbp2nl	0.761048	7.05351	8.31819	1.20262e-08	9.80135e-07	9.91603
Irf2	0.760781	6.83095	8.58941	6.60703e-09	6.13533e-07	10.5118
Rn7s2	0.760526	1.22999	1.86633	0.0738433	0.205131	-5.3052
Rtl8a	0.759971	2.9765	3.5692	0.00149384	0.0116958	-1.69199
B3gnt3	0.759912	2.13041	2.53284	0.0180099	0.0757265	-4.04523
Gm14830	0.759659	0.565491	1.79282	0.0851876	0.226016	-5.42732
Sspo	0.759516	0.451096	0.741678	0.468136	0.671358	-6.70158
Gm23136	0.758709	-1.27273	0.894705	0.379531	0.590494	-6.57915
Bloc1s1	0.75801	0.353082	1.68846	0.103838	0.256482	-5.59414
Zbtb8a	0.7576	2.49729	2.97115	0.00649711	0.035719	-3.09509
Inpp4a	0.756654	5.41171	5.94678	3.3832e-06	9.58178e-05	4.29956
Smtn	0.756609	2.34439	2.466	0.0209215	0.0840921	-4.18264
Rab3d	0.756593	3.59887	4.11794	0.000369505	0.00387777	-0.335743
Chd9	0.756505	5.80248	6.79569	4.15234e-07	1.72418e-05	6.38809
Hdc	0.756301	2.18891	1.29175	0.213065	0.412404	-6.1505
Rps2-ps13	0.756218	1.55662	2.06258	0.0497548	0.156314	-4.96153
Gm4987	0.756126	2.09831	2.66259	0.0134029	0.0609918	-3.77246
Jazf1	0.75604	1.5515	2.62347	0.0146606	0.065129	-3.85551
Tmcc2	0.755648	2.63329	2.32845	0.0286596	0.105078	-4.46348
Sp140	0.755538	6.43204	5.37671	2.35733e-05	0.000450923	2.45151
Synpo	0.755126	0.0327667	0.58223	0.568151	0.747742	-6.80915
Cnp	0.754959	7.12718	4.2208	0.000546665	0.00525701	-0.574461
Wfdc17	0.754744	1.67678	1.15497	0.263048	0.469355	-6.31231
Mafk	0.754129	5.62821	5.15393	3.16743e-05	0.000571957	2.11684
Gm8355	0.753323	4.93825	3.42917	0.00273469	0.018501	-2.2009
Gm43424	0.753036	-1.33489	0.70013	0.490389	0.690715	-6.73507
Neu3	0.753003	0.0706298	1.20721	0.238719	0.442547	-6.25519
Dnase1l3	0.752971	8.38977	4.33535	0.000450689	0.00451689	-0.369202
Slc16a10	0.752742	1.40123	1.77344	0.0884169	0.230827	-5.45889
Camk2d	0.752561	4.75377	4.72316	7.74695e-05	0.00114024	1.19752
Fam3c	0.752434	2.32009	3.23048	0.00346599	0.0220907	-2.49917
Phf11a	0.752427	3.33637	1.57772	0.133422	0.304482	-5.76692
Gm7868	0.752316	1.71505	2.07636	0.0483608	0.152998	-4.93647
Gm2367	0.751983	1.77113	1.66066	0.110475	0.268395	-5.63876
Unc13d	0.751288	6.34667	9.11923	2.10895e-09	2.56456e-07	11.6462
Cdyl	0.751167	3.95802	3.46608	0.00200832	0.0147091	-1.96643
Gm13342	0.750988	1.816	2.30722	0.0296629	0.107905	-4.49997
Trdmt1	0.750366	2.53822	2.99585	0.0061239	0.0343198	-3.03928
Gm43412	0.750286	-0.938612	1.04319	0.306905	0.519602	-6.43622
Ptprv	0.750271	0.348743	1.76339	0.0901314	0.234027	-5.47514
Egr1	0.749213	4.57876	1.88022	0.0786202	0.21404	-5.305
Gm15785	0.749169	-1.34223	0.910498	0.37131	0.583997	-6.56491
Gm15519	0.749095	0.224393	1.44555	0.160801	0.345021	-5.951
Exog	0.748947	2.22438	3.05656	0.00529197	0.0305745	-2.90125
Gm5559	0.748943	1.7936	2.25511	0.0331898	0.117404	-4.60117
Fcer1g	0.748649	4.88592	4.35472	0.000224469	0.00262143	0.174909
Gm8801	0.748395	0.322634	1.79739	0.0844412	0.224743	-5.41984
Epb41l5	0.747913	0.22173	1.35759	0.186797	0.381158	-6.06876
Gm8337	0.747322	3.68697	3.60092	0.00137926	0.0110126	-1.61501
Gm36684	0.746976	-0.0230886	1.36874	0.18333	0.376583	-6.05418
Gm10257	0.746915	1.75585	2.04073	0.052039	0.161275	-5.00102
Gm13767	0.746823	2.02925	2.79569	0.00984145	0.0486736	-3.48493
Cyp4f18	0.746652	-0.375747	1.09348	0.284671	0.494131	-6.38325
Gm7816	0.746476	1.32058	2.10167	0.0458903	0.147686	-4.89015
Secisbp2l	0.746426	6.8498	8.17585	1.65325e-08	1.26026e-06	9.59933
Tmeff1	0.746361	3.40369	4.33491	0.000211296	0.00251748	0.211156
Gm4750	0.745523	4.96693	2.40259	0.0284335	0.104527	-4.38732
Arg2	0.745196	-1.49364	0.726415	0.474373	0.67668	-6.71616
Tnni3	0.743893	0.691981	1.86612	0.0738736	0.205131	-5.30555
Med12l	0.743602	2.54974	2.59853	0.0155193	0.0679442	-3.90811
Gm43682	0.743373	-0.298371	1.10224	0.280922	0.489256	-6.3738
Fry	0.742876	1.74621	2.14941	0.0415365	0.137555	-4.80172
Gm15996	0.742858	-1.61994	0.989393	0.33201	0.545544	-6.49034
Krt18	0.742592	-0.248974	1.41312	0.170027	0.356919	-5.99514
Pmvk	0.742365	5.649	7.34753	1.11106e-07	5.79036e-06	7.70181
Gpr157	0.742164	6.8025	5.11519	5.18636e-05	0.000833844	1.69723
Gm46620	0.741355	1.70194	2.52297	0.0184148	0.0769854	-4.06566
Gm50069	0.740897	5.85978	2.45251	0.0262721	0.0986864	-4.30376
Gm8587	0.740881	-0.805658	1.16334	0.255743	0.46035	-6.30594
Gm7809	0.740452	2.63349	3.48399	0.00184958	0.0137636	-1.89769
Gm44949	0.740247	0.251749	1.6316	0.115377	0.276522	-5.6817
Gm48146	0.739795	-1.18815	0.934176	0.359205	0.573007	-6.54314
H2-Q4	0.73978	7.43627	6.58213	9.6666e-07	3.38154e-05	5.5861
Arhgap8	0.739089	-0.875147	0.774822	0.445925	0.652015	-6.67933
Gstm1	0.738409	1.49016	2.1425	0.0421431	0.139043	-4.81461
Traf5	0.73833	4.5117	4.68871	8.46854e-05	0.00121607	1.10977
Tekt2	0.738005	-1.32124	1.00572	0.324244	0.537147	-6.47419
Mns1	0.73797	1.53181	2.53737	0.0178271	0.0752028	-4.03585
Txndc16	0.737877	5.1558	5.24152	2.0352e-05	0.000403407	2.5184
Exoc6	0.737582	5.47097	6.50243	8.49393e-07	3.04075e-05	5.67512
Ppp1r26	0.737152	-1.28208	0.905332	0.373986	0.586165	-6.5696
Gm35638	0.737036	0.353768	1.6068	0.120735	0.285084	-5.71914
Gm48236	0.735754	0.499854	1.87163	0.0730779	0.203719	-5.29625
Apol8	0.735666	-0.857351	0.667813	0.511259	0.706654	-6.75654
Sptb	0.735657	1.58241	1.62282	0.117829	0.280207	-5.69563
Tent4b	0.735239	5.63322	6.62228	6.33219e-07	2.3897e-05	5.96768
Hdac9	0.734994	4.22245	4.29609	0.000233551	0.00269261	0.113019
Bst2	0.734961	5.67519	4.22041	0.000415784	0.00426415	-0.368302
Pdha1	0.734779	5.63849	6.93617	2.95784e-07	1.31083e-05	6.72609
Zfp455	0.734665	1.87088	2.48872	0.0198862	0.0812396	-4.13618
Usp25	0.734594	6.93093	5.12051	5.13508e-05	0.000827337	1.70756
Gm14699	0.734365	0.466572	1.69577	0.102428	0.25421	-5.58272
Eepd1	0.734321	1.86172	1.82752	0.0799192	0.216686	-5.37091
Gm5815	0.734273	-0.546722	1.09817	0.28266	0.491647	-6.3782
Gm12112	0.734049	-1.98919	0.793508	0.434996	0.641699	-6.66478
Mylk	0.733809	-1.14864	0.861983	0.396941	0.606495	-6.60789
Gm5939	0.73357	0.645482	1.80497	0.0832142	0.222592	-5.40738
Gm6542	0.733131	2.29753	2.66371	0.0133685	0.0609439	-3.77008
H2-Q10	0.733025	2.76967	2.98432	0.00629548	0.0349997	-3.06535
Lzts1	0.73291	-1.00319	0.801298	0.430557	0.637693	-6.65853
Trim5	0.732834	4.37316	5.34752	1.5506e-05	0.000325629	2.78786
Gm4739	0.732818	1.12421	1.65142	0.111238	0.269681	-5.65144
Gm46611	0.732672	3.355	2.77537	0.0105911	0.0514675	-3.54389
Cd72	0.732665	1.0581	1.72214	0.0974739	0.245762	-5.54116
Vps54	0.732274	5.85091	7.14541	1.79273e-07	8.63778e-06	7.22506
Gm7591	0.732121	2.09799	2.66536	0.013318	0.060786	-3.76656
Cyrib	0.732111	8.38043	9.16697	1.90615e-09	2.35533e-07	11.7465
Gm2412	0.731757	-1.01474	1.33135	0.195162	0.391448	-6.10266
Mycbp	0.73141	2.73048	2.77389	0.0103561	0.0506304	-3.53253
C3	0.730725	0.204755	0.636532	0.53282	0.722249	-6.77536
Bend4	0.730596	3.31907	3.69649	0.0010836	0.00902289	-1.38188
Ccng2	0.730554	6.32126	5.83415	5.5466e-06	0.000143753	3.83817
Gm42549	0.730434	2.7802	3.51902	0.00169432	0.0129104	-1.81332
Ulbp1	0.730375	4.31002	4.67341	8.81032e-05	0.0012534	1.0708
Gm46224	0.73032	3.93785	3.47242	0.00192788	0.0141946	-1.93409
Gm13092	0.729802	-0.459995	1.16127	0.25657	0.461513	-6.30829
B930036N10Rik	0.729437	-1.76239	0.721933	0.477076	0.678642	-6.71944
Gm42727	0.729073	-0.226672	1.22494	0.232084	0.434984	-6.23421
Mtss1	0.728862	1.55837	1.69862	0.10195	0.253462	-5.57836
Idnk	0.728619	5.31414	6.62788	6.24615e-07	2.36305e-05	5.98131
Tma16	0.728513	4.13127	4.06059	0.000428141	0.00434436	-0.479514
Gm12264	0.728411	-1.36794	0.805451	0.428201	0.635762	-6.65518
Gm7367	0.728382	-0.30565	1.24702	0.224019	0.425647	-6.20771
Gm6712	0.726045	0.422138	1.2707	0.215607	0.415443	-6.17882
Intu	0.72549	0.135376	1.45396	0.158474	0.341654	-5.9394
Myb	0.725393	4.40162	2.11158	0.0500852	0.156837	-4.91076
Minpp1	0.725328	4.3858	5.90276	3.77969e-06	0.000105679	4.18937
Gm6430	0.724897	2.5797	2.94637	0.00689309	0.0374421	-3.15084
Gm9077	0.724894	-0.542219	0.972517	0.340168	0.554178	-6.50678
Jade2	0.72453	5.16137	2.62963	0.0176851	0.0748124	-3.94792
Gm6992	0.724312	2.941	3.65608	0.00120016	0.00980064	-1.48067
Ppm1k	0.723865	4.99951	4.84422	5.66567e-05	0.00089402	1.50608
Cracr2a	0.723381	0.11459	1.22129	0.23344	0.436791	-6.23856
Cyp2r1	0.722536	0.525187	1.57635	0.127596	0.295487	-5.76447
Gm4335	0.722355	1.13818	1.69514	0.102549	0.254387	-5.5837
Gm5492	0.722205	1.22548	1.72704	0.0965752	0.244322	-5.53338
Appbp2os	0.721908	-2.27579	0.615385	0.543897	0.729545	-6.79161
Tapbp	0.721904	8.85722	7.3806	1.30053e-07	6.59828e-06	7.56957
Ccdc62	0.721252	-0.201459	0.536364	0.598657	0.771316	-6.83569
Dpysl5	0.720394	-1.66166	0.623104	0.538895	0.726607	-6.78676
Gm4864	0.720376	-0.751061	0.862976	0.396405	0.60622	-6.60704
Gm5917	0.720325	-0.412491	1.3185	0.199365	0.39599	-6.11906
Cd4	0.720297	-0.338961	0.989923	0.331756	0.545286	-6.48982
Nxnl1	0.720078	-1.43147	0.812472	0.424239	0.632068	-6.64947
Gm9761	0.720023	2.76152	3.08278	0.0049671	0.0292266	-2.84124
Olfm1	0.719694	6.4078	3.58005	0.00227572	0.0160833	-1.97623
Plekha2	0.719153	6.9007	7.01771	2.43192e-07	1.11563e-05	6.92118
Rb1	0.718454	5.47483	7.3049	1.22848e-07	6.29526e-06	7.6017
Gm4986	0.718427	-1.93823	0.696257	0.492731	0.692372	-6.73785
Itga4	0.718403	8.09097	6.64301	8.7336e-07	3.10177e-05	5.69249
Qpct	0.718396	1.44768	2.05212	0.0508373	0.15848	-4.98048
Gm6266	0.718373	-0.904413	0.988991	0.332203	0.54567	-6.49074
Gm18646	0.717952	1.48126	2.00332	0.0561661	0.16994	-5.06793
Atp8a1	0.717538	6.83006	6.97714	2.68046e-07	1.21869e-05	6.82421
Dcun1d1	0.717369	5.58551	3.42502	0.00297669	0.0197015	-2.26053
Gm5528	0.716895	-0.938469	0.903026	0.375185	0.587247	-6.57168
Gm2788	0.716709	-1.34634	0.929059	0.361798	0.575586	-6.54789
Brip1os	0.716362	5.25673	6.59783	6.7224e-07	2.5061e-05	5.90811
Gm15057	0.716227	-1.82521	0.632633	0.532753	0.722249	-6.78069
Bsn	0.716179	0.141685	1.44212	0.161757	0.346356	-5.95571
Gm15697	0.715534	-1.57467	0.63886	0.528761	0.719637	-6.77667
Avil	0.715175	0.643549	1.49937	0.14638	0.324632	-5.87587
Trim34b	0.715059	1.85128	2.35321	0.0268374	0.100269	-4.40941
Adcy4	0.714672	3.87004	3.70195	0.00106872	0.00892366	-1.3685
Trim69	0.714354	-1.47849	0.906529	0.373365	0.585557	-6.56851
Mad2l2	0.714195	4.11717	4.64645	9.44638e-05	0.0013206	1.00215
Gm8731	0.713842	1.4382	2.36087	0.0263915	0.0990617	-4.39422
Gm48065	0.713694	-1.05612	0.763887	0.452129	0.657357	-6.688
Eml4	0.713478	6.9689	5.4016	2.23568e-05	0.000431423	2.50523
Hprt	0.713382	6.17351	9.58381	7.98519e-10	1.15424e-07	12.6092
Gm5920	0.713377	1.20779	1.84882	0.0764193	0.209688	-5.33462
Gm17795	0.713352	-0.395319	1.29584	0.206941	0.404587	-6.14763
Stat4	0.71305	4.53708	2.31301	0.0334046	0.117951	-4.54538
BC064078	0.713045	2.8259	2.33497	0.0282493	0.104122	-4.45056
Gm1826	0.712953	0.954522	1.9285	0.0652952	0.188374	-5.19905
Traf3ip2	0.712748	2.6589	3.25086	0.00329682	0.0212869	-2.45144
Rbm38	0.712354	5.01477	2.68844	0.015389	0.0675575	-3.82356
Map2k6	0.711884	0.772764	1.86691	0.0737593	0.204995	-5.30422
Slc35e2	0.711741	4.55238	5.76775	5.3154e-06	0.000138981	3.85046
Gm9575	0.711716	1.74974	2.08317	0.047685	0.151409	-4.92405
Gm8712	0.71155	0.223652	1.31087	0.201891	0.39894	-6.12873
Impa2	0.711198	3.63702	3.56388	0.00151396	0.0118111	-1.70489
Vdac2	0.711044	8.13992	11.2928	2.82447e-11	8.3224e-09	15.9063
Arhgef3	0.710511	3.37282	2.10156	0.0486488	0.153722	-4.91116
Gm50205	0.710142	-0.773664	0.904056	0.374649	0.586641	-6.57075
Ankrd50	0.709883	4.90545	6.43523	1.00217e-06	3.48191e-05	5.5104
Ndnf	0.70972	2.40751	2.90623	0.00758365	0.0400732	-3.24068
Gm43668	0.709317	-0.0472546	1.28759	0.209753	0.408417	-6.15792
Gm8494	0.708904	3.26896	3.58644	0.00143045	0.0113151	-1.65017
Fbxo6	0.708378	5.97599	7.78326	4.03272e-08	2.59619e-06	8.71149
Prdx1	0.708302	9.82445	6.33047	2.9505e-06	8.66046e-05	4.54265
Gm37560	0.707623	-1.99432	0.636931	0.529995	0.720485	-6.77792
Rpl30-ps9	0.707199	0.160399	1.46354	0.155857	0.338095	-5.92614
Akt3	0.707097	6.25326	7.48145	8.11544e-08	4.52094e-06	8.01481
Pard6a	0.706991	2.62252	3.1815	0.00390743	0.0242879	-2.61336
4930523C07Rik	0.70596	5.5733	5.39547	1.37144e-05	0.000292255	2.90958
Eml6	0.705928	3.72943	3.5093	0.00173606	0.0131459	-1.83674
Nanos1	0.705714	1.01302	1.31438	0.20122	0.398226	-6.12409
Vsig10	0.705584	1.82549	1.36677	0.18654	0.381052	-6.05616
Gm2808	0.705425	1.26883	1.94714	0.0629067	0.183212	-5.16672
Insrr	0.705167	-3.1337	0.612516	0.545763	0.730768	-6.7934
Slfn10-ps	0.70486	2.31778	2.12898	0.0433521	0.14172	-4.83973
Kif4	0.704746	5.32142	4.09884	0.000490999	0.00481015	-0.560421
Gm10481	0.704034	-1.14923	0.861766	0.397058	0.606578	-6.60808
Nemp1	0.703961	4.34932	4.99967	3.79292e-05	0.000647883	1.90242
Gm15432	0.703755	1.16363	2.06173	0.0498426	0.156461	-4.96308
Cul2	0.703149	5.77112	7.74024	4.45217e-08	2.79574e-06	8.61293
Neb	0.703034	-0.250119	0.98687	0.333221	0.546814	-6.49282
Ccdc15	0.702943	0.810025	1.55054	0.133658	0.304884	-5.80232
Gm26621	0.702942	0.104973	1.32555	0.19705	0.393521	-6.11008
Mtf1	0.702725	5.46386	7.29406	1.26034e-07	6.43696e-06	7.57619
Gm31300	0.701411	-1.40978	0.895692	0.379014	0.590033	-6.57827
Prkd3	0.701181	6.05848	7.70998	4.77379e-08	2.93751e-06	8.54345
Atg4a-ps	0.700208	-0.664301	1.09038	0.28601	0.495504	-6.38658
Bambi	0.700016	0.406698	0.90037	0.378194	0.589428	-6.5723
Gm20760	0.700006	-1.35435	0.864253	0.395717	0.605712	-6.60593
Rfx2	0.699998	1.10312	1.62038	0.117775	0.280185	-5.69869
Hip1	0.699875	6.51814	3.40752	0.00336566	0.021613	-2.35416
Gm15154	0.699606	-2.04937	0.642854	0.526208	0.718076	-6.77407
1700086P04Rik	0.699071	-1.87561	0.605039	0.55064	0.73473	-6.79803
Gm10814	0.698133	-1.71537	0.694713	0.493682	0.693072	-6.73893
Gm5051	0.69778	-0.480266	0.879846	0.387375	0.598202	-6.59233
Gm8543	0.697696	4.07942	2.8088	0.0104926	0.0511442	-3.51013
Gm10241	0.69749	-0.877372	1.07961	0.290687	0.500663	-6.39809
Gm13310	0.69747	0.765072	1.41095	0.170659	0.357853	-5.99807
Gm17082	0.697045	4.48076	3.54861	0.00170835	0.0129773	-1.79908
Tmem116	0.697005	1.0711	2.04152	0.0519549	0.161144	-4.9996
Gm43393	0.69632	0.0283513	1.15273	0.259992	0.465048	-6.31796
Wdr47	0.696135	2.71467	2.86974	0.00826819	0.0427413	-3.32183
Slc22a15	0.696044	3.8512	4.27618	0.000245856	0.00279867	0.0627247
Denr	0.695947	6.11691	5.99099	3.02745e-06	8.83068e-05	4.41006
Vsir	0.695715	5.85175	5.3747	1.5484e-05	0.000325629	2.80002
2310001H17Rik	0.695222	3.04284	2.664	0.0133596	0.0609212	-3.76945
Scd2	0.69514	6.88796	3.32836	0.00408363	0.0250879	-2.53551
Atp11c	0.694771	5.36687	6.41513	1.05309e-06	3.6423e-05	5.46105
Gm3807	0.694715	-0.752668	1.01684	0.319031	0.532019	-6.46306
Ctsc	0.694691	7.55484	3.99293	0.000906729	0.0078937	-1.07426
Gm20305	0.694653	-1.14754	0.828434	0.415313	0.623743	-6.63632
Gm8113	0.694576	-1.0713	0.579602	0.568195	0.747742	-6.81251
Snx10	0.694397	6.06065	4.19763	0.000451468	0.00452117	-0.442816
7SK	0.693917	5.98965	1.69217	0.11089	0.269051	-5.60006
4933431G14Rik	0.693709	0.367735	1.36724	0.183793	0.377113	-6.05614
Gm6829	0.693645	-1.3559	0.720585	0.477891	0.679117	-6.72042
Gm12341	0.693618	1.37725	1.82527	0.0800073	0.216738	-5.37387
Rab11fip5	0.693526	1.78792	2.12443	0.0437665	0.1428	-4.84817
Atp8b4	0.6924	5.72059	5.67065	6.79905e-06	0.000169269	3.60591
Ighg2c	0.692362	3.58165	0.772351	0.451716	0.657095	-6.67635
Hcst	0.691604	1.64524	2.04348	0.0517467	0.160723	-4.99607
Vgll4	0.691033	4.6419	3.38028	0.00273779	0.0185121	-2.2355
Rab29	0.690848	4.32443	4.09591	0.000391026	0.00407848	-0.391019
Mrto4-ps2	0.69075	-0.980059	0.876663	0.389068	0.599763	-6.59512
Fam149a	0.690337	4.7606	3.99073	0.000543872	0.00523442	-0.698842
Atxn7	0.690145	6.0789	7.40346	9.74184e-08	5.27436e-06	7.83281
Gm6226	0.69008	0.923481	1.62034	0.117785	0.280185	-5.69876
Hip1r	0.689776	5.77717	5.14513	2.8885e-05	0.000531304	2.18885
Slc39a8	0.689596	-0.651064	0.676595	0.505739	0.702532	-6.75059
Gm8864	0.689473	-1.70312	0.794034	0.434695	0.641533	-6.66436
Gm6335	0.689429	-0.174131	1.0035	0.325292	0.538242	-6.4764
Cacna1d	0.68913	-1.13334	0.818298	0.420967	0.628171	-6.6447
Gm6039	0.688772	-0.502046	1.08095	0.2901	0.500206	-6.39666
Phf21b	0.687375	-0.549809	1.03571	0.310314	0.523349	-6.4439
C230096K16Rik	0.687105	0.0623618	1.41531	0.169393	0.355929	-5.9922
Nlrp1b	0.68693	5.13141	3.35722	0.00318188	0.0206843	-2.35162
Gm37025	0.686159	-1.1829	0.802531	0.429857	0.637124	-6.65754
Gm12411	0.686086	0.178799	1.21888	0.234337	0.437547	-6.24142
Iffo2	0.686021	3.42314	3.28851	0.00300509	0.0198072	-2.36298
Cpne3	0.685941	7.00984	9.10742	2.16243e-09	2.60888e-07	11.6213
Spop	0.685725	8.13708	10.3262	1.79041e-10	3.34545e-08	14.0879
Gm14231	0.685598	0.594335	1.30256	0.204671	0.402253	-6.1392
Meis1	0.685198	0.717365	1.65385	0.11074	0.268815	-5.64773
Gm6750	0.684793	-0.564088	1.13019	0.269192	0.476895	-6.34317
Scp2-ps2	0.684495	0.229078	1.35526	0.187529	0.381935	-6.07179
Pcna-ps2	0.684397	2.70402	2.33008	0.0282261	0.104087	-4.4551
Gm13812	0.684144	0.817902	1.97095	0.059968	0.177723	-5.12511
Gm13810	0.684144	0.817902	1.97095	0.059968	0.177723	-5.12511
Cox5b-ps	0.684014	3.59345	3.50133	0.00177108	0.0133611	-1.85597
Gm14017	0.683893	0.0504928	1.31564	0.200308	0.397451	-6.12269
A330035P11Rik	0.683711	-0.245794	1.15068	0.26082	0.466146	-6.32027
Ptms	0.683283	8.73021	5.31881	3.45795e-05	0.000609698	2.11212
Parp4	0.683179	6.87873	7.24861	1.40327e-07	7.03496e-06	7.46914
Hus1	0.682876	3.87927	4.50851	0.000134944	0.00176686	0.651307
Gm13904	0.682532	2.21444	2.51304	0.0188307	0.078106	-4.08617
Foxm1	0.682411	5.54211	7.14684	1.78664e-07	8.63562e-06	7.22845
Ccnyl1	0.682034	4.29001	4.61646	0.00010208	0.0014078	0.925818
Gm5628	0.681902	-0.598945	1.07833	0.291245	0.50106	-6.39945
Gm6758	0.681657	0.726228	1.62671	0.116418	0.278364	-5.68912
Esyt2	0.681508	7.2099	5.99695	3.78977e-06	0.000105768	4.21972
Gm11185	0.681153	-0.414063	1.23318	0.229051	0.431787	-6.22438
Itga1	0.681104	7.63511	3.757	0.00156547	0.0120837	-1.60519
Psmd12	0.680909	6.64451	7.91712	2.96867e-08	1.995e-06	9.01657
Rasgrp4	0.679473	5.98474	3.89155	0.000955396	0.00821469	-1.17098
Gm7901	0.679074	-0.915029	0.861539	0.39718	0.606579	-6.60828
St3gal5	0.678761	7.22741	4.71904	0.000136131	0.00177817	0.746884
A430035B10Rik	0.678715	0.961845	1.92728	0.0654541	0.188761	-5.20116
Nsun6	0.678382	2.46199	3.22085	0.00354876	0.0225369	-2.52167
Lgals1	0.67781	6.54527	4.48552	0.000226176	0.0026311	0.236118
Acod1	0.677407	0.580887	0.846212	0.407585	0.61661	-6.61908
Gm6158	0.677246	1.38509	2.1497	0.0415111	0.137555	-4.80118
Dnajc17	0.676979	3.604	3.55614	0.00154367	0.0119576	-1.72362
Gm18821	0.676938	-1.60411	0.857981	0.399105	0.607983	-6.61134
Gm47681	0.67668	0.488461	1.57455	0.128011	0.296178	-5.76712
Mycbp2	0.676525	7.11052	6.28858	1.556e-06	5.0467e-05	5.08234
Gm13651	0.676348	1.15846	1.66877	0.107719	0.263442	-5.62473
Gm41041	0.676227	1.30414	1.7255	0.0968563	0.244809	-5.53582
Car2	0.676199	1.2233	0.850896	0.406256	0.615328	-6.61373
Mrpl16	0.676112	4.21272	4.41843	0.000170308	0.00212496	0.4227
Nek6	0.675757	8.2415	7.36493	1.06649e-07	5.65423e-06	7.74261
Rab2b	0.675507	0.941675	2.08614	0.0473924	0.15084	-4.91862
Klf13	0.675378	6.43232	4.60499	0.000159114	0.00201151	0.569656
Ankib1	0.675229	6.19693	8.17916	1.64099e-08	1.25716e-06	9.60674
Gm10126	0.67383	-0.349696	0.77367	0.447031	0.653172	-6.67974
Gm10243	0.673815	2.47167	2.77977	0.010215	0.0501325	-3.51973
Ube2z	0.673743	7.87536	8.7209	4.95932e-09	4.83991e-07	10.7969
Zfp341	0.673168	2.47963	2.84605	0.00874366	0.0445084	-3.37426
H4f16	0.672639	-0.965868	0.963633	0.344517	0.558946	-6.51532
Spock1	0.672562	-2.01504	0.718311	0.479267	0.680252	-6.72208
Zfp992	0.672292	2.04576	2.85003	0.00866192	0.0441804	-3.36545
Gm12227	0.672128	-1.01493	0.82364	0.417981	0.626032	-6.64029
Gm50107	0.672093	0.0896215	1.21963	0.234057	0.437362	-6.24052
Ppp3cc	0.671403	2.24053	1.78443	0.0872618	0.229296	-5.44272
Pou2f1	0.671167	4.22696	4.37704	0.000189521	0.00231566	0.317812
Vsig10l	0.671086	-0.557188	0.989373	0.332019	0.545544	-6.49036
Pi4k2b	0.670737	5.28596	6.04204	2.66348e-06	7.95514e-05	4.53746
Gm33524	0.67073	-2.15938	0.57448	0.570809	0.7496	-6.81636
Gm47792	0.669774	-0.793321	0.690479	0.49663	0.695618	-6.74152
Gm10425	0.66974	2.20247	2.24863	0.0336539	0.118677	-4.61364
Gm13305	0.669739	-1.25804	0.963358	0.344652	0.559047	-6.51559
Wee1	0.669705	4.20607	4.37113	0.000192435	0.00234193	0.302844
Gm5778	0.669465	2.45527	2.59847	0.0155211	0.0679442	-3.90822
Mrip-ps	0.669288	0.470572	1.43148	0.164754	0.350266	-5.97026
Gm42878	0.669244	-0.820908	1.04379	0.306635	0.519374	-6.4356
Ubl3	0.669044	7.10085	6.74261	4.72305e-07	1.90941e-05	6.25977
Gm4742	0.669027	2.27464	2.5077	0.0190579	0.0787288	-4.09717
Tpd52	0.668913	6.49744	6.54899	7.57656e-07	2.77921e-05	5.78896
Il3ra	0.668909	4.80059	6.23482	1.64602e-06	5.2433e-05	5.01638
Gm12346	0.668708	4.02606	3.12631	0.00461726	0.0277283	-2.76168
Gm6828	0.668685	-0.249838	1.19916	0.241777	0.445468	-6.26463
Srp54b	0.66865	2.77749	2.89978	0.0077006	0.0405041	-3.25506
Hs1bp3	0.668625	2.5067	2.6089	0.0151568	0.0667909	-3.88628
Ccdc82	0.668559	4.7333	4.44264	0.000159984	0.00202084	0.484088
Rps12-ps2	0.668306	-1.84015	0.673234	0.507013	0.703219	-6.75381
Vipr2	0.668231	0.164997	1.21093	0.237314	0.441117	-6.25081
2510016D11Rik	0.667478	-0.221789	0.9119	0.370586	0.583531	-6.56364
Sharpin	0.667359	6.63	7.7345	4.51144e-08	2.8214e-06	8.59976
Gm9800	0.667147	2.31439	2.21205	0.0363876	0.125344	-4.68366
Tmem87b	0.666345	5.07507	5.89447	3.85943e-06	0.000107127	4.16862
Erap1	0.666264	7.02313	8.36626	1.08071e-08	9.04842e-07	10.0224
Afdn	0.665887	4.53466	4.05423	0.000435188	0.00439549	-0.49544
4930557K07Rik	0.66575	-0.388948	1.37696	0.180806	0.372905	-6.04337
Gm48194	0.66572	1.03666	1.83978	0.0777794	0.212355	-5.34973
Rbx1-ps	0.665018	1.34499	1.6475	0.112047	0.271342	-5.65746
Gm5844	0.664776	3.34667	2.97612	0.00642027	0.0353727	-3.08387
Plcl2	0.664695	5.21266	4.35316	0.000215714	0.00254636	0.204852
Triobp	0.664212	6.88659	8.62491	6.1132e-09	5.74641e-07	10.589
Gm5436	0.663887	1.47278	1.89146	0.0702772	0.198147	-5.2626
Gpr52	0.663608	-1.04579	0.909337	0.37191	0.584632	-6.56597
Rnps1-ps	0.663277	1.76079	2.28954	0.030819	0.111113	-4.53446
Srpk2	0.663195	4.84459	4.82544	5.94735e-05	0.00092513	1.4582
Gm5814	0.662677	1.61264	2.39793	0.0243286	0.0934826	-4.32028
[truncated: 13,323 more rows]

## Sheet: DE_CD40+IL4+IFNg_v_CD40
genes	logFC	AveExpr	t	P.Value	adj.P.Val	B
Il12a	13.1449	0.0502826	11.6413	1.70453e-09	9.03697e-08	12.1033
Iigp1	9.4978	2.05115	6.98203	4.05116e-06	5.95128e-05	4.30679
Ank2	9.2674	2.48359	37.4274	2.26909e-23	3.4767e-19	41.6691
Gbp2	8.6135	4.71543	10.2029	3.34535e-08	1.05251e-06	9.20101
Dmtn	8.56245	-1.59216	5.32322	4.26712e-05	0.000436454	1.76838
Calhm6	8.28636	0.988756	8.82122	1.31263e-07	3.3283e-06	7.74601
Serpina3f	7.82867	3.24516	11.8982	3.62424e-09	1.73533e-07	11.431
F830016B08Rik	7.71876	-2.12376	7.99035	2.51312e-08	8.31664e-07	9.0624
Batf2	7.36776	1.14775	18.9129	2.90318e-16	3.70688e-13	27.1545
Tgtp1	7.15965	5.70402	12.4446	2.20089e-09	1.13542e-07	11.9397
Ccl17	7.09392	1.96935	4.86433	0.000197636	0.00158544	0.337878
Serpina3n	7.08729	-0.098727	8.42621	4.30393e-08	1.27061e-06	8.6734
F2rl1	6.97248	-0.681931	5.193	6.89854e-05	0.000650623	1.32254
Gm19951	6.69906	2.55457	11.8669	1.75294e-09	9.26157e-08	12.0995
Ms4a6d	6.67891	2.27436	6.68018	6.63857e-06	9.10023e-05	3.79744
Gm8714	6.59039	-2.58087	7.50637	7.65672e-08	2.0912e-06	7.94163
Il12rb1	6.58175	-0.585665	6.30112	4.02225e-06	5.91449e-05	4.11149
Gbp2b	6.55422	-0.535792	7.12362	4.65598e-07	9.47397e-06	6.2358
Serpina3h	6.40482	1.23577	17.0658	3.12808e-15	2.81932e-12	24.8644
Clic5	6.34758	-1.26139	7.73989	4.45581e-08	1.30789e-06	8.48624
Kcnk10	6.32496	-3.02657	3.91227	0.000625939	0.00411615	-1.04226
Serpina3e-ps	6.31718	-2.77571	6.49177	8.71951e-07	1.63525e-05	5.49669
Clec10a	6.24304	-1.06326	6.37076	1.67117e-06	2.82312e-05	4.89177
Gm44284	6.20596	-0.510331	9.87218	4.43111e-10	3.05826e-08	13.1215
Gbp5	6.10106	4.68553	8.64473	2.92218e-07	6.41457e-06	6.99583
Serpina3g	6.09252	8.04302	25.4761	4.75115e-14	2.10428e-11	22.0611
Tnp2	6.02805	-2.92825	5.15295	2.55555e-05	0.000282104	2.11722
Gm47196	6.01709	-2.63162	5.23306	2.07989e-05	0.000238418	2.32238
4930459C07Rik	5.99555	-0.945374	7.93964	2.82017e-08	9.12641e-07	8.94642
Clcn1	5.97567	-1.09823	6.7638	4.48797e-07	9.20544e-06	6.16375
Gm5970	5.96539	-2.33019	5.60176	8.10042e-06	0.000106536	3.26352
Ccl24	5.96474	-0.324636	5.64355	2.10581e-05	0.000240965	2.47853
BC023105	5.9518	-3.05082	6.05498	2.57853e-06	4.05628e-05	4.40917
Gbp3	5.90781	2.61146	8.02418	6.60009e-07	1.28496e-05	6.14638
Fam131b	5.80601	0.283354	9.25613	2.8908e-09	1.41363e-07	11.2906
Serpina3i	5.77342	-0.167815	7.86805	5.64755e-08	1.59948e-06	8.30455
Ikzf2	5.74128	1.92022	8.23859	3.22062e-07	7.00942e-06	6.82911
Cd300lf	5.69544	-0.256744	3.70312	0.00195095	0.0104776	-1.98732
Gm12187	5.56825	-3.30584	5.15261	2.55783e-05	0.000282153	2.11633
Tbx21	5.54964	0.588825	8.93094	9.68427e-09	3.81277e-07	10.126
Dlx1	5.54836	-3.61503	3.76362	0.000914025	0.00560412	-1.41159
Serpina3m	5.50531	-2.26683	6.4415	9.86803e-07	1.80643e-05	5.37248
Fcgr4	5.43865	0.410013	6.56811	3.00405e-06	4.60741e-05	4.44707
Mgl2	5.39536	-0.465123	5.00651	8.08277e-05	0.000741139	1.11408
Tgtp2	5.30954	5.50053	13.5206	6.43343e-10	4.10721e-08	13.1587
Gm4841	5.18999	-2.54236	5.55632	9.0942e-06	0.000116995	3.14789
Kcne3	5.16484	-1.48634	4.86447	5.8821e-05	0.000571138	1.30508
Gm12185	5.1541	2.52757	11.077	1.95438e-09	1.02202e-07	11.9157
Mybpc1	5.15388	0.0915768	6.31519	3.60839e-06	5.38867e-05	4.20936
Tigit	5.11952	2.25899	8.18453	3.48024e-07	7.46839e-06	6.74879
Gbp7	5.03389	0.763346	5.53321	3.74797e-05	0.000391455	1.95815
Gm17809	4.98504	-1.59928	4.35965	0.000222706	0.00175259	-0.00350316
Olfr56	4.97893	-1.32934	3.84702	0.00100554	0.0060633	-1.42792
Gvin-ps2	4.92771	0.869711	10.8938	5.97329e-11	5.68465e-09	15.1299
Socs1	4.78309	5.87172	12.5778	1.81056e-09	9.53311e-08	12.1313
Ighe	4.75428	-3.7999	3.31623	0.00280645	0.0138881	-2.49694
Col17a1	4.72252	1.50145	11.4611	3.30336e-11	3.39692e-09	15.7521
Apol11b	4.6927	-1.6568	4.2254	0.000295189	0.00220736	-0.294025
Sell	4.69187	4.77032	8.6966	2.66988e-07	5.92011e-06	7.08625
Gvin-ps4	4.68008	1.04816	10.6401	9.71137e-11	8.26653e-09	14.6433
Pdgfc	4.66887	-3.15999	3.16031	0.0041147	0.0189155	-2.86339
Grm1	4.63079	-1.96094	4.79931	6.36282e-05	0.000608559	1.21051
Gvin2	4.62398	5.79407	16.2062	3.47412e-11	3.502e-09	16.0029
Gm4951	4.61607	-0.882616	3.75785	0.0013488	0.00771996	-1.69349
Unc5a	4.53919	-0.863321	6.43151	1.0114e-06	1.84047e-05	5.34777
Ifi47	4.52858	4.49398	7.39357	2.03442e-06	3.31963e-05	5.01123
Gvin1	4.50698	5.84531	15.8235	4.98742e-11	4.86734e-09	15.6531
Ido1	4.45181	2.65249	8.82022	9.87275e-08	2.60811e-06	8.00212
Apol7e	4.44024	2.05754	6.88802	3.02049e-06	4.628e-05	4.53541
Ralgds	4.33526	4.9706	12.7823	1.061e-09	6.13459e-08	12.6429
Xdh	4.30751	2.82729	11.8766	2.06637e-10	1.53694e-08	14.0857
Upp1	4.29621	1.26432	5.35448	5.57674e-05	0.000546684	1.5618
Insl6	4.28751	3.21114	16.6104	2.76711e-14	1.32493e-11	22.7741
Hcar2	4.23806	-1.45381	2.84795	0.0103803	0.0394463	-3.67493
Gm16793	4.2155	-1.42239	4.85272	5.54269e-05	0.000544391	1.34745
Gm48545	4.20615	-2.81745	3.85102	0.000731816	0.00468496	-1.19487
Asgr2	4.18384	-0.752013	4.87563	5.94485e-05	0.000575771	1.30182
Slc30a4	4.17505	6.75466	26.3446	8.49779e-16	8.68021e-13	25.8578
Rasl11a	4.17292	-2.29469	2.82955	0.00953761	0.0368656	-3.64211
Iglv1	4.11051	0.490037	1.67051	0.115241	0.24198	-5.84433
Gna14	4.09834	-2.80001	3.04348	0.00546149	0.023612	-3.13306
Ccnd2	4.09745	5.79272	10.9883	1.16357e-08	4.35897e-07	10.2637
Tldc2	4.0931	-2.38706	2.69785	0.0128762	0.0465633	-3.92442
F730048M01Rik	4.05939	-3.05128	4.16239	0.000329597	0.00242909	-0.413793
Ly6a	4.05067	6.04616	12.9069	1.15601e-09	6.58456e-08	12.5724
Cyp4f39	4.04594	-4.05879	2.97361	0.00645893	0.0270393	-3.29215
4930417H01Rik	4.04547	-0.662662	4.63789	0.000116947	0.00101292	0.645266
Gm15478	4.03933	-0.93574	4.84818	5.60805e-05	0.000548351	1.33581
Gm42648	4.03842	-1.42434	5.55669	9.08563e-06	0.000116983	3.14883
Ly6i	4.00175	1.26731	6.6418	2.20904e-06	3.55162e-05	4.73539
Gvin-ps1	3.97589	1.20034	11.2002	3.35557e-11	3.4276e-09	15.7066
Gm18562	3.96103	-2.01018	3.99543	0.000505995	0.00346884	-0.834185
Cpm	3.93716	-1.06878	4.48634	0.000143394	0.00120454	0.406834
Gvin3	3.92539	6.26896	15.3995	6.92939e-11	6.32791e-09	15.3312
P2ry1	3.91564	0.375208	8.15679	1.72558e-08	6.07005e-07	9.44064
Clec7a	3.90477	6.48592	11.8135	4.29022e-09	1.9702e-07	11.2673
Bloc1s6os	3.88341	-2.75863	3.72421	0.00101014	0.00608148	-1.50889
Gm43961	3.8747	-1.83131	3.72888	0.000998247	0.00603597	-1.49737
Hba-a1	3.8592	0.987019	2.32056	0.0345502	0.0993204	-4.76002
Gpr33	3.83216	3.41444	10.933	2.27442e-09	1.16162e-07	11.7588
F3	3.82651	-2.68608	2.16279	0.0417344	0.114824	-4.99822
Tslp	3.82045	-2.26952	2.72392	0.0119403	0.0439466	-3.86004
Ehd2	3.80356	-0.801269	4.82759	5.91445e-05	0.000573915	1.28302
Gvin-ps5	3.79989	-0.955004	5.44554	1.20659e-05	0.000149332	2.86551
Itgb3	3.76856	4.22144	4.38028	0.000520222	0.00354733	-0.641725
Tmem26	3.72501	-2.31116	3.58015	0.00145328	0.00821061	-1.86201
Notch3	3.69492	-1.78245	3.18247	0.00399569	0.0184849	-2.8276
Ly6c1	3.69408	1.19417	7.20927	3.26246e-07	7.07151e-06	6.5733
Kif1a	3.66926	3.21738	13.7302	2.27573e-12	3.83174e-10	18.4665
Nrg2	3.66454	2.69264	18.8014	3.33175e-16	3.92685e-13	27.0227
Gm2147	3.6559	-0.619163	6.24306	1.61262e-06	2.74539e-05	4.87971
Gvin-ps3	3.62515	0.182318	7.26452	1.35145e-07	3.40015e-06	7.37016
Gm8918	3.61696	-2.32677	3.08374	0.00495554	0.0218752	-3.04063
Igtp	3.56834	4.78657	8.54821	3.10517e-07	6.77741e-06	6.92329
Tbc1d16	3.55184	3.20619	7.00923	2.93629e-06	4.51643e-05	4.59305
Oasl2	3.53562	4.41523	7.553	1.48171e-06	2.55661e-05	5.32721
Cst7	3.52565	0.448214	5.75481	7.6153e-06	0.000101374	3.37513
Dusp4	3.51218	3.27127	7.85192	5.69558e-07	1.13041e-05	6.23911
Cish	3.4837	3.1038	9.02733	4.29411e-08	1.27016e-06	8.79136
Epha1	3.45287	0.24316	5.3696	1.86109e-05	0.000217344	2.47267
Ly6a2	3.40313	-0.142136	4.01063	0.000655555	0.00427786	-1.01711
Insrr	3.40179	-3.1337	3.29311	0.00297123	0.014518	-2.55172
Zbp1	3.39798	4.71238	9.14321	1.14861e-07	2.96278e-06	7.92285
Aldh1a2	3.39757	1.74893	5.27777	6.02428e-05	0.00058236	1.4678
Sdc4	3.39513	4.8862	7.76265	1.08152e-06	1.95184e-05	5.65251
Cass4	3.38647	1.36117	5.92324	9.37551e-06	0.000120412	3.2611
2010310C07Rik	3.36693	-2.2709	2.8689	0.00828464	0.0329964	-3.52725
Pecam1	3.35553	5.30038	11.5767	3.75528e-09	1.77871e-07	11.3671
Azin2	3.3406	1.03312	6.53959	1.19277e-06	2.11769e-05	5.23911
Gm8221	3.32399	9.03216	6.17906	1.65644e-05	0.000195968	2.86668
Ms4a6c	3.2959	4.63334	7.38819	1.95181e-06	3.21094e-05	5.04614
Sfmbt2	3.28848	-1.93069	2.89068	0.00786857	0.0316602	-3.47869
Tmem229b-ps	3.2835	-0.251555	6.16677	1.94998e-06	3.21094e-05	4.68922
Gbp11	3.26754	-1.06221	3.82404	0.000783873	0.00495483	-1.2619
Cfap157	3.25961	-1.72974	3.51961	0.00169182	0.00932446	-2.00911
D930048N14Rik	3.2591	-0.867975	4.95139	4.29612e-05	0.000438835	1.60048
Ppargc1b	3.24059	-1.29711	3.76718	0.000905796	0.00556927	-1.40278
Gbp4	3.21642	4.35581	5.68107	4.0636e-05	0.000418994	1.94643
Brdt	3.20693	-1.17171	3.90031	0.000645354	0.00422569	-1.0721
Gm8202	3.19976	-1.39588	3.88219	0.000675906	0.0043901	-1.11728
Maml2	3.18879	2.32281	10.4615	1.46119e-10	1.16606e-08	14.2386
Lifr	3.18136	1.49462	6.45111	2.1559e-06	3.48725e-05	4.69737
Gm42798	3.17562	-1.23809	3.76583	0.000908921	0.00558176	-1.40613
Rasgrp1	3.17485	0.671785	4.21479	0.000481148	0.00333884	-0.670355
Gm31374	3.16402	-1.88912	3.40062	0.00227689	0.0119067	-2.29579
Gm45779	3.15762	-2.13454	2.60659	0.0152367	0.0530465	-4.09688
Tcf7l2	3.15414	4.51697	14.5459	5.28482e-12	7.6179e-10	17.7183
1700025N23Rik	3.1497	-0.995359	4.76989	6.86551e-05	0.000648941	1.1351
Apol7b	3.12415	3.59412	7.99522	4.12019e-07	8.62425e-06	6.55813
Mapk13	3.11876	2.38246	8.57649	2.15855e-08	7.30096e-07	9.32827
Bex6	3.11302	1.57608	9.31359	1.40002e-09	7.71623e-08	11.9663
Cxcl9	3.11286	8.09813	8.03122	7.40652e-07	1.42387e-05	6.0458
Ttc12	3.11122	-2.06902	3.29308	0.00297145	0.014518	-2.55179
Ms4a4a	3.11076	0.911866	2.03141	0.0599611	0.150045	-5.26739
Slc1a2	3.09766	-1.84152	3.10489	0.00470817	0.0210439	-2.99188
Samhd1	3.0769	9.35962	32.7417	2.63748e-20	1.34705e-16	35.3418
Ighv1-53	3.05648	-1.3453	0.822686	0.423369	0.597021	-6.85071
Cnr2	3.05427	5.02077	17.341	8.6132e-14	2.87276e-11	21.7051
Pde4c	3.04811	0.414167	8.07541	2.07285e-08	7.04218e-07	9.25617
Tcaf2	3.04232	-2.88721	2.87008	0.00826171	0.0329222	-3.52463
Rbm11	3.04002	-1.26577	4.4477	0.000157905	0.00130357	0.31094
Hk3	3.03323	6.72536	14.1631	1.76161e-10	1.3632e-08	14.4042
Rap1gap	3.0291	3.74458	7.17832	2.12803e-06	3.45766e-05	4.91777
Gm3320	3.02062	-1.75198	3.57626	0.00146757	0.00827607	-1.87148
Sphk1	3.01675	-1.19911	2.38183	0.0274097	0.0834106	-4.5981
Car13	3.01368	1.48355	5.9719	6.64016e-06	9.10023e-05	3.57102
Gm11628	3.01089	-2.19219	3.35172	0.00257063	0.0130333	-2.41259
Ms4a4c	3.00838	4.85839	6.31956	1.2589e-05	0.000154558	3.14342
Gm8557	3.00409	-1.8609	4.07913	0.000408247	0.00291167	-0.623847
Gm20688	2.99137	-0.0104208	5.18969	2.32513e-05	0.000260612	2.21133
Dnah8	2.97045	-0.846473	2.92055	0.0081025	0.0324312	-3.47106
Gm44941	2.96528	-2.00433	3.22607	0.00350369	0.01661	-2.70972
Hbb-bs	2.96501	1.36324	1.87454	0.0801497	0.186039	-5.52703
Clnk	2.96081	1.89247	9.4912	9.66938e-10	5.74033e-08	12.3381
Gm49207	2.955	-2.0428	2.92606	0.00723471	0.0296233	-3.39942
Iglc1	2.9528	0.159243	1.056	0.307436	0.483231	-6.63137
Pdcd1lg2	2.94813	6.72563	14.6201	8.53203e-11	7.42771e-09	15.1054
Irgm2	2.94745	5.29245	18.2192	2.66447e-14	1.31693e-11	22.8299
Apol7a	2.93474	5.85412	7.24169	2.59669e-06	4.08067e-05	4.76053
Cnn3	2.93347	3.6355	8.01698	3.50115e-07	7.50275e-06	6.70763
Aff3	2.92902	4.28528	6.39827	1.03789e-05	0.000131209	3.33182
Casp6	2.91351	5.69537	12.163	1.36677e-09	7.58755e-08	12.3572
Tet1	2.90924	-1.52095	3.85678	0.000721166	0.00462747	-1.18056
Ube2l6	2.90608	5.37253	8.3258	4.28593e-07	8.86221e-06	6.59233
Cacnb2	2.90167	2.00004	7.8602	5.36285e-08	1.53588e-06	8.34912
Fcgr3	2.89436	1.75534	3.44237	0.00339508	0.0161954	-2.5342
Tgfb3	2.89134	2.4281	6.99104	1.00066e-06	1.82738e-05	5.52673
Plxdc2	2.88959	0.77097	7.41737	9.42893e-08	2.51252e-06	7.73221
Kitl	2.87443	-2.02114	2.2917	0.0309641	0.0914305	-4.74237
Fn1	2.87154	0.413935	2.51637	0.0227376	0.0724142	-4.38207
Myo1e	2.86716	-0.247389	2.73751	0.013338	0.0478942	-3.90872
4933424M12Rik	2.86709	-0.520261	5.4779	1.11083e-05	0.000138987	2.94806
Gbp6	2.86122	-2.01599	2.33266	0.0282211	0.0852699	-4.66023
Gm48065	2.86076	-1.05612	3.41249	0.00221065	0.0116103	-2.26734
4930483K19Rik	2.85983	-1.49999	3.3964	0.00230088	0.0119871	-2.30589
Igkv1-117	2.85669	0.100992	1.04327	0.313105	0.48933	-6.64458
Gbp10	2.85495	-1.71177	2.09319	0.0486305	0.12861	-5.12945
Nrip3	2.85327	-1.38201	2.87677	0.00819149	0.0326849	-3.51399
Gm17276	2.84143	-2.4765	2.67269	0.0130951	0.047199	-3.95612
Flt4	2.84031	1.89096	8.03049	2.5405e-08	8.35189e-07	9.06203
Plaat3	2.8377	5.9331	29.5549	7.07109e-21	5.41717e-17	36.8977
Gm12250	2.82911	2.33576	3.36664	0.00409649	0.0188601	-2.7097
Cxcl11	2.82484	-0.720928	3.70241	0.00106749	0.00635928	-1.56259
Clcn5	2.802	4.98442	23.0544	2.74123e-18	1.05003e-14	31.5458
6430550D23Rik	2.78536	-1.43459	3.63872	0.00125391	0.0072857	-1.71893
Edil3	2.77513	-0.711253	3.94601	0.000574232	0.00384041	-0.957971
Gm16578	2.7727	-1.10178	4.38248	0.000186879	0.00151101	0.144714
Gm37419	2.76142	-1.76157	3.06733	0.00515611	0.0225335	-3.07838
E430024P14Rik	2.76034	1.26908	7.72091	4.65498e-08	1.35855e-06	8.44224
Sirpa	2.75839	3.44298	3.14796	0.00653095	0.0272663	-3.16299
Irgm1	2.75292	6.78281	9.51665	7.76327e-08	2.11277e-06	8.33728
2700029L08Rik	2.75003	-1.3702	3.50505	0.00175465	0.00960513	-2.04437
Baiap2	2.74577	5.86309	15.5696	5.3199e-12	7.6179e-10	17.7543
Ltc4s	2.7396	-1.88342	3.2253	0.00351024	0.016628	-2.71151
Gm8113	2.73321	-1.0713	2.54189	0.0187556	0.0624183	-4.26339
Gvin-ps6	2.71079	-0.0625331	4.00607	0.000525483	0.00357041	-0.855904
Stk36	2.70986	-2.21768	3.35428	0.00255432	0.0129809	-2.40647
Spock2	2.70712	-1.43336	2.62191	0.0149098	0.0521928	-4.07141
Cdh17	2.701	0.942597	6.10252	2.28927e-06	3.66523e-05	4.52841
Dpy19l3	2.69859	2.74668	10.7404	8.0073e-11	7.11026e-09	14.8365
Nipal4	2.69408	-1.94643	2.7187	0.0117749	0.0435469	-3.85701
Spata24	2.68113	-1.38447	2.40358	0.024863	0.0775868	-4.5321
Art3	2.67864	-1.8088	2.36041	0.0265171	0.0813079	-4.60443
Fam83f	2.67255	1.95627	10.2705	1.99824e-10	1.50084e-08	13.9203
A930007I19Rik	2.67061	3.2266	10.7208	1.57171e-10	1.24776e-08	14.2066
Fgl2	2.66978	8.67506	16.6941	7.35542e-12	9.88594e-10	17.4767
Gm44448	2.66599	-0.819864	3.78071	0.000875197	0.00541809	-1.36931
Pxmp2	2.66199	0.360619	4.91656	4.70016e-05	0.000472855	1.51118
Gm15236	2.65289	-1.59754	3.31636	0.00280557	0.0138881	-2.49664
Pou3f1	2.64415	-1.75961	3.0138	0.00586575	0.0250558	-3.20085
Gm7493	2.63771	-2.21761	2.49734	0.0195059	0.0642731	-4.32508
Il27	2.63005	-0.172173	4.35195	0.000202205	0.00161448	0.0670022
Glrx	2.62108	5.99583	22.4877	1.52832e-17	3.90283e-14	29.9115
Lrp8	2.61945	6.0264	8.64602	2.62991e-07	5.83993e-06	7.09032
Egr3	2.61839	3.74162	8.20183	1.76821e-07	4.24648e-06	7.35676
Ccin	2.60484	-1.75702	2.72035	0.0117298	0.0434011	-3.85342
Dmwd	2.60304	0.118861	3.11713	0.0055024	0.023742	-3.07992
Slc45a3	2.60274	-0.681075	3.38358	0.00237531	0.012283	-2.33655
Gm5431	2.58946	0.804197	4.41115	0.000228109	0.00178411	0.00551902
Fbn1	2.57855	-2.55369	1.97363	0.0596448	0.149571	-5.33056
Perp	2.57357	-1.44509	2.6197	0.0147875	0.051895	-4.06912
Tmtc4	2.56975	2.21535	8.80536	4.12979e-09	1.91747e-07	10.8789
Col23a1	2.55871	1.21913	8.9972	2.73443e-09	1.35151e-07	11.2935
Parm1	2.53832	-1.63658	2.18013	0.0396103	0.110427	-4.95965
Hip1	2.53577	6.51814	13.7594	1.26435e-10	1.03044e-08	14.6921
Ptgs2	2.53466	0.884419	2.35556	0.0316913	0.0931611	-4.6884
Pros1	2.53418	1.74806	6.90792	3.36531e-07	7.25222e-06	6.46047
Mlkl	2.53381	1.80123	8.2953	1.26552e-08	4.66894e-07	9.75259
Gm37019	2.53339	-1.60679	2.38292	0.0252423	0.0784222	-4.55952
Hspa1l	2.53135	-2.00605	2.21898	0.0358544	0.102093	-4.87904
Cfap126	2.52603	0.829436	7.22399	1.48753e-07	3.688e-06	7.27369
BE692007	2.52478	1.97793	3.90232	0.00118052	0.00691432	-1.51017
Gm9517	2.52157	-1.72739	3.79181	0.000850857	0.00528617	-1.34183
Il18bp	2.52027	2.66358	9.52836	8.95335e-10	5.40092e-08	12.4153
Fosb	2.51636	4.00482	4.38751	0.000505881	0.00346884	-0.616869
Lap3	2.51182	5.62371	18.5762	3.69528e-15	3.14551e-12	24.7178
Prdm1	2.50903	3.78659	3.80363	0.00167893	0.00926012	-1.82028
Prss16	2.48871	0.235299	4.67332	8.8124e-05	0.00079754	0.887685
Gnb4	2.47126	6.56935	20.4	1.24329e-15	1.1906e-12	25.7428
Apol7c	2.46763	10.8029	6.96474	4.1837e-06	6.11666e-05	4.2743
Slco4a1	2.46511	2.26968	3.58813	0.00246997	0.0126419	-2.22327
Gm33524	2.46112	-2.15938	2.34927	0.0270694	0.0825225	-4.6249
Epha2	2.45699	3.98684	9.23193	1.84206e-08	6.38552e-07	9.59536
Gm10521	2.45338	-0.506498	2.74552	0.0119382	0.0439466	-3.84094
Gm9888	2.45101	-0.473914	4.17037	0.000322896	0.00238627	-0.393615
Rgl1	2.44994	1.38709	3.38816	0.00347817	0.0165197	-2.58741
Rmi2	2.43454	2.05846	6.92859	3.85129e-07	8.18439e-06	6.34766
Gm47283	2.41761	5.40845	3.5688	0.00274341	0.0136742	-2.30729
Insm1	2.41657	0.837615	1.93067	0.0719768	0.171861	-5.43431
Id1	2.41623	4.25468	8.21293	2.28489e-07	5.22523e-06	7.13001
Slc7a8	2.41145	4.03891	9.76848	5.18495e-09	2.29607e-07	10.8412
Gm16589	2.40918	-0.717715	3.89933	0.000646974	0.00423449	-1.07455
Gatm	2.40912	7.28202	18.5089	7.28236e-14	2.65667e-11	21.8714
Dgkh	2.40333	4.54437	11.0153	7.78989e-10	4.79344e-08	12.7589
Ccpg1	2.39978	-2.50565	2.0615	0.0498655	0.131067	-5.17311
Mest	2.38428	0.593382	6.4709	9.17863e-07	1.70115e-05	5.44518
Arid5b	2.3841	4.36003	9.74404	9.06842e-09	3.64313e-07	10.3257
Zyx	2.38183	9.59104	12.7682	9.81464e-10	5.78384e-08	12.7142
Pou6f1	2.37676	1.17433	6.49055	8.74571e-07	1.63816e-05	5.49368
Hcar1	2.36427	-3.28757	1.67437	0.106603	0.228603	-5.8279
Actr3b	2.35246	-2.38849	2.22199	0.0356256	0.101671	-4.87328
Gm6576	2.34997	-0.963062	3.85155	0.000730833	0.00468137	-1.19356
Gm50254	2.34559	-1.81211	2.73304	0.0113896	0.0424705	-3.82592
Tcf7l1	2.34408	-1.39098	2.98522	0.0062819	0.0264281	-3.26583
Vps37d	2.34253	1.01575	6.26041	1.54459e-06	2.64722e-05	4.92294
Pkd1l2	2.34023	-1.86448	2.75952	0.0107091	0.0404647	-3.76829
1110002J07Rik	2.33765	2.31793	6.94206	4.31752e-07	8.91551e-06	6.25093
Gm37084	2.3347	-0.850455	3.06362	0.00520248	0.0226649	-3.08689
Otud1	2.33045	4.50462	12.4085	2.22017e-11	2.40548e-09	16.2209
Ier3	2.32586	7.17368	7.86321	9.27397e-07	1.71613e-05	5.81057
Gm38158	2.30781	1.07873	5.46347	1.15253e-05	0.000143921	2.91126
Cd84	2.30586	3.49663	4.3162	0.000561141	0.00376271	-0.731933
Camk2b	2.30239	0.743943	2.99731	0.00760482	0.0308341	-3.37131
Gm42735	2.29343	-0.472184	3.69436	0.00108946	0.00646752	-1.58239
Wars	2.28902	6.79261	13.906	6.70264e-11	6.18662e-09	15.295
Triqk	2.2848	-1.68953	2.56307	0.0168207	0.0572981	-4.18846
Map3k12	2.26847	4.42034	14.3836	1.50059e-13	4.69226e-11	21.0797
1700072G22Rik	2.26579	-1.54136	2.04614	0.0520371	0.134968	-5.20471
Abcb1a	2.26567	1.50721	4.67339	0.000126614	0.00108319	0.600043
Bcar3	2.26558	-0.0967424	2.33921	0.0306075	0.0906919	-4.68934
Stat1	2.26543	6.20734	13.2401	1.06116e-10	8.92414e-09	14.8224
9930014A18Rik	2.26514	-2.495	1.8139	0.0817896	0.188618	-5.60376
Samd15	2.25781	-0.872644	3.03588	0.00556243	0.0239403	-3.15046
Gm25777	2.25653	-1.8848	2.41124	0.0236248	0.0745428	-4.5008
Zfp872	2.25636	-0.42578	2.78252	0.010655	0.0403002	-3.74539
Gpr15	2.25312	-2.67976	1.53491	0.137443	0.274972	-6.03752
Gm42962	2.25146	1.34001	6.7775	4.3395e-07	8.9368e-06	6.1975
Gm7160	2.24667	-0.568198	2.86495	0.00851697	0.0336506	-3.5467
Gm20511	2.24478	-1.24842	3.02066	0.00576988	0.0246875	-3.18522
Flt1	2.24305	1.46917	4.50493	0.000195111	0.00156929	0.175766
Zfp961	2.24209	3.40815	10.5869	1.07629e-10	8.92414e-09	14.5404
Phactr1	2.24137	-0.0823098	3.58713	0.00142799	0.00809457	-1.845
Gvin-ps7	2.22371	7.36744	11.3764	3.99939e-09	1.86762e-07	11.2883
Apol10b	2.22241	3.53847	5.53515	3.89512e-05	0.000404617	1.9271
Cdc42ep2	2.21637	3.5233	6.82745	1.89849e-06	3.14813e-05	4.92151
Tagap	2.2079	5.8151	9.66119	3.55876e-08	1.09493e-06	9.06679
Pear1	2.1933	-1.04784	2.41624	0.0235783	0.0744528	-4.49495
Treml2	2.18678	2.15567	3.76196	0.00155677	0.00868007	-1.79244
Creb5	2.1781	-1.91343	2.35357	0.0268167	0.082008	-4.61637
Mcpt8	2.1754	-0.133494	2.12393	0.0475845	0.12649	-5.08843
Pla2g12a	2.17418	2.57233	7.385	1.23772e-07	3.16074e-06	7.48097
Hrh2	2.16866	4.53981	12.5909	7.61364e-12	1.0144e-09	17.2418
Gm22935	2.16782	-0.925836	3.68688	0.00111027	0.00657155	-1.60078
Tox3	2.16738	1.59263	7.09413	2.02579e-07	4.74605e-06	6.96315
Bank1	2.16619	-1.46823	2.3348	0.0279376	0.0846638	-4.65359
Septin3	2.16302	6.82338	9.85972	3.54613e-08	1.09493e-06	9.09978
Fabp7	2.1614	0.107627	2.89201	0.00864425	0.0340744	-3.53263
Gm49553	2.16105	-0.265698	4.45804	0.000153742	0.00127539	0.337317
P2ry13	2.15997	-0.280099	3.06328	0.00528987	0.0229737	-3.0975
Csnk2a1-ps1	2.15745	-0.657919	4.09279	0.00039417	0.00283107	-0.589428
Pfkp	2.15707	8.47366	15.2676	1.2585e-11	1.51832e-09	16.9314
Mex3a	2.15594	-0.541385	3.57741	0.00146334	0.00825881	-1.86869
Acyp2	2.15517	-2.01774	2.38214	0.0251889	0.0783167	-4.55933
Dse	2.15233	5.52544	15.4554	1.93772e-13	5.70956e-11	20.8874
Oas1g	2.15014	1.73678	3.26254	0.00458699	0.0206529	-2.85651
Gm15283	2.14637	-0.198166	4.11157	0.000375604	0.00272361	-0.542087
Rmdn3	2.14494	4.45307	15.5676	2.54051e-14	1.31693e-11	22.8239
Cdkl3	2.13352	0.933693	5.09842	2.94065e-05	0.000319325	1.97748
Gm17322	2.13	-2.75048	1.436	0.163476	0.311966	-6.17706
Slamf1	2.12861	-0.530559	3.62672	0.00129245	0.00745311	-1.7483
Popdc2	2.12758	-2.64645	1.7031	0.101029	0.219912	-5.78289
Gm8416	2.12407	-1.59112	3.27384	0.0031157	0.0151072	-2.59727
Gm29585	2.12326	0.152884	4.96754	4.12067e-05	0.00042381	1.64192
Cybb	2.12119	3.18453	4.81991	0.000166136	0.00135834	0.454835
Pnp2	2.121	3.24558	10.8463	6.53962e-11	6.07273e-09	15.0392
Gm6506	2.11714	-0.240931	3.81981	0.000792359	0.0049961	-1.2724
Gm2446	2.11699	-1.82934	2.46449	0.0209919	0.0681642	-4.39256
Gm7527	2.11492	-1.49059	2.29007	0.0307841	0.0910215	-4.74155
Ocln	2.11223	-1.71208	1.73318	0.0965229	0.212825	-5.73721
Gm38372	2.10779	1.26143	4.10963	0.000478349	0.00332846	-0.725042
Aig1	2.1076	2.54038	10.3652	1.65828e-10	1.29634e-08	14.1073
Gm37233	2.10651	-0.666212	2.0066	0.058548	0.147542	-5.28739
Pde7b	2.10357	-0.285016	2.47715	0.0217134	0.0698794	-4.39669
4930512J16Rik	2.09843	-1.8356	2.22233	0.0355998	0.101671	-4.87263
Alpk2	2.0973	4.06792	7.22955	1.03433e-06	1.87773e-05	5.56216
Mylk	2.09617	-1.14864	2.7442	0.0110979	0.0416771	-3.80167
Gm2436	2.09613	-1.8256	2.43768	0.0222819	0.0712295	-4.44724
1700086P04Rik	2.09492	-1.87561	2.02071	0.0542133	0.139162	-5.24682
Gm9847	2.08996	0.277762	4.33499	0.000211254	0.00168148	0.0238551
Gm26826	2.08963	-1.97963	1.62002	0.118613	0.247231	-5.91214
Rab19	2.08672	3.17831	11.6043	1.59383e-11	1.82244e-09	16.4503
Gm16024	2.07957	-1.95662	1.95221	0.062271	0.154521	-5.3682
Fam71a	2.07946	-1.969	2.33365	0.0280073	0.0847817	-4.65586
Hpx	2.07841	-1.6994	2.74433	0.0110947	0.0416752	-3.8014
Hfe	2.07814	6.32669	6.2162	1.50938e-05	0.000181386	2.95713
9430034N14Rik	2.07612	-0.035919	4.52544	0.000129165	0.00110071	0.509388
Ptpro	2.07154	5.50927	6.63202	6.62817e-06	9.10008e-05	3.78487
Gm13590	2.06956	-0.684073	3.03089	0.00562956	0.0241546	-3.16185
Rpl21-ps7	2.06849	-1.48184	2.8068	0.00958869	0.037035	-3.6647
Enthd1	2.06384	-0.925118	2.97582	0.00642494	0.0269264	-3.28715
Arhgef10	2.06318	1.5234	6.73024	4.86722e-07	9.86448e-06	6.0822
Glipr2	2.06248	5.87735	8.80018	1.42137e-07	3.54693e-06	7.67063
Spsb1	2.06118	4.32885	6.65583	4.29267e-06	6.22844e-05	4.16534
Gm37760	2.05412	-0.673498	2.87661	0.00813513	0.0325363	-3.51009
Nlrp1a	2.054	2.36502	8.49451	8.13832e-09	3.29011e-07	10.1967
Slc52a3	2.05227	3.38514	8.36168	2.05067e-08	6.98231e-07	9.32978
5430414B19Rik	2.04024	-1.66725	1.63745	0.115602	0.242437	-5.88651
Ms4a6b	2.03702	3.35824	5.22959	6.5893e-05	0.000627478	1.37501
Morrbid	2.03534	4.39918	8.33411	1.03689e-07	2.7065e-06	7.86283
Gm15559	2.03527	-0.246444	4.18443	0.000311422	0.00231183	-0.358062
Gpr18	2.03523	2.96395	8.61338	6.26934e-09	2.6683e-07	10.4591
Camkk1	2.03221	-0.683242	2.65686	0.0135806	0.0485832	-3.99
Prkcq	2.03049	-1.03763	1.8701	0.0753258	0.177533	-5.51661
Igha	2.03019	5.4133	1.58586	0.133337	0.269417	-5.96864
Gm44981	2.02821	-1.53575	2.04671	0.0514045	0.133857	-5.19995
Tmem106a	2.02598	5.01397	14.8575	7.49397e-14	2.67029e-11	21.7639
C630043F03Rik	2.02327	-1.47513	2.1362	0.0427029	0.116749	-5.03548
Gm15247	2.01917	-1.66681	2.55025	0.0173159	0.0586719	-4.21527
Capns2	2.01391	-0.969846	2.90694	0.00757104	0.0307294	-3.44233
Ppp2r3a	2.0134	3.73637	9.33827	2.38305e-09	1.20505e-07	11.4823
Lck	2.01176	-1.20755	1.92547	0.0667719	0.163275	-5.41936
Nfil3	2.00607	6.16968	10.4931	7.43644e-09	3.05472e-07	10.614
Aqp3	2.0018	-0.859699	2.63565	0.0142579	0.0504345	-4.03525
Epcam	2.00042	0.451167	2.85139	0.00967734	0.0373192	-3.63194
Rab9b-ps1	1.99991	-1.45843	2.19272	0.0379115	0.106681	-4.92911
Prnp	1.99936	3.83665	8.35341	3.93841e-08	1.18091e-06	8.7382
Tbxas1	1.99287	6.63535	14.6332	4.48505e-12	6.67184e-10	17.8774
Gm17767	1.9841	2.11474	5.81865	5.3577e-06	7.56288e-05	3.69741
Tppp3	1.97583	1.36295	4.1467	0.00041512	0.00295424	-0.597259
Itpka	1.9718	-2.569	1.58898	0.124711	0.256452	-5.95801
Gm44576	1.96842	-1.92066	2.32526	0.0285237	0.0859637	-4.67244
Gm15719	1.96806	-0.845923	2.56519	0.0167403	0.0571815	-4.18403
Cd300lb	1.96707	-0.0267957	3.0543	0.00538373	0.0233021	-3.11555
B930059L03Rik	1.96502	-1.58697	2.30689	0.0296843	0.0884776	-4.70861
Mospd1	1.96208	4.68711	15.1338	4.8068e-14	2.10428e-11	22.1991
Mfhas1	1.95996	5.58801	10.5061	3.50337e-09	1.68272e-07	11.3072
Nrp1	1.95732	4.69994	10.0644	2.21865e-09	1.14075e-07	11.6657
Adora3	1.95269	0.0936895	3.76735	0.000905413	0.00556915	-1.40237
Erdr1	1.95071	4.2395	3.00438	0.0087652	0.0344272	-3.45038
Gm6264	1.94884	-0.724493	3.30525	0.00288361	0.0141793	-2.52299
Gm9108	1.94475	1.17622	4.8485	5.60334e-05	0.000548351	1.33664
Kynu	1.93963	6.78931	8.26875	4.08529e-07	8.58639e-06	6.62347
Gm16332	1.9347	-1.63873	2.66664	0.0132787	0.0476925	-3.96908
Zscan18	1.93427	-0.9808	2.78197	0.0101625	0.0388111	-3.71922
Gm12026	1.93305	-1.06746	2.84067	0.00885519	0.0347183	-3.58993
Bbx	1.93204	6.3164	14.7066	1.66231e-12	2.96161e-10	18.8185
Cyp2s1	1.92524	0.242907	2.24995	0.0366084	0.103759	-4.85525
Tnfsf14	1.92409	-0.69422	2.06432	0.0510364	0.133126	-5.17794
Ly6c2	1.92287	3.90657	5.70889	2.53665e-05	0.000280423	2.34771
Trim16	1.91163	-0.695953	3.29674	0.00294474	0.0144335	-2.54313
Oas2	1.90758	1.19555	2.12475	0.0493239	0.12983	-5.10043
Arg1	1.90656	-1.04667	2.14703	0.0418621	0.11501	-5.01631
Nectin2	1.9044	1.20289	4.55026	0.000121138	0.00104332	0.572818
Gm17334	1.90414	3.75231	11.2182	3.24469e-11	3.35913e-09	15.7402
Gm23119	1.90328	-1.62519	2.63988	0.0141202	0.0500862	-4.02623
Gm6645	1.89923	-1.29233	2.87437	0.00817821	0.0326457	-3.51506
Tmem151a	1.89614	1.24326	4.76236	7.00036e-05	0.000659247	1.11581
Pafah1b1-ps1	1.89471	-0.578223	3.49094	0.00181772	0.00988327	-2.0785
Ffar2	1.89395	-0.0679199	2.79797	0.0100149	0.0383431	-3.69706
Prdm5	1.89188	-1.84814	1.80386	0.0833936	0.191224	-5.62036
Fam161a	1.89135	-1.58715	2.14358	0.0420479	0.115385	-5.0217
Gm6416	1.88875	-2.00293	1.86003	0.0747614	0.176556	-5.52665
Gm26576	1.88846	-1.72157	1.93658	0.0642508	0.158221	-5.39546
Batf3	1.88526	5.90035	11.3947	6.84521e-10	4.31615e-08	12.9223
Hhex	1.88285	4.21243	7.15753	9.89396e-07	1.80901e-05	5.58211
Gm9435	1.88113	-1.72281	1.82143	0.0806056	0.186731	-5.59128
Cd300ld	1.87799	-1.53667	1.95945	0.0613721	0.152827	-5.35551
Gm17909	1.87339	-1.53057	2.47939	0.0203053	0.0664356	-4.36201
Gbp8	1.8719	2.72513	4.92806	8.78924e-05	0.000795915	1.01145
Fgf23	1.87022	-2.0822	1.34699	0.19127	0.349242	-6.29552
Gm10566	1.86795	-1.00176	2.75	0.0109493	0.04123	-3.78905
Snph	1.86755	-0.942911	2.07551	0.0489163	0.129075	-5.15093
Eif1ad17	1.86614	-2.04999	2.5146	0.0187647	0.062435	-4.2894
Mmp14	1.86451	0.633842	4.08974	0.000397276	0.00285108	-0.597128
4930562F07Rik	1.86191	-1.21798	2.0407	0.0520422	0.134968	-5.21083
Cdc42ep4	1.8595	4.6098	16.7299	4.93407e-15	3.59999e-12	24.4221
Socs2	1.85917	5.77256	5.19805	0.000101061	0.000898104	1.01572
Naip3-ps1	1.85915	-1.11757	2.46417	0.0210071	0.0681642	-4.39322
9630013D21Rik	1.85907	-1.66838	1.90254	0.0687528	0.166656	-5.45427
Gm49539	1.84887	-1.55426	2.2132	0.036298	0.103107	-4.89009
Cpt1b	1.84796	-1.29218	2.40465	0.0239708	0.0754479	-4.51408
Cnp	1.84734	7.12718	11.5104	1.41479e-09	7.75605e-08	12.2622
Gm20717	1.84399	-1.16501	2.43219	0.0225547	0.0719516	-4.45839
Ms4a4b	1.8384	0.813178	3.96957	0.000540637	0.00364918	-0.898999
Gm37123	1.83614	0.0808919	3.59324	0.0014062	0.00798678	-1.8301
Slc16a7	1.8339	-1.57677	1.91884	0.066563	0.162894	-5.4262
Acot1	1.83319	-1.34815	2.98798	0.00624056	0.0262903	-3.25957
1810062O18Rik	1.83007	-1.13588	2.51609	0.0187019	0.0622666	-4.28632
Gm4991	1.83002	-1.50325	2.31731	0.0290207	0.0872216	-4.68812
Lncppara	1.82919	-0.0390151	4.06563	0.000422646	0.00299804	-0.657836
Kif19a	1.8262	0.53655	4.36681	0.000194592	0.00156594	0.104833
Dpysl5	1.82456	-1.66166	1.75882	0.0909206	0.203608	-5.69391
Gm8141	1.82429	0.226484	4.47795	0.000146032	0.00122068	0.388123
Gstt1	1.82069	-1.0207	1.6479	0.114373	0.240617	-5.87175
Gm12856	1.81882	-0.330849	3.49856	0.00178338	0.0097311	-2.06007
Asb5	1.81733	-1.40378	2.31107	0.0294161	0.0878757	-4.70039
Egr1	1.81435	4.57876	5.07455	0.000116566	0.00101076	0.849394
Gm15191	1.80845	-1.74707	1.68778	0.103969	0.224332	-5.80696
Plek2	1.80712	-0.370221	2.16438	0.0415981	0.114634	-4.99528
Abca17	1.80711	0.992563	5.58628	8.42601e-06	0.000110063	3.22414
Bcl11a	1.80535	3.74551	4.98023	0.000116535	0.00101076	0.8088
Rundc3b	1.80413	1.01651	3.5472	0.00172549	0.00947938	-2.00381
Gpr160	1.79773	0.803153	3.77714	0.000883187	0.00545873	-1.37816
Gm14052	1.79683	-0.302484	4.08535	0.000401779	0.00287801	-0.608184
Rasl2-9	1.79466	-0.254076	3.01979	0.00578195	0.0247254	-3.1872
Gm4992	1.79409	-1.98974	2.14478	0.0419418	0.115167	-5.01945
Stau2	1.78825	2.38789	6.40382	1.08288e-06	1.95199e-05	5.27924
Slc37a1	1.78672	3.91624	10.2625	2.02991e-10	1.51719e-08	13.9046
Oas1a	1.78574	3.43428	3.58451	0.00251439	0.0128259	-2.23778
Rhoh	1.78513	1.38285	2.72457	0.0139261	0.0495646	-3.94338
Sh3bp5	1.78497	1.57816	4.62243	0.00010282	0.000910119	0.739439
Gm48949	1.78325	-1.55123	2.238	0.0344282	0.099007	-4.84253
Vwa5a	1.77712	5.9822	11.1742	7.92748e-10	4.85859e-08	12.7614
Acsbg3	1.76963	-1.57767	2.16215	0.040439	0.112187	-4.98687
Zfp449	1.76702	-0.0304796	3.82594	0.000780095	0.00493706	-1.25719
Palld	1.76563	2.54413	6.45192	9.61795e-07	1.77333e-05	5.39825
D7Ertd128e	1.76475	-1.1913	2.59144	0.0157718	0.0545188	-4.12887
Gm10432	1.76369	-2.38594	1.47667	0.152328	0.29634	-6.12062
4930529C04Rik	1.76236	-0.916707	2.6886	0.0126237	0.0458862	-3.92196
Cdh1	1.76124	0.319141	2.07932	0.0516157	0.134294	-5.16533
Socs3	1.757	4.30236	3.05266	0.00792368	0.0318318	-3.35279
Tnfsf10	1.75405	-1.47412	1.66501	0.108894	0.232333	-5.843
Sarm1	1.75131	0.626395	4.72751	7.66041e-05	0.000707918	1.02649
Ccnd1	1.74923	5.55669	7.21281	1.8117e-06	3.02714e-05	5.06712
Slc4a8	1.74898	3.2096	2.48547	0.024921	0.0777034	-4.45475
Gm45867	1.74875	0.847472	2.82171	0.0103419	0.039349	-3.69493
Gm11945	1.74763	-1.52931	2.8752	0.00816215	0.0326188	-3.51321
Trpt1	1.74374	0.296967	4.94833	4.33017e-05	0.000441136	1.59264
4933431G14Rik	1.74267	0.367735	3.82787	0.000776275	0.00491694	-1.2524
Tbkbp1	1.74031	5.94275	6.59229	6.70516e-06	9.1544e-05	3.76334
F930017D23Rik	1.73873	-0.833127	2.58769	0.0159067	0.0548676	-4.13676
Thnsl2	1.73722	-1.15399	2.41061	0.0236577	0.074625	-4.50207
Kdr	1.7361	1.61762	3.0866	0.00614189	0.0259675	-3.17156
Gm10277	1.7341	-1.61576	1.6669	0.108094	0.230992	-5.8395
Gm15728	1.73388	-2.03695	1.50984	0.143698	0.28428	-6.07362
Gm14240	1.73108	-1.36557	2.86079	0.00844496	0.0334092	-3.54529
Gm2619	1.73005	-1.16349	2.84842	0.00869503	0.0342381	-3.57276
Gm10101	1.72815	-1.8382	2.26855	0.0322452	0.0943403	-4.78346
D130007C19Rik	1.72704	-1.73178	2.02723	0.0534966	0.13783	-5.23511
Gm6749	1.72605	-1.58635	2.41459	0.0234504	0.0741297	-4.49402
Gm21742	1.72501	-1.96526	1.85422	0.075616	0.178135	-5.53643
Pla2g4a	1.72114	1.18526	4.2085	0.000292703	0.00219323	-0.297126
Gm46190	1.71899	-2.06769	1.47253	0.153433	0.297583	-6.12643
9930111J21Rik1	1.71895	3.49896	6.36533	2.72992e-06	4.2293e-05	4.46588
Fdx2	1.71843	-1.95665	1.34522	0.191425	0.349295	-6.29794
Chchd10	1.71457	-0.542412	2.68382	0.0127636	0.0462545	-3.93223
Pnp	1.71364	5.38891	13.6861	4.96075e-13	1.16936e-10	19.9032
Irf1	1.71177	8.74527	13.6124	3.84423e-11	3.80008e-09	15.7985
4930412M03Rik	1.71115	-1.93243	1.50325	0.145382	0.286412	-6.08304
Fam222a	1.71065	-2.26691	1.82445	0.080135	0.186035	-5.58627
Lair1	1.70714	1.28286	2.3271	0.0324211	0.0946382	-4.72636
2510016D11Rik	1.70317	-0.221789	2.59324	0.0157073	0.0543636	-4.12508
1700019L13Rik	1.69933	-1.61181	1.98876	0.0578489	0.146192	-5.3038
Nlrp1b	1.69882	5.13141	9.25314	1.30092e-08	4.73462e-07	9.91566
Rab37	1.69862	-1.35905	1.19299	0.24762	0.417891	-6.48327
Hspa1b	1.69801	4.56493	3.03516	0.00822263	0.0327921	-3.38846
H1f3	1.69742	0.62724	3.53921	0.00161069	0.00893608	-1.96158
Gm8177	1.69715	-1.71047	2.06633	0.0493724	0.129935	-5.16432
Hgf	1.69625	-0.92414	1.87057	0.0738528	0.174895	-5.511
Sox4	1.69401	-0.0267721	3.09303	0.00484536	0.0215003	-3.01923
Zfp287	1.69273	2.31591	6.53087	7.92089e-07	1.5095e-05	5.59313
Il2	1.69233	-2.17061	2.03024	0.0531682	0.137238	-5.22969
Gm12571	1.68977	-0.0702785	4.21411	0.000288506	0.00217117	-0.282926
Gm12961	1.68841	-1.39274	2.16059	0.0405716	0.112432	-4.9898
S1pr3	1.68742	-2.10522	1.61664	0.118585	0.247205	-5.91646
Gm4870	1.68678	-0.629912	3.21257	0.0036215	0.0170367	-2.74137
Eif1ad3	1.68662	-1.9618	2.26681	0.0323661	0.09452	-4.78684
Fam13a	1.68602	-3.19096	1.14729	0.262192	0.434256	-6.5382
Trim46	1.68473	1.06922	3.86451	0.000707085	0.00455591	-1.16132
Gm29284	1.68188	0.270518	3.96922	0.000541119	0.00365083	-0.899871
B3gnt5	1.68114	7.79256	12.0689	3.62687e-10	2.53748e-08	13.5806
Abhd16a	1.67925	6.31666	19.6709	1.15997e-16	1.97479e-13	28.0299
Pml	1.67878	6.02233	5.07655	0.000127495	0.00108889	0.778453
Gm23969	1.67867	-0.926024	2.99206	0.00617987	0.0261136	-3.25031
Dock9	1.67751	2.62415	5.55701	1.11121e-05	0.000138987	2.97978
Nap1l3	1.67654	-0.96886	2.90092	0.00767981	0.0310376	-3.45579
Pdlim1	1.67639	2.21221	4.88876	5.86327e-05	0.000569671	1.31916
Sorbs1	1.67399	-1.07598	2.09926	0.0461214	0.123717	-5.10398
Ldlrad3	1.67088	-0.173754	2.38633	0.0253143	0.078547	-4.55744
Gm9845	1.66881	0.199787	3.75126	0.000943152	0.00576655	-1.44213
Pdzd4	1.66779	1.93257	5.18047	2.3809e-05	0.00026589	2.18772
Cmtm6	1.66647	7.75761	16.0166	1.02817e-13	3.35184e-11	21.5087
Cd22	1.66519	1.64834	3.31409	0.00345347	0.0164318	-2.63522
Mtfp1	1.66517	-1.0405	2.04207	0.0518966	0.134727	-5.20836
Slc6a4	1.66436	0.0398348	2.8245	0.00919843	0.0357621	-3.62568
Flt3l	1.66361	1.30941	4.80106	6.33404e-05	0.000606564	1.21501
Gm43863	1.6617	0.0431434	3.4882	0.00183023	0.00993719	-2.08512
Myh10	1.66118	1.25079	4.02075	0.000474211	0.00330567	-0.770655
Ccno	1.66113	-1.11486	1.94103	0.0636809	0.157065	-5.38771
Grap2	1.6607	5.47113	7.87445	3.96871e-07	8.37284e-06	6.56455
Nlrp1c-ps	1.65638	3.83529	10.0815	2.90892e-10	2.07305e-08	13.5438
Gm16550	1.65594	-1.72679	2.06818	0.0491848	0.129575	-5.16096
Kiss1r	1.65589	-1.81692	1.81327	0.0818895	0.188792	-5.60481
Mir7683	1.65286	-2.17804	1.7002	0.10158	0.22083	-5.78746
Cables1	1.65231	-0.781472	2.17821	0.0390923	0.109341	-4.95658
Vdr	1.65001	1.9025	4.88578	5.08901e-05	0.000506257	1.43223
Kremen2	1.64574	-1.17893	2.32805	0.0283513	0.0855621	-4.66694
Pparg	1.64505	3.1329	3.02837	0.00805769	0.032294	-3.38159
Mettl27	1.64448	0.0210655	3.42646	0.00213511	0.0112768	-2.23383
Gm9436	1.64339	0.255712	2.74051	0.0113661	0.0424242	-3.81817
B3gnt7	1.64061	-1.67451	1.57831	0.127143	0.260057	-5.97387
Gm48236	1.63731	0.499854	4.64186	9.55925e-05	0.000855031	0.807132
Nedd9	1.63723	4.63981	9.64687	1.55562e-09	8.36325e-08	11.9269
Gm43566	1.63205	-1.21331	2.36941	0.0259024	0.0798866	-4.58479
Gm4875	1.63165	-0.318889	2.57523	0.0163633	0.0561934	-4.16296
Snn	1.62462	6.9549	4.34994	0.000551555	0.00371143	-0.701472
Hs3st1	1.62375	-1.13005	1.78288	0.0869715	0.197273	-5.65515
Selenop	1.62092	2.93822	4.5382	0.000215446	0.00170686	0.11547
Gm26910	1.61952	-1.43586	2.35218	0.0268979	0.0821469	-4.61912
Stat3	1.61946	9.44654	21.9182	9.09131e-18	2.78594e-14	30.4312
Ccnb1-ps	1.61904	-0.243608	3.03402	0.00558732	0.0240137	-3.1547
AA467197	1.61875	2.4118	2.95832	0.00885176	0.0347183	-3.49249
Anxa9	1.61693	0.272393	4.0029	0.000496412	0.00341317	-0.815463
Gm37416	1.61425	-0.879595	2.59473	0.0156541	0.0542181	-4.12193
Gm11739	1.61416	-0.164633	2.87836	0.00810138	0.0324312	-3.50617
Eid2	1.61387	0.700549	3.98038	0.000525885	0.00357041	-0.871926
Espn	1.61368	-1.45202	2.05712	0.0503175	0.131811	-5.18108
Hspa1a	1.61284	4.06375	2.8105	0.0129826	0.0468597	-3.83192
Csf1r	1.6102	5.03879	2.62798	0.0188316	0.0625895	-4.18702
Lcp2	1.60814	5.94233	6.64389	5.60521e-06	7.85755e-05	3.93225
Gm12380	1.60741	-0.356181	2.34259	0.0274674	0.0835528	-4.63817
Adam11	1.60639	2.16936	3.94481	0.000753074	0.00479178	-1.15825
Bst1	1.60562	1.65152	3.49626	0.00210606	0.0111542	-2.1757
Tcea3	1.60531	-0.986724	1.96497	0.0606948	0.151559	-5.34582
Slc39a1-ps	1.60215	0.0704736	3.02445	0.00571749	0.024477	-3.17656
Muc1	1.60069	2.69743	3.81959	0.0012118	0.00707864	-1.57885
Ifi204	1.6004	6.30818	5.01383	0.000144433	0.00120995	0.652067
Dlg3	1.60027	1.47463	4.97654	4.0261e-05	0.000415967	1.665
Gna15	1.59964	5.54654	9.65094	6.528e-09	2.76304e-07	10.6117
Prph	1.59883	-0.908165	1.32722	0.200011	0.360119	-6.32006
Gm6781	1.59856	0.661535	4.74894	7.24745e-05	0.000677519	1.08142
Gm5547	1.59752	-1.17943	1.93569	0.0643651	0.158426	-5.39701
Cldnd1	1.59672	6.38996	10.2985	3.93341e-09	1.8487e-07	11.1727
Cldn1	1.59609	7.03908	7.19109	2.31013e-06	3.68707e-05	4.84949
Nxph3	1.59607	-2.07376	1.68386	0.104734	0.225422	-5.8131
Olfr920	1.59508	-0.583855	2.32993	0.0282351	0.0852954	-4.66321
Gm15270	1.59175	-1.12961	2.69477	0.012445	0.045433	-3.90866
Ltk	1.59163	-1.27821	1.70362	0.100932	0.219763	-5.78208
Gm53056	1.59117	-0.631304	2.82615	0.00916293	0.0356693	-3.62204
Olfm1	1.59073	6.4078	8.81883	8.7073e-08	2.33648e-06	8.11501
Riox2	1.58992	4.90392	8.92161	1.40296e-08	5.07645e-07	9.78692
Rnf213	1.58937	8.17276	5.75607	3.50262e-05	0.000369608	2.09649
Snx8	1.58811	6.67449	11.0257	1.04599e-09	6.07071e-08	12.4874
St7	1.58804	2.39546	6.16975	1.93551e-06	3.19568e-05	4.69669
H1f2	1.58218	6.05751	11.0519	4.80237e-10	3.28491e-08	13.2116
Tnfrsf13c	1.57889	2.31984	4.36242	0.000250869	0.00193059	-0.0938988
3300002I08Rik	1.57829	-0.64663	2.84957	0.00867147	0.0341641	-3.5702
Gm15530	1.57759	-1.54188	1.88219	0.0715742	0.171186	-5.48907
Gm29017	1.57373	-0.754993	2.23607	0.0345707	0.0993577	-4.84625
Gpr155	1.57266	2.91978	6.75571	4.57517e-07	9.35924e-06	6.14437
Cpox	1.57163	4.22912	6.68781	1.77055e-06	2.9681e-05	4.94124
A230103J11Rik	1.57157	-1.13567	2.38106	0.0252485	0.0784222	-4.56148
Rcn1	1.5712	2.33557	5.69957	6.31793e-06	8.71317e-05	3.51199
Gm43984	1.5706	-1.51372	1.41097	0.171428	0.322799	-6.21107
9130230L23Rik	1.57048	0.350884	2.73035	0.0115854	0.0430011	-3.83772
Cyp4f37	1.56794	-0.254457	2.84584	0.00874803	0.0343773	-3.57847
Appbp2os	1.5658	-2.27579	1.48756	0.14945	0.292486	-6.10529
Tns2	1.56578	-0.749234	2.12206	0.0439836	0.119383	-5.0618
Gm42636	1.56514	-1.16445	2.28588	0.0310635	0.0916357	-4.74972
Gm20656	1.56478	-1.78992	2.37878	0.0253753	0.0786621	-4.56605
Oas1b	1.56316	0.952425	3.67306	0.00114976	0.00676003	-1.63474
Retnla	1.56151	-2.79534	1.3134	0.201048	0.361726	-6.339
Dmpk	1.56113	1.25371	3.61052	0.00137406	0.00783236	-1.80223
Chst7	1.56045	0.988393	3.56354	0.00151523	0.00850126	-1.90244
Trim43c	1.55877	-0.785473	2.46636	0.0209048	0.0679471	-4.38873
Gm42531	1.55487	-0.619596	2.16436	0.0402517	0.111829	-4.98272
Malt1	1.55322	7.35969	9.13165	6.08368e-08	1.7041e-06	8.49453
Gm37194	1.55108	-2.03361	1.69403	0.102762	0.222327	-5.79717
Hipk2	1.55036	6.70992	15.9506	1.46444e-14	8.63007e-12	23.3625
Gm5497	1.54647	-0.441711	2.52581	0.0182974	0.0611857	-4.26616
Septin9	1.54466	7.24812	19.1834	2.08517e-16	2.90446e-13	27.4709
Fndc9	1.54242	1.8323	4.86322	5.39437e-05	0.000532213	1.37437
Bcl9	1.5422	7.05699	13.8666	2.18298e-12	3.71641e-10	18.5145
Gm43692	1.54157	-1.56228	1.84511	0.0769746	0.180752	-5.55174
Gm17435	1.5415	-0.0441856	3.06449	0.00519157	0.0226431	-3.08489
Gm9742	1.54106	-1.31551	2.03717	0.0524199	0.135751	-5.2172
Myof	1.54	5.00976	6.44036	5.6891e-06	7.94607e-05	3.85835
Gm5870	1.53997	-0.69802	2.40862	0.0237618	0.0748823	-4.50608
Ndnf	1.5389	2.40751	7.02309	2.4008e-07	5.41753e-06	6.79241
Gm48678	1.53763	-1.23537	2.01857	0.0544496	0.139539	-5.25064
Maf	1.53646	-0.501801	2.71566	0.011858	0.0437591	-3.86357
Gm13091	1.53611	-0.353988	2.14107	0.0424605	0.116279	-5.02808
Rem2	1.53601	-1.82596	1.48693	0.149616	0.292699	-6.10618
Pkib	1.53443	8.0388	19.5064	1.41182e-16	2.16319e-13	27.8428
Apol8	1.53423	-0.857351	1.55216	0.135016	0.271735	-6.01344
Gm6457	1.53389	-1.22518	1.79619	0.0846364	0.193417	-5.63299
Tiam2	1.53299	-0.484565	2.63187	0.0143816	0.0507264	-4.04328
Rasa3	1.5315	6.06632	7.47779	9.86807e-07	1.80643e-05	5.66622
Gm8483	1.52921	-0.247094	2.52275	0.0184241	0.0615153	-4.27252
Gm45552	1.52882	1.26555	4.39523	0.000180827	0.0014675	0.177182
Rbm43	1.52709	3.04278	6.25111	1.62232e-06	2.75579e-05	4.87728
Drp2	1.52533	-1.79009	1.18039	0.250284	0.420719	-6.49947
Dusp6	1.52509	1.8841	4.07737	0.000444165	0.00312465	-0.688178
Gm6695	1.52112	-1.1706	2.02801	0.0534115	0.13768	-5.23371
4933412E12Rik	1.52054	2.10081	5.3307	1.61892e-05	0.000192437	2.57218
Oas3	1.52034	4.75087	3.37804	0.00403197	0.0186302	-2.69146
Gm3787	1.51843	-0.747252	2.74275	0.0111356	0.041798	-3.80484
Gm17530	1.51539	-1.10717	1.87916	0.0720035	0.171871	-5.49423
Gm44200	1.51539	0.496212	3.02773	0.00567259	0.0243155	-3.16908
Plag1	1.51311	-1.3164	1.99044	0.0576519	0.14579	-5.30081
Gm5867	1.51294	0.398542	3.39789	0.00229238	0.0119591	-2.30232
Gm7688	1.51238	-1.049	2.15119	0.0413815	0.11414	-5.00745
Slc6a20a	1.51172	0.412569	2.98157	0.00633703	0.0266162	-3.27411
Gm38345	1.50938	1.03764	3.91703	0.00061838	0.00407694	-1.03039
5930420M18Rik	1.50816	-1.2239	2.23668	0.0345262	0.0992702	-4.84509
2610002M06Rik	1.50697	2.69053	6.18349	1.87034e-06	3.11155e-05	4.73103
Gm44545	1.50692	-1.28548	2.00615	0.0558445	0.142253	-5.27287
Hyls1	1.50646	3.81564	9.11306	2.1367e-09	1.10603e-07	11.5414
Hadhb-ps	1.50641	0.362952	3.61462	0.00133249	0.00764376	-1.7779
2810455O05Rik	1.50359	-1.12914	2.17788	0.0391203	0.1094	-4.95722
Gm10800	1.50237	-0.613392	2.37462	0.0256081	0.0792021	-4.57438
Gm47662	1.49952	1.99601	4.62401	0.000100106	0.000890721	0.761466
Gm12906	1.49949	0.598955	3.98408	0.000520928	0.00354741	-0.862657
Prps1	1.49336	4.10646	8.43458	9.70488e-09	3.81277e-07	10.0239
Wdfy2	1.49298	6.6771	14.1842	4.27504e-13	1.02347e-10	20.0757
Gipc3	1.49288	-0.137186	1.99169	0.0586908	0.147856	-5.30498
Gm9754	1.49227	-1.46725	1.62644	0.116476	0.243904	-5.90161
Gm28901	1.4917	0.400374	3.83589	0.000760585	0.00482954	-1.23249
Clip2	1.49132	7.31838	20.0676	7.26668e-17	1.39175e-13	28.4742
Parp12	1.48711	6.4752	9.07993	3.92656e-08	1.17966e-06	8.88173
Il7r	1.48614	4.06913	2.92506	0.0102233	0.0389753	-3.60311
Gcnt1	1.48575	3.40743	4.24941	0.000482209	0.00334317	-0.653146
Gm26581	1.48407	-1.24867	2.16218	0.0404366	0.112187	-4.98682
4930549G23Rik	1.48254	-0.613077	3.10115	0.00475097	0.0211889	-3.0005
Cycs-ps2	1.48219	-0.70077	2.22341	0.0355175	0.101501	-4.87055
Il15	1.48174	4.57079	7.40154	3.15243e-07	6.87078e-06	6.65459
Gm12983	1.48172	-1.01465	2.4734	0.020579	0.067059	-4.37431
Gm17786	1.48075	-2.12487	1.44412	0.1612	0.308977	-6.1659
Il31ra	1.47908	0.219835	2.48584	0.0201418	0.065991	-4.35186
H2-M5	1.47856	2.78659	4.24227	0.000389125	0.00279914	-0.49483
Slc14a1	1.47806	2.4124	2.65471	0.0168039	0.057264	-4.10449
Gm11401	1.4769	-1.6371	1.63121	0.11546	0.242327	-5.89435
Gm16439	1.47581	-1.35231	2.0525	0.0507976	0.132678	-5.18947
Sdc1	1.47325	-0.925593	1.82703	0.0797333	0.185299	-5.58196
Arl4a	1.47291	4.24294	10.625	9.99878e-11	8.46416e-09	14.6141
9930111J21Rik2	1.472	4.43717	6.23511	5.58769e-06	7.84016e-05	3.80821
Gm5937	1.47106	-1.72128	2.00318	0.0561818	0.142874	-5.27816
Gm48062	1.46689	-0.336469	2.58187	0.0161185	0.055511	-4.14901
St8sia1	1.46599	0.648904	2.49672	0.0203552	0.0665561	-4.3466
4930537H20Rik	1.46299	-1.14677	2.15569	0.0409923	0.113332	-4.99901
Egr2	1.46281	2.82381	2.96532	0.00877993	0.0344674	-3.48212
Enc1	1.46198	4.36818	7.3278	2.79858e-07	6.16975e-06	6.74084
Pcsk9	1.46128	-2.13238	1.28444	0.210836	0.374065	-6.37544
Eps8l2	1.45855	1.40764	3.97482	0.000533423	0.00361232	-0.885854
Gm47761	1.45539	-0.0996466	2.44466	0.0219391	0.0703835	-4.43304
1700006J14Rik	1.45493	-1.43978	1.74371	0.0935733	0.208058	-5.71826
Gm9067	1.45418	-1.15507	2.41604	0.0233754	0.0739995	-4.49109
Gm36401	1.45133	-0.162864	3.10335	0.00472568	0.0211049	-2.99542
Mpp4	1.45121	-1.80685	1.54622	0.134696	0.27127	-6.02108
H2-DMb2	1.4509	5.79865	7.44526	8.27497e-07	1.56917e-05	5.81316
Parp3	1.45085	5.39103	13.3401	7.92771e-13	1.74911e-10	19.435
Stxbp3-ps	1.45005	0.269894	3.26579	0.00317806	0.0153367	-2.61627
Gm8802	1.44981	-1.34105	1.98368	0.058447	0.147349	-5.31281
Il18rap	1.44739	1.12436	1.82409	0.0857491	0.19537	-5.60235
1700007J10Rik	1.44734	-1.41394	2.12903	0.0433477	0.118173	-5.04883
Gm1866	1.4469	-2.09591	1.51228	0.14308	0.283349	-6.07013
Smagp	1.44678	4.17728	6.73676	1.08616e-06	1.9533e-05	5.38146
Cd24a	1.44442	8.8847	6.17604	1.57067e-05	0.000187575	2.9106
Gm8784	1.44375	0.530335	3.39467	0.00231081	0.0120306	-2.31004
Gm16638	1.43813	-1.85611	1.50339	0.145344	0.28639	-6.08283
Gcnt4	1.43717	-1.40724	1.63802	0.114023	0.240096	-5.88396
Pgm2l1	1.43654	3.88314	9.65343	6.92015e-10	4.34551e-08	12.674
Gm8134	1.43547	-2.40474	1.18265	0.248144	0.418361	-6.4978
Gm7887	1.43384	-0.268203	3.08064	0.00499293	0.0220149	-3.04778
Gm16061	1.43367	-2.07733	1.2482	0.223594	0.389361	-6.42002
Cd8b1	1.43318	-0.859121	3.02638	0.00569107	0.0243708	-3.17216
Esyt2	1.43306	7.2099	14.0539	6.59788e-13	1.53171e-10	19.657
Slc23a3	1.43164	-1.85626	1.48962	0.14891	0.291579	-6.10238
Mir181a-1hg	1.43054	-2.02027	1.00385	0.326404	0.503641	-6.68936
Ugcg	1.42957	4.99581	9.09281	5.2639e-09	2.31763e-07	10.7124
Kyat3	1.429	1.04786	2.49279	0.0211879	0.0685476	-4.36991
Gm39556	1.42734	-0.0757337	3.85848	0.000718041	0.00461292	-1.17632
Sema4c	1.42557	5.20041	9.22537	5.2123e-09	2.30152e-07	10.7455
Gm6625	1.4218	-1.41023	1.94396	0.0633085	0.156454	-5.3826
Gm45718	1.42162	0.468046	2.60951	0.0152046	0.0529586	-4.09308
C130026I21Rik	1.4216	1.19725	4.95975	4.20439e-05	0.000431478	1.62193
Gm17147	1.42018	-1.38186	1.50436	0.145096	0.286085	-6.08145
Tubb3	1.42007	0.975515	2.54376	0.0186592	0.062165	-4.25906
Ikbke	1.41916	1.00031	2.15552	0.0440508	0.119481	-5.02634
Ifi203	1.41821	5.77901	5.75035	2.92943e-05	0.000318332	2.24293
Gm16675	1.41594	1.4723	4.73349	7.54277e-05	0.000699155	1.04182
Gm43412	1.41559	-0.938612	2.19356	0.0378437	0.106569	-4.92751
Gm232	1.41509	-1.74978	1.86741	0.0736867	0.17461	-5.51417
Rab44	1.41318	0.26472	1.63235	0.119361	0.248451	-5.89713
Gm15753	1.41241	1.54523	4.89984	4.90758e-05	0.000491786	1.46828
Gm12109	1.41207	-1.08949	1.89693	0.0695214	0.167882	-5.4639
Gata2	1.41165	0.624517	1.92359	0.0692951	0.167572	-5.43192
Sik1	1.4115	6.2671	9.91877	3.79648e-09	1.78983e-07	11.1502
Gm43858	1.41045	0.398359	3.31445	0.00281882	0.0139111	-2.50117
Epn2	1.40999	-1.41206	1.84226	0.0774048	0.181511	-5.55653
Gm37362	1.4097	-1.3747	1.84428	0.0771002	0.180963	-5.55314
Naip1	1.40963	-0.974171	2.45151	0.0216075	0.0696403	-4.41907
2610020C07Rik	1.40674	-0.176873	2.19038	0.0380995	0.107073	-4.93354
Bcl2l14	1.40652	6.54783	5.91365	2.31726e-05	0.000260302	2.49608
Gm26631	1.40628	-1.22276	2.32208	0.0287213	0.0864744	-4.67871
2810428J06Rik	1.40571	-0.835426	1.81072	0.0822952	0.189465	-5.60903
Ctnnd2	1.40501	0.367473	3.53917	0.00161085	0.00893608	-1.96168
Gm12216	1.40444	0.287525	2.59147	0.0157707	0.0545188	-4.12881
Lilra6	1.40435	1.36696	3.35645	0.00258702	0.0130819	-2.41339
Ptpn3	1.40412	4.13264	7.3216	1.72977e-07	4.17377e-06	7.16618
Cpsf4l	1.40274	-0.747011	2.14824	0.0416389	0.114726	-5.01298
Gm9703	1.40243	-0.656094	1.8704	0.0732548	0.173828	-5.5091
Gm7604	1.40123	-2.35526	1.34454	0.190923	0.348875	-6.29905
Armcx6	1.39913	2.29249	4.09536	0.000442885	0.00311711	-0.67552
Gm16026	1.39635	1.54967	4.30676	0.000227215	0.00177985	-0.0478992
Mmp2	1.39571	-1.25542	1.43557	0.163927	0.312594	-6.17765
Gm49914	1.39543	-0.824127	2.15634	0.0409365	0.113198	-4.9978
Gbp9	1.39528	5.26153	5.07806	0.000109444	0.000959325	0.901461
Irf7	1.3946	6.72265	3.18545	0.00604902	0.0256456	-3.08772
Gas7	1.39379	0.73741	3.32891	0.00271986	0.013606	-2.46684
Tle2	1.39055	-1.36666	1.93591	0.0643357	0.158379	-5.39661
Sspo	1.39054	0.451096	1.51334	0.148074	0.290424	-6.07056
Ildr1	1.39007	4.78782	8.24923	3.14886e-08	9.97758e-07	8.91768
Zfp268	1.38842	1.37065	3.34257	0.0026673	0.0133951	-2.44387
Tmem229b	1.38734	6.53306	12.956	2.86712e-12	4.6734e-10	18.1919
Gm4959	1.38504	-0.109682	2.44045	0.0221453	0.0708816	-4.44161
Gm10516	1.38401	-1.51258	1.65459	0.110588	0.23488	-5.85852
Gm6565	1.38316	-0.392757	2.78726	0.0100376	0.0384107	-3.70763
Gm7666	1.37998	-0.579829	2.65299	0.013702	0.0489263	-3.99828
Stxbp1	1.37882	4.43805	8.68367	5.37775e-09	2.36097e-07	10.6134
Gm47617	1.37793	-1.16798	2.07982	0.0480161	0.12724	-5.13967
Prdm16	1.37772	-0.929051	2.23268	0.0348223	0.0999032	-4.85277
Gm15788	1.37673	-1.21295	1.472	0.153719	0.298062	-6.1272
Gm38188	1.37604	-1.43732	1.56872	0.129364	0.263439	-5.98807
Fsd1l	1.37465	-0.143658	2.75542	0.010812	0.0408033	-3.77725
Map1a	1.37371	-1.73829	1.1542	0.260051	0.432064	-6.52986
Mpp1	1.3728	4.64884	6.24608	5.26956e-06	7.45523e-05	3.86195
Gm13373	1.37212	-0.0831804	2.4751	0.0205008	0.0669179	-4.37081
Jun	1.37182	5.30426	2.90569	0.0107221	0.0405038	-3.64609
Slamf8	1.37164	6.43921	8.54919	8.45187e-08	2.28394e-06	8.09022
Atf3	1.37159	6.14323	3.77285	0.00178906	0.00975516	-1.88369
Gm22581	1.37159	-1.61469	1.49726	0.146925	0.288798	-6.09156
Gm16425	1.37018	-0.155919	2.96138	0.00665044	0.0276371	-3.31981
Fhad1	1.36546	3.07096	5.58395	8.81765e-06	0.000114057	3.18495
Gm43598	1.36531	-1.63123	1.95954	0.0613613	0.152825	-5.35535
Gm18180	1.36457	-0.761698	2.2733	0.0319173	0.0936273	-4.77423
Gm10705	1.36395	0.827816	4.30432	0.000228649	0.00178743	-0.0540947
Klf5	1.36182	-1.01774	1.81404	0.0817687	0.188598	-5.60354
Cfap53	1.36164	-1.04158	1.97465	0.0595216	0.149408	-5.32876
Dram1	1.36105	2.06273	3.18475	0.00454072	0.0204807	-2.9075
Bloc1s6	1.36069	5.41788	9.10873	7.19104e-09	2.97787e-07	10.4305
Tgm1	1.36039	-1.65323	1.70589	0.100503	0.219141	-5.7785
Gpr141	1.35725	5.14723	2.91555	0.0104982	0.0398151	-3.62604
Als2	1.35545	6.03611	13.1697	1.0502e-12	2.14549e-10	19.1564
Gm16364	1.35529	0.902803	4.27349	0.000247571	0.00191001	-0.132382
Gm7177	1.35479	-1.49154	1.64397	0.112779	0.238083	-5.87485
Tmem54	1.35443	-1.26244	2.32735	0.0283942	0.0856577	-4.66831
Gm6652	1.35418	-1.40179	1.78013	0.0872908	0.197821	-5.6593
Hif1a	1.35403	6.95086	16.117	1.1567e-14	7.08919e-12	23.5927
Ccl4	1.35303	0.937972	2.44354	0.0230635	0.073224	-4.45789
Aldh1b1	1.3525	3.68153	4.85849	9.92899e-05	0.000885003	0.881814
Ifi203-ps	1.34971	1.6076	4.94025	4.42143e-05	0.000448346	1.57191
G530011O06Rik	1.34939	-0.392558	0.859516	0.402781	0.579258	-6.82
Ifi206	1.34937	0.100901	1.24054	0.231588	0.398999	-6.4261
Gm8349	1.34924	-1.92994	1.89743	0.0694521	0.167846	-5.46304
Axl	1.34849	5.60105	3.00762	0.00870575	0.0342552	-3.44382
Itpr1	1.34743	7.5033	11.0068	5.81314e-10	3.79017e-08	13.029
Vamp5	1.3452	-0.201166	2.89522	0.00778432	0.0313955	-3.46853
Sirt1	1.34398	5.85584	13.8777	3.32222e-13	8.49978e-11	20.2955
Zfp971	1.34338	3.60968	5.24489	3.31286e-05	0.000351764	1.94362
Gm18724	1.34189	-1.79705	1.2643	0.217857	0.382403	-6.40036
Mtmr7	1.34023	0.825846	3.23019	0.00346843	0.0164939	-2.70003
Celsr1	1.34007	1.1477	3.54542	0.00158578	0.00882576	-1.9465
Otof	1.33945	-1.49717	1.92055	0.0663377	0.162446	-5.42325
Alox15	1.33714	-0.889368	1.72774	0.0964486	0.212784	-5.74383
Gm12036	1.33573	-0.816665	2.08494	0.0475104	0.126385	-5.13029
Gstp-ps	1.33567	-1.71096	1.65059	0.111409	0.236102	-5.86468
Pdss1	1.33562	2.38352	5.27946	1.84627e-05	0.000215779	2.44114
Cited2	1.33488	5.77629	10.4552	3.29868e-10	2.31846e-08	13.4822
Mrpl23-ps1	1.33478	-0.524612	2.51395	0.018792	0.0624987	-4.29074
Ccnd3-ps	1.33473	-0.45977	2.53893	0.0177644	0.0597948	-4.23888
Rnf24	1.33034	5.82905	12.4886	3.32527e-12	5.23517e-10	18.0118
Slc23a2	1.32971	5.4382	12.2635	4.9166e-12	7.17449e-10	17.6227
Notch1	1.32904	4.95003	6.80557	1.4477e-06	2.50357e-05	5.15119
2810408I11Rik	1.32883	-0.575709	2.13349	0.0429455	0.117355	-5.04053
4833419F23Rik	1.32778	-0.301242	2.25749	0.0330212	0.0958784	-4.80492
Dnajb3	1.32478	-1.48264	1.76911	0.0891514	0.200909	-5.67723
Gm10734	1.3229	1.3401	3.31047	0.00284669	0.0140338	-2.51062
Lif	1.3226	2.48106	4.03427	0.000526171	0.00357041	-0.84012
Gm7984	1.32213	-1.75135	1.37925	0.180107	0.334497	-6.25356
Gm5614	1.32155	-0.956773	1.65814	0.109863	0.23384	-5.85304
Cyp11a1	1.32114	0.684146	2.26959	0.0332103	0.0962632	-4.79478
Rad51b	1.31985	0.815065	3.07934	0.00500866	0.0220652	-3.05078
Foxn3	1.31958	6.27727	11.6388	3.12595e-11	3.25822e-09	15.8237
Gm47903	1.31903	-2.82742	1.17896	0.249583	0.419725	-6.50206
Tctn2	1.31824	1.07288	3.5837	0.00144036	0.00815568	-1.85336
Gm20712	1.31703	-1.66722	1.82925	0.0793898	0.184754	-5.57826
Aida	1.31485	5.8906	13.3871	7.33851e-13	1.67822e-10	19.5115
Rab3il1	1.31408	-0.0325967	1.82363	0.0814775	0.188088	-5.59114
Gm4707	1.31268	0.221128	2.11101	0.045499	0.122369	-5.08621
Gm16982	1.31078	-1.67823	1.43024	0.165105	0.314022	-6.18494
Eps8	1.30909	5.72887	8.55394	3.67822e-08	1.1249e-06	8.84143
Qpct	1.30867	1.44768	4.16621	0.000326368	0.00240877	-0.404122
Ada	1.30842	1.86933	4.69826	8.26217e-05	0.000755328	0.95155
Gm13772	1.30719	2.41198	5.74625	5.61279e-06	7.86098e-05	3.63036
Degs2	1.3068	1.01128	4.14032	0.000348845	0.00255497	-0.469537
Zfp580	1.30667	-0.273271	2.192	0.0379694	0.106825	-4.93048
Gm26811	1.30653	-1.36925	1.61324	0.119324	0.248435	-5.9216
Parp10	1.3065	4.97795	7.03654	7.80308e-07	1.49262e-05	5.75747
Gm20657	1.30586	-1.8729	1.78848	0.0859011	0.195598	-5.64563
Akap17b	1.30565	2.52917	4.95039	4.30713e-05	0.000439495	1.59794
Map3k6	1.30346	0.640756	3.35688	0.00253794	0.012919	-2.40028
Tulp3	1.30258	3.86201	8.33819	1.15026e-08	4.31966e-07	9.84866
Gm42549	1.30231	2.7802	6.99243	2.58393e-07	5.76287e-06	6.71852
Tango2	1.30169	4.05127	9.4336	1.08977e-09	6.27723e-08	12.2179
Gm11400	1.29951	1.66451	5.20915	2.21167e-05	0.00025083	2.26117
Cdkl2	1.29892	-0.777006	2.16761	0.0399766	0.111275	-4.97659
Gm10653	1.29891	-1.29103	1.97686	0.0592567	0.148868	-5.32485
9130008F23Rik	1.29878	0.6956	2.235	0.0357272	0.101844	-4.8608
Il1rn	1.29863	1.06596	1.93278	0.0685749	0.166356	-5.41842
Gm5511	1.29801	0.939811	3.11949	0.00454432	0.0204909	-2.95813
Dtx3l	1.29708	7.31847	16.7868	4.56529e-15	3.49747e-12	24.4976
Txndc17	1.29664	6.88809	14.9212	6.60632e-14	2.53055e-11	21.8869
Gm3200	1.29575	-0.0411303	2.6852	0.0127229	0.0461507	-3.92925
Scd4	1.29517	0.399375	2.98968	0.00621524	0.0262125	-3.25572
Gm3219	1.29507	0.179254	3.23369	0.00343883	0.0163734	-2.69183
Gm15154	1.29502	-2.04937	1.3262	0.196837	0.356031	-6.32268
Arrdc4	1.29432	6.28958	10.0705	1.42726e-09	7.75605e-08	12.0728
Gm37303	1.29426	-0.631442	2.07652	0.0483451	0.127957	-5.14572
Casp4	1.29416	4.91164	4.90587	0.000137816	0.00116599	0.641998
Adgrg6	1.29296	1.38965	2.3216	0.031074	0.0916489	-4.71353
Gm44949	1.2917	0.251749	3.17302	0.00398911	0.0184712	-2.83379
Gm5051	1.28913	-0.480266	1.81158	0.082158	0.189268	-5.60761
H2-Q2	1.28317	1.13592	4.51773	0.000131765	0.00112023	0.489691
Ccl3	1.28144	0.919472	3.04173	0.00548457	0.02369	-3.13707
Gm20559	1.27877	4.46702	5.14421	6.44206e-05	0.00061537	1.35748
Gm6211	1.27601	-0.819427	2.22943	0.0350649	0.100442	-4.85902
Arhgap6	1.2756	3.24181	5.29855	1.96306e-05	0.000227692	2.39846
Gm9165	1.27328	-0.404937	1.9735	0.0596607	0.149586	-5.3308
Denr	1.27279	6.11691	12.211	5.39012e-12	7.64698e-10	17.5311
Gm18537	1.27252	-0.948687	2.27132	0.0320538	0.093942	-4.77809
Ccdc40	1.27168	-0.94252	2.02901	0.0533019	0.137537	-5.2319
Stat2	1.27046	7.85854	8.98736	4.21009e-08	1.24776e-06	8.80206
Gm45309	1.2689	0.119414	2.73352	0.0113768	0.0424538	-3.82487
Ppef2	1.26671	4.21492	4.83263	0.000124352	0.0010674	0.690374
1700034H15Rik	1.2663	-0.965708	1.69575	0.102432	0.221946	-5.79448
Gm12818	1.26589	-0.901435	2.39774	0.0243389	0.0762931	-4.528
Thy1	1.26503	-2.00094	1.18927	0.245575	0.41528	-6.49011
Gm15697	1.26326	-1.57467	1.25702	0.220436	0.385791	-6.40928
Wnk4	1.26298	-1.87415	1.23414	0.228698	0.395408	-6.43702
Gm10138	1.26248	0.602073	3.31613	0.00280716	0.0138881	-2.49719
P2ry12	1.26179	0.394524	2.84699	0.00872432	0.0343194	-3.57592
Gm44667	1.26146	0.82752	3.62541	0.00129673	0.00747499	-1.75151
Mid1-ps1	1.26104	-1.04837	1.33224	0.195523	0.35424	-6.3147
Med12l	1.26052	2.54974	4.9092	4.79039e-05	0.000481301	1.49229
Mcts2	1.25989	1.8349	5.01204	3.67386e-05	0.0003845	1.75602
4930518I15Rik	1.25897	0.526468	2.3886	0.0248592	0.0775868	-4.54685
Eef2k	1.25829	1.9758	3.65946	0.00120739	0.00705554	-1.67841
Gm5824	1.25655	-0.681383	2.29348	0.0305579	0.0906152	-4.73488
Gm9042	1.25503	-0.980327	2.06127	0.04989	0.131067	-5.17354
Aqp9	1.254	-0.01629	2.18244	0.0387451	0.108568	-4.9486
Parp14	1.25383	7.3003	6.00547	1.8795e-05	0.00021916	2.70304
Tgif2	1.25325	0.763099	3.44558	0.00203574	0.0108417	-2.18786
Hspe1-ps3	1.25299	-1.79077	1.44263	0.161614	0.309609	-6.16794
Zfp820	1.25292	-2.3214	1.2393	0.226814	0.393128	-6.4308
Xkr8	1.2519	1.19196	3.33819	0.00265818	0.0133712	-2.44479
Gm42878	1.25087	-0.820908	2.17427	0.0394193	0.110002	-4.96404
Eif3s6-ps3	1.25049	-1.42749	1.65402	0.110706	0.235033	-5.85941
Tnnt2	1.24953	2.80568	3.44514	0.00260213	0.0131453	-2.35443
Gm3571	1.24918	3.19857	6.05167	2.60001e-06	4.0817e-05	4.40085
Fah	1.24868	-1.7718	1.2879	0.209648	0.372432	-6.37112
Gm50083	1.24826	-2.22107	1.04106	0.307875	0.483723	-6.65288
Naaa	1.24793	9.10185	6.44755	8.64135e-06	0.000112301	3.50303
Ctrl	1.24776	0.92923	3.32127	0.00277175	0.0137792	-2.48499
Cysltr2	1.24649	0.178119	2.12526	0.0436979	0.118833	-5.05591
Il4ra	1.24647	7.32095	3.5223	0.00301312	0.0146795	-2.40104
Gm13071	1.24556	-2.10876	1.32313	0.19784	0.357527	-6.32661
Trim21	1.24487	4.35086	7.4343	9.84011e-08	2.60398e-06	7.69859
Gm8163	1.24411	-0.270372	1.94556	0.0631067	0.156131	-5.37982
Gm49493	1.24298	-1.65726	1.32069	0.198643	0.358536	-6.32973
Gm47232	1.24259	-0.950146	2.2218	0.0356399	0.101671	-4.87364
Rps12-ps2	1.2419	-1.84015	1.39429	0.175576	0.32831	-6.23354
Hoxa7	1.24112	-1.21345	1.47367	0.153131	0.297149	-6.12484
Kif7	1.23969	0.72904	3.00976	0.00592289	0.0252506	-3.21005
Gm7979	1.23944	-1.68043	1.38921	0.177095	0.330466	-6.24032
Gm5881	1.23938	-0.0297813	2.61122	0.0150765	0.0526561	-4.08708
Ak2	1.23921	7.10316	11.7485	3.46636e-11	3.502e-09	15.7388
Nefh	1.23916	-0.692064	1.61769	0.118358	0.246834	-5.91488
4930412F12Rik	1.23864	0.827153	3.94551	0.000574966	0.00384364	-0.95922
Flot2	1.23856	5.29523	10.8868	6.05415e-11	5.72603e-09	15.1164
Vkorc1	1.2377	-1.45805	1.47645	0.152388	0.296418	-6.12094
Gm5841	1.23759	-0.275648	2.23955	0.0343145	0.0987743	-4.83955
Zfp82	1.23581	-1.28557	1.61959	0.117947	0.246283	-5.912
Hnrnpa1l2-ps	1.23554	-1.83498	1.39946	0.174039	0.326273	-6.22662
Gm43110	1.23516	-1.43356	1.47885	0.151748	0.295587	-6.11756
Gm24339	1.23121	-1.52319	1.61888	0.118101	0.246497	-5.91308
Mndal	1.23088	6.22162	5.66431	3.29255e-05	0.000350336	2.11455
Pcbp3	1.23042	0.324961	3.52986	0.0016489	0.00910831	-1.98426
E230029C05Rik	1.23006	4.01263	4.49097	0.000260568	0.00199422	-0.0560462
Plpp2	1.22984	3.01707	7.20758	1.54654e-07	3.78532e-06	7.23457
Gm37787	1.22905	0.622535	2.79563	0.00984304	0.0378267	-3.68927
Gm14608	1.22818	-0.187298	2.43272	0.0225283	0.0718824	-4.45732
Vwa1	1.22803	-0.769023	1.58137	0.126443	0.259086	-5.96934
Gm8326	1.22743	2.86845	3.4574	0.00252868	0.0128762	-2.32665
Gm49911	1.22705	0.207511	2.35586	0.0266828	0.081685	-4.61181
Dclk2	1.22339	1.62448	3.31863	0.00278987	0.0138448	-2.49125
Hsdl2	1.22164	5.69869	13.3543	7.74418e-13	1.74495e-10	19.4582
Ssbp2	1.22007	3.4518	6.6933	5.325e-07	1.06427e-05	5.9919
Ccdc62	1.21833	-0.201459	1.00975	0.326776	0.503929	-6.6803
Wdr62	1.2165	4.73774	5.28803	4.69464e-05	0.00047261	1.6757
2010008C14Rik	1.21616	0.773298	2.57176	0.0164929	0.0565079	-4.17025
Gnal	1.21615	0.309479	3.03339	0.00559585	0.0240369	-3.15615
Cyfip2	1.21532	8.04622	14.3605	1.5553e-13	4.76606e-11	21.0444
Tmem52b	1.21472	-1.52894	1.51138	0.143308	0.283669	-6.07142
Lgals8	1.21442	3.36066	4.96887	4.97267e-05	0.00049636	1.48982
Gm4876	1.21434	-0.203081	2.70437	0.0121719	0.0446168	-3.88797
Atp11b	1.21424	6.8567	14.2054	1.9804e-13	5.72524e-11	20.8062
Ppp1r3b	1.21269	0.16781	2.03617	0.0526035	0.136124	-5.21949
Dubr	1.21136	3.86716	9.37902	1.22099e-09	6.90333e-08	12.1037
Gm11460	1.21032	-0.213451	2.13615	0.0427075	0.116749	-5.03558
Gm4013	1.20994	-1.712	1.42823	0.165678	0.314914	-6.18769
Cfhr4	1.2084	-2.95426	1.08649	0.287692	0.46154	-6.60507
Lamp3	1.20815	-0.897493	2.06127	0.0498895	0.131067	-5.17354
Ptgs1	1.20787	-1.21076	0.641368	0.53018	0.688171	-6.9872
Kif4	1.20708	5.32142	7.82419	9.83921e-08	2.60398e-06	7.79638
Il12rb2	1.20582	3.77619	6.44506	9.7817e-07	1.79572e-05	5.3813
Gm29093	1.20521	0.182844	3.11519	0.00459192	0.0206629	-2.96806
Sqor	1.20432	0.817615	2.94245	0.00695779	0.0286983	-3.36254
Zfp365	1.20419	-2.09952	1.15689	0.258321	0.42989	-6.52734
Gm12834	1.20284	-1.15639	1.10871	0.279603	0.452384	-6.57976
D5Ertd605e	1.20222	0.00379285	1.71485	0.0999022	0.218219	-5.76624
Pcbp4	1.20196	0.636368	2.42772	0.0227794	0.0724871	-4.46746
Trp53i11	1.20014	1.82202	3.18486	0.00401092	0.0185497	-2.82821
Cacybp	1.19792	5.89605	15.5361	2.65963e-14	1.31693e-11	22.7791
Gm13886	1.19778	-0.701457	1.61516	0.118906	0.247774	-5.9187
Gm45698	1.19691	-0.931788	1.62238	0.117345	0.245354	-5.90777
Dhcr7	1.19533	3.91008	4.84073	9.53149e-05	0.000853545	0.906195
Skiv2l-ps1	1.19479	-1.95517	1.58237	0.126214	0.25874	-5.96785
Gm5469	1.1947	-0.426197	2.3372	0.0277921	0.084323	-4.64885
Lratd2	1.19278	1.45747	2.18556	0.0410762	0.113523	-4.96797
A230083G16Rik	1.19212	1.59637	3.79137	0.000851818	0.00528617	-1.34293
Gk	1.19156	4.18649	7.56325	6.70634e-08	1.85478e-06	8.07494
Sgcb	1.19127	3.51591	7.20885	1.54192e-07	3.78004e-06	7.23758
BC064078	1.19085	2.8259	4.34604	0.000219652	0.00173391	-0.000224813
C2cd2l	1.19076	5.41862	11.2398	3.11691e-11	3.25822e-09	15.7804
Herc6	1.18968	3.27751	3.47859	0.00256855	0.0130273	-2.32268
Gm5871	1.18963	-0.471601	2.08407	0.0475962	0.126499	-5.13189
Coro2a	1.18838	7.76289	12.0793	1.65516e-11	1.84873e-09	16.465
Dst	1.18547	3.84321	3.99718	0.000816176	0.00511679	-1.18626
Casz1	1.18348	4.50129	6.30604	2.44395e-06	3.87242e-05	4.54185
Lrmda	1.18346	-0.693032	1.68581	0.104353	0.224754	-5.81005
Gm2617	1.1789	-2.30128	0.871552	0.391976	0.568741	-6.81436
Gm8369	1.17747	-0.990375	1.04761	0.307046	0.482872	-6.64405
Gm26597	1.17669	-0.177355	2.26033	0.0328202	0.0954032	-4.79941
Gm16206	1.17117	-0.568004	1.9492	0.0626471	0.15522	-5.37345
Slc33a1	1.17097	5.13141	9.48951	9.70334e-10	5.74033e-08	12.3345
Gm42658	1.17044	0.392497	2.05506	0.050777	0.132678	-5.18647
Gm49980	1.17011	2.48197	2.99985	0.00707391	0.0291163	-3.32581
Sft2d2	1.16846	7.43528	16.1576	1.09227e-14	6.9732e-12	23.6486
1700088E04Rik	1.16763	-0.923274	1.92192	0.0661564	0.162092	-5.42088
Lrrc18	1.1633	-0.267931	2.06916	0.0490852	0.12938	-5.15916
Snora62	1.16316	-2.12869	1.17367	0.251655	0.422005	-6.50815
Cmtm7	1.16295	5.87292	10.8098	7.00997e-11	6.35543e-09	14.9697
Gm8801	1.16259	0.322634	3.11179	0.00462999	0.0207916	-2.97593
Gm14036	1.16247	0.737052	1.523	0.144706	0.285538	-6.05656
Il15ra	1.16114	3.82822	3.97338	0.000846895	0.00526842	-1.22724
Gm49584	1.157	-0.60389	1.80912	0.0825502	0.189801	-5.61168
Pnldc1	1.15672	-1.15299	1.65681	0.110135	0.234187	-5.8551
Prrg4	1.1564	1.22472	3.36451	0.00249043	0.0127237	-2.3821
Fmnl2	1.15627	8.20237	12.1895	1.30034e-11	1.54449e-09	16.7021
Gm42548	1.15624	1.01911	2.59198	0.0157523	0.0544824	-4.12773
Gm7832	1.15587	2.83664	5.28029	1.84238e-05	0.000215488	2.44324
Lpcat2	1.15411	5.15825	5.87615	1.22804e-05	0.000151412	3.0163
Rpl30-ps8	1.15398	-1.2763	1.57373	0.128199	0.261731	-5.98066
C030034I22Rik	1.15372	-0.300035	1.97406	0.0595923	0.149488	-5.3298
Gm15489	1.15302	-1.3113	1.51348	0.142777	0.282902	-6.06842
Gm7232	1.15241	4.00005	6.33105	1.32518e-06	2.32316e-05	5.07961
Ddah2	1.15216	1.7595	4.31226	0.000224015	0.00175838	-0.0339263
Gm43413	1.15211	-0.855807	1.30782	0.203481	0.364818	-6.34584
Gm26387	1.15186	-1.50185	1.3733	0.181927	0.337101	-6.26143
Gm9431	1.15119	-1.18685	1.491	0.14855	0.291119	-6.10043
Gm12726	1.15039	-0.128283	2.21287	0.0363241	0.103162	-4.89073
Vegfb	1.15003	3.92727	7.89437	3.12679e-08	9.93956e-07	8.84259
Plscr3	1.14938	4.52448	10.7329	8.12335e-11	7.15321e-09	14.8221
Gm15911	1.14802	-1.64176	1.66623	0.108229	0.231183	-5.84054
Gm14398	1.14747	-0.428081	2.22183	0.0356372	0.101671	-4.87358
Dnajc21	1.146	4.95367	12.3954	3.90687e-12	5.98611e-10	17.8515
Ctif	1.1452	2.62951	5.24025	2.04184e-05	0.000234521	2.34078
Gm48714	1.14519	-1.30036	1.50574	0.144744	0.285538	-6.07949
Gm15564	1.14472	5.96932	3.21634	0.00564653	0.0242206	-3.02202
Nccrp1	1.14432	2.10716	4.45864	0.000153505	0.00127411	0.338843
Gm45222	1.14283	1.35495	3.32907	0.00271881	0.013606	-2.46646
Lncpint	1.14237	1.62543	3.39546	0.00230629	0.0120112	-2.30815
Idnk	1.14188	5.31414	11.5763	1.67715e-11	1.84873e-09	16.3994
Gm52969	1.14116	0.668432	3.22388	0.00352256	0.0166685	-2.71486
4933430I17Rik	1.14063	-1.74487	1.3387	0.192792	0.351034	-6.30661
Efnb2	1.14032	-0.904521	1.81195	0.0820994	0.189162	-5.607
Gab2	1.13908	5.85477	12.4845	3.34843e-12	5.23517e-10	18.0049
Pira12	1.13654	1.48853	4.51756	0.000131822	0.00112023	0.489265
Pdlim4	1.13588	3.15078	5.4641	1.15069e-05	0.000143808	2.91286
Gm21559	1.13553	-1.83819	1.31268	0.201289	0.361989	-6.33992
Zfp609	1.13548	5.52635	9.72931	5.92462e-10	3.83025e-08	12.83
Mif-ps6	1.13545	-0.962433	1.73101	0.095853	0.211683	-5.7386
Creb3	1.13512	5.80078	12.776	2.03313e-12	3.53996e-10	18.5008
Gm15835	1.13492	-1.92308	0.919128	0.367249	0.545418	-6.77146
Rn7s1	1.13308	0.993061	2.716	0.0118488	0.0437358	-3.86285
Cyp4f17	1.13221	-0.167098	2.37999	0.0253079	0.0785445	-4.56363
Ccdc38	1.13163	-2.32992	1.16047	0.256886	0.428113	-6.52326
Gm43479	1.13036	-1.40722	1.32832	0.196146	0.355158	-6.31997
Mcam	1.12797	-1.82807	1.03756	0.309469	0.485281	-6.65648
Atm	1.12638	4.02991	7.6666	5.27691e-08	1.5141e-06	8.31609
Acat3	1.12553	0.207439	3.11275	0.00461918	0.0207491	-2.9737
Auh	1.12466	5.5374	11.8395	1.04204e-11	1.30978e-09	16.8743
Gm43162	1.12442	-0.921249	1.37295	0.182034	0.337217	-6.26189
Gm14639	1.12368	-0.8605	1.85849	0.0749872	0.17683	-5.52924
Gm17194	1.12338	-1.65104	0.776683	0.446476	0.618187	-6.89123
Gm20337	1.12336	-0.978668	1.4118	0.170413	0.32156	-6.21001
Gm35154	1.12292	-1.12467	1.59283	0.123844	0.255217	-5.95226
Tmem171	1.12172	-2.73481	0.969553	0.341614	0.51968	-6.72432
Gm16412	1.12169	-1.32409	1.74572	0.0932174	0.207478	-5.71504
Tnf	1.12155	5.7693	3.8887	0.00135874	0.00776524	-1.61913
Apof	1.12133	1.64593	3.60146	0.00137738	0.00784541	-1.81002
Lgr4	1.12082	-0.834097	1.42213	0.167422	0.317558	-6.19599
Pip4p2	1.12009	2.36576	4.83416	5.81487e-05	0.000566045	1.29987
Gm2546	1.11943	1.16102	3.50059	0.00177435	0.00969217	-2.05516
Tle3	1.11927	6.62447	4.43447	0.000441309	0.00310884	-0.489305
Gm12337	1.11858	0.242563	2.64302	0.0140188	0.0498715	-4.01954
Gm8849	1.11826	-0.530501	1.82785	0.0796061	0.185059	-5.58059
C4b	1.11741	-1.31065	1.23033	0.230097	0.397221	-6.4416
Gm6125	1.11725	0.77721	3.33748	0.00266282	0.0133822	-2.44646
Gm28417	1.11668	0.973783	3.92114	0.000611921	0.00403957	-1.02012
Ccdc73	1.11667	0.125988	2.40039	0.0241974	0.0759427	-4.52268
Trafd1	1.11562	8.60323	16.2234	9.95727e-15	6.63327e-12	23.7388
Gm9057	1.11417	-1.1553	1.76498	0.089858	0.201966	-5.68393
Gm6212	1.11379	0.603371	2.60506	0.0152898	0.0531949	-4.1001
Sema4f	1.11375	6.50065	6.0091	1.43776e-05	0.000173733	2.92981
Gm15996	1.11301	-1.61994	1.6521	0.111099	0.235639	-5.86236
Gm13666	1.11235	0.418965	2.81143	0.00948516	0.036737	-3.65451
Soat2	1.11152	0.592882	3.12391	0.00449577	0.0203438	-2.94789
Sp110	1.11075	7.1248	12.5193	3.15369e-12	5.03342e-10	18.0645
H2-DMa	1.11025	7.82132	11.384	5.14976e-11	4.96255e-09	15.3285
Atp1a3	1.11024	-0.603641	1.53363	0.137757	0.275479	-6.03938
Dnajc19-ps	1.10951	-0.834499	1.46385	0.155774	0.300828	-6.13856
Gm8539	1.10836	0.410136	2.4828	0.0201514	0.0660026	-4.35502
Napb	1.10832	0.212537	2.29528	0.0304393	0.0903333	-4.73136
Mgat1	1.10651	6.41666	12.6964	2.32805e-12	3.87721e-10	18.3662
Gm44652	1.10474	-1.41703	1.30879	0.202583	0.363784	-6.34486
Hmgb1-ps5	1.10348	0.0644722	2.42776	0.0227771	0.0724871	-4.46737
Gm37025	1.10346	-1.1829	1.43837	0.16281	0.31103	-6.17381
Gm6153	1.1032	-0.22804	2.07147	0.0488517	0.12903	-5.15494
Gm12138	1.10306	-0.387842	2.12213	0.0439766	0.119383	-5.06166
Irf8	1.10287	10.3902	5.36544	7.06538e-05	0.000663739	1.37306
1110038F14Rik	1.10008	5.03749	8.43735	9.23249e-09	3.67429e-07	10.0698
Gm8515	1.09977	0.369443	2.34987	0.0270339	0.0824633	-4.62371
Tspo	1.09909	7.0828	8.5729	4.02733e-08	1.20521e-06	8.76332
BC065397	1.09838	0.0156514	2.18794	0.038297	0.107509	-4.93818
Hhat	1.0977	-0.444999	1.92702	0.0654883	0.160777	-5.41206
Gm8337	1.09732	3.68697	5.89268	3.8769e-06	5.72824e-05	4.00067
Gm12735	1.09723	1.23412	3.41213	0.00221264	0.0116143	-2.26821
Gm18939	1.09711	-0.91919	1.77421	0.088286	0.199369	-5.66894
Gm38357	1.09604	-1.0985	1.14147	0.265124	0.437222	-6.54428
Gm9514	1.09438	0.392263	2.33259	0.0280723	0.0849041	-4.65796
Nfyc-ps	1.09408	0.827913	2.90506	0.00760489	0.0308341	-3.44654
Akap12	1.09362	-1.36256	1.24614	0.224338	0.390311	-6.42253
Gm17200	1.09243	-1.65537	1.22398	0.232442	0.400077	-6.4492
Gm6712	1.09203	0.422138	2.13003	0.0432575	0.117997	-5.04698
Gm10126	1.09157	-0.349696	1.39679	0.175854	0.328675	-6.23007
Phldb3	1.09104	3.66355	6.95271	2.84252e-07	6.25763e-06	6.62264
Gm14648	1.09092	-2.04785	0.954174	0.349188	0.52686	-6.73908
Osm	1.09023	1.66346	2.9347	0.00710717	0.0292181	-3.38165
F2r	1.08939	2.04291	2.75983	0.0114551	0.0426319	-3.80557
Gm6345	1.08779	-2.32537	1.15653	0.258464	0.430061	-6.52774
Got2-ps1	1.08755	0.905414	2.46788	0.020834	0.0677602	-4.38562
C530005A16Rik	1.08747	-1.24941	1.54243	0.135611	0.272396	-6.0266
Scd2	1.08742	6.88796	5.80268	2.32768e-05	0.000260707	2.45338
Irs2	1.08516	4.38269	5.42295	2.08044e-05	0.000238418	2.40209
Gm34220	1.08336	-0.291472	2.23109	0.0349403	0.10016	-4.85581
Gm20531	1.08143	-0.712428	1.69642	0.102303	0.221836	-5.79342
1700096K18Rik	1.0809	0.262832	2.38178	0.0252085	0.0783618	-4.56004
Gm47894	1.07926	-0.377091	1.88931	0.070576	0.169626	-5.47693
Wtip	1.07847	0.316924	2.35693	0.0266203	0.0815503	-4.60968
Alms1-ps2	1.07787	-0.65763	2.13639	0.042686	0.116749	-5.03513
Gm8543	1.07764	4.07942	4.83507	8.75931e-05	0.000794613	0.971125
Slamf6	1.07673	3.48312	4.0245	0.000612319	0.00404046	-0.958485
Syna	1.07636	-0.219099	2.17953	0.0389842	0.109099	-4.9541
Hivep2	1.07602	4.79574	5.6641	1.40436e-05	0.000170234	2.82514
Wfdc17	1.07589	1.67678	1.8349	0.082926	0.190465	-5.58179
En2	1.07503	-2.76414	0.954527	0.349013	0.526699	-6.73874
Gm20548	1.07395	-1.47558	1.18169	0.248515	0.418802	-6.4989
9530082P21Rik	1.07333	-0.573021	1.96433	0.0607722	0.151674	-5.34693
Haus5	1.07328	1.06529	3.12007	0.00453784	0.0204737	-2.95677
Edn1	1.07274	-2.66798	0.763667	0.452258	0.622734	-6.9034
Parp11	1.07257	5.34333	8.66913	5.55078e-09	2.41617e-07	10.5815
Cxcl10	1.07127	5.28492	1.79592	0.0923754	0.205873	-5.65217
Cfh	1.07125	3.24551	2.85448	0.010609	0.0401657	-3.68191
Scly	1.07119	4.17265	9.04371	2.47612e-09	1.24391e-07	11.3932
Gm14292	1.07111	1.03377	3.37197	0.00244476	0.0125573	-2.36429
Trio	1.07061	6.71127	8.88383	1.22209e-08	4.54485e-07	9.90529
Gm45188	1.07019	2.69244	4.74752	7.27414e-05	0.000679594	1.07777
Stx2	1.06894	5.91109	11.308	2.74589e-11	2.90156e-09	15.907
Acot2	1.06833	2.06785	4.0686	0.000419435	0.00298079	-0.65036
Gm17022	1.06819	-1.57148	1.11431	0.275812	0.448382	-6.57488
C3ar1	1.06668	1.16172	3.02767	0.00567341	0.0243155	-3.16921
Smyd1	1.065	-1.58101	1.2537	0.221622	0.386841	-6.41333
Gm4459	1.0648	-0.0507801	2.38256	0.0251654	0.0782658	-4.55848
Gm43654	1.06369	-1.32829	1.50156	0.145814	0.28702	-6.08543
Gm6161	1.0632	-0.686905	1.87457	0.0726569	0.172918	-5.50203
Noc4l	1.06297	5.41403	9.08763	2.25524e-09	1.15568e-07	11.4871
Gm5582	1.06275	0.0454242	2.20393	0.0370209	0.104694	-4.90779
Spata1	1.06234	0.69811	2.34594	0.0272672	0.0830593	-4.63152
Gm40645	1.06128	-0.024288	1.84343	0.0772286	0.181209	-5.55457
Gm36043	1.06125	5.6925	5.63833	2.40452e-05	0.000267943	2.36603
Adamts6	1.06061	1.01855	2.01001	0.0566881	0.143851	-5.2733
Zfp14	1.06032	1.35771	2.86399	0.00838133	0.0332347	-3.53817
Cd69	1.06021	3.61534	2.77239	0.0131399	0.0472843	-3.87061
Ppp1r26	1.05829	-1.28208	1.44853	0.159972	0.307271	-6.15981
Csl	1.05782	0.776562	3.27874	0.00307832	0.0149591	-2.58569
Zfp970	1.05733	-1.02588	1.7766	0.0878828	0.198781	-5.66505
Gm10015	1.05722	0.571505	3.00221	0.00603132	0.0255918	-3.22725
Gstt3	1.05625	1.37994	3.09073	0.00487251	0.0215801	-3.02455
P4htm	1.05624	-1.58084	1.23707	0.227627	0.394071	-6.43349
Gm17195	1.05613	-0.911058	1.1808	0.249381	0.419543	-6.49955
Ppp1r32	1.05517	-0.35436	2.0174	0.0545795	0.139774	-5.25274
Tmem156	1.05385	3.4334	5.59652	8.20913e-06	0.000107781	3.2502
Gm3839	1.05373	0.937888	2.60756	0.015203	0.0529586	-4.09482
Gm42748	1.05332	0.0266988	1.90255	0.0687513	0.166656	-5.45425
Gm7030	1.05283	-0.0493863	2.58959	0.0158383	0.0546688	-4.13277
Gm11557	1.05272	-1.933	1.03451	0.310865	0.486937	-6.65962
Gm18194	1.05266	-1.40531	1.44192	0.161814	0.309907	-6.16893
Spata6	1.05246	4.94284	11.8454	1.03097e-11	1.30978e-09	16.8849
Cd27	1.05229	0.403999	2.31874	0.0289309	0.0870028	-4.6853
Glyctk	1.0521	-0.883717	1.68665	0.10419	0.224655	-5.80874
Gm18649	1.05141	-1.20777	1.51348	0.142776	0.282902	-6.06841
Gm6028	1.0511	-0.459205	1.69297	0.102965	0.222641	-5.79883
Spata7	1.04967	1.24723	3.55991	0.00152911	0.00855074	-1.91127
Gm13413	1.04949	-0.841113	1.59336	0.123725	0.255005	-5.95147
Selenom	1.04883	1.08246	2.7922	0.00992238	0.0380803	-3.6968
Fam217b	1.04797	1.62138	3.2171	0.00358151	0.0169057	-2.73074
Gm47681	1.04756	0.488461	2.7166	0.0118323	0.0436852	-3.86155
Agtpbp1	1.04739	5.90934	11.9103	9.18045e-12	1.20225e-09	17.0006
Gm14150	1.04531	2.53754	3.39435	0.00243828	0.0125396	-2.34642
Gm26626	1.04527	-1.50625	1.04364	0.306701	0.482522	-6.65021
Arvcf	1.04511	0.059385	2.35364	0.0268123	0.082008	-4.61622
Ptprv	1.04467	0.348743	2.73644	0.0113	0.0422187	-3.81854
Tapbpl	1.04464	7.38688	15.0448	5.48883e-14	2.30767e-11	22.0688
Gm48478	1.04426	-0.803796	1.55648	0.132242	0.267664	-6.00607
Max	1.04416	6.45753	11.6547	1.45425e-11	1.70092e-09	16.5418
Dcun1d3	1.04371	4.05397	6.30177	1.39391e-06	2.42423e-05	5.0259
Gm47234	1.04306	-0.477705	1.79656	0.0845767	0.193387	-5.63239
Zfp575	1.0429	-2.13694	1.00768	0.323322	0.500618	-6.68681
Gm23136	1.04251	-1.27273	1.37012	0.182905	0.338165	-6.26563
Hdac9	1.04245	4.22245	6.79078	4.20209e-07	8.76914e-06	6.22983
Gm18726	1.04225	-1.43101	1.51481	0.142442	0.282487	-6.06652
Ctse	1.04179	4.3102	4.6362	0.000159474	0.00131369	0.399744
Gm12411	1.0407	0.178799	2.06054	0.0499647	0.131201	-5.17487
Gm12345	1.04029	-1.30721	1.50379	0.145243	0.286248	-6.08226
Hdac11	1.04022	-0.338824	2.00907	0.0555133	0.14155	-5.26765
Hadhb	1.03976	6.13006	13.2512	9.17675e-13	1.95286e-10	19.2901
Gm43375	1.03965	0.386284	2.65722	0.0135695	0.0485662	-3.98924
Cds1	1.03965	3.11414	4.97438	4.04868e-05	0.000418018	1.65944
Pmepa1	1.03932	6.60284	9.08552	5.5067e-09	2.40381e-07	10.6699
Gm2389	1.03895	-1.16845	1.47942	0.151596	0.295404	-6.11676
S1pr1	1.03846	-1.18235	1.02099	0.317858	0.495094	-6.67265
Efcab11	1.03831	1.62138	3.95442	0.000562011	0.0037669	-0.936932
Gm6210	1.0382	5.24621	6.52984	1.65704e-06	2.80543e-05	4.95033
Gm9030	1.03786	-0.507712	1.03641	0.312445	0.488649	-6.65528
Gm9238	1.03751	-1.68418	0.998511	0.327659	0.504756	-6.69596
Lcat	1.03691	-1.37385	1.54721	0.134457	0.270966	-6.01963
Rp2	1.0367	7.01461	11.8405	1.04019e-11	1.30978e-09	16.876
Rps2-ps8	1.0341	-0.41389	2.13948	0.0424107	0.116184	-5.02936
Gm5216	1.03203	0.57055	2.79237	0.0099183	0.0380777	-3.69641
Gm5946	1.03163	-0.377811	1.99247	0.0574155	0.145384	-5.29721
Gm29808	1.03081	-0.16673	1.92155	0.0662059	0.162149	-5.42153
Fos	1.02995	6.81619	3.58036	0.00264376	0.0133118	-2.27466
F2rl2	1.02927	1.15309	2.26138	0.0330439	0.0959263	-4.80116
Gm45358	1.02903	-1.09506	1.58879	0.124755	0.256473	-5.95829
Mllt3	1.02901	4.07568	5.9269	3.55672e-06	5.3323e-05	4.08698
Gm15148	1.02754	0.673283	2.58044	0.016171	0.0556248	-4.15202
Gm4540	1.02663	-0.424707	1.69436	0.102698	0.22222	-5.79665
Pygl	1.02654	1.7296	2.05281	0.0535509	0.137904	-5.20692
Ttll4	1.02588	5.87381	10.978	5.09251e-11	4.93845e-09	15.2895
A430057M04Rik	1.02433	-1.11052	1.9032	0.0686628	0.166517	-5.45314
Gm15459	1.02282	6.18659	6.80351	1.51949e-06	2.61004e-05	5.10842
Gm13981	1.02248	-0.105173	1.83569	0.0784021	0.183143	-5.56752
Gm2541	1.0207	-0.548217	1.96826	0.0602936	0.150803	-5.34002
Gm37352	1.02051	2.10509	3.95831	0.000556446	0.00373777	-0.927197
Tmeff1	1.02049	3.40369	6.6056	6.59584e-07	1.28496e-05	5.77695
Osbpl1a	1.02046	1.951	3.29389	0.00296556	0.0145031	-2.54989
Cenpi	1.01901	3.75088	6.9316	2.99055e-07	6.54589e-06	6.57162
Sla	1.01855	6.5534	3.72724	0.00193075	0.0104152	-1.96506
Sfi1	1.0185	6.21614	14.9381	6.44031e-14	2.53022e-11	21.9119
Ptger2	1.0184	3.26847	3.23486	0.00420973	0.0192887	-2.82167
Znhit3	1.01838	1.84256	3.27025	0.00314333	0.0152123	-2.60573
Gm17228	1.01828	0.638191	1.58776	0.127249	0.260239	-5.96166
Gm19391	1.01815	-1.00961	1.56542	0.130134	0.264586	-5.99293
Csk	1.01595	8.0486	12.0512	7.14502e-12	9.68815e-10	17.2504
Neb	1.01538	-0.250119	1.58849	0.124822	0.256543	-5.95874
Stfa2l1	1.01521	-1.03359	0.996997	0.32951	0.506547	-6.6963
2900005J15Rik	1.01483	-0.0474788	2.53114	0.0180792	0.0606242	-4.25509
Gng12	1.01447	6.5922	13.8315	3.57658e-13	8.73073e-11	20.2226
Mgll	1.01446	0.365689	1.8719	0.0730392	0.173505	-5.50656
Lax1	1.01432	-0.703058	0.936179	0.360508	0.538733	-6.75358
Panx1	1.01342	2.05643	4.66126	9.09159e-05	0.000819513	0.856797
Vrk1	1.01284	6.98933	9.25105	3.9771e-09	1.86352e-07	10.9975
Col9a3	1.01177	1.93528	3.20874	0.00365563	0.0171815	-2.75034
Gm15428	1.0112	-1.45823	1.3543	0.187831	0.344829	-6.28636
Psrc1	1.0112	3.17424	3.79597	0.000954847	0.00582179	-1.42243
Phf6	1.0108	5.61744	12.9461	1.52562e-12	2.88586e-10	18.7859
Gm10086	1.00737	-0.3958	1.66237	0.109006	0.232488	-5.84651
Gm23301	1.00604	-0.291203	1.81646	0.0813855	0.187998	-5.59953
Lurap1	1.00555	-0.711164	1.20223	0.241116	0.409986	-6.47461
Gm33666	1.00519	-0.663949	1.72242	0.0974226	0.214273	-5.7523
Ptch1	1.00494	3.91913	4.44235	0.000212336	0.00168833	0.0774871
Fam241a	1.00458	3.71188	4.35028	0.000250358	0.00192763	-0.0988647
Snx6	1.0037	6.55227	14.1586	2.13093e-13	6.04631e-11	20.7339
Rasd1	1.0026	-1.35804	1.15152	0.26048	0.43259	-6.53342
Inka2	1.0024	0.949711	2.28881	0.0308679	0.0912241	-4.74401
Gm21769	1.00101	-0.55865	2.08086	0.0479131	0.127033	-5.13777
Klc3	1.00069	-2.42373	0.810211	0.425512	0.598961	-6.86643
Rasgrp4	1.00055	5.98474	6.3865	3.67666e-06	5.47995e-05	4.21627
Gm7114	1.00008	0.170819	2.52008	0.0185351	0.0618186	-4.27806
Dnaaf3	0.999866	1.79885	3.93551	0.000589853	0.00392092	-0.984217
Gm43668	0.999731	-0.0472546	2.02253	0.0540117	0.138737	-5.24354
Gm10120	0.99961	0.0799631	2.10152	0.0459049	0.123179	-5.0998
Matk	0.999228	4.26533	5.95715	3.31864e-06	5.02949e-05	4.15736
Mrm2	0.995375	1.91419	3.24167	0.00337207	0.0161157	-2.67305
Gm7061	0.995033	-0.949186	1.60052	0.122125	0.252592	-5.94075
Zfp952	0.994361	3.80435	6.72898	4.88215e-07	9.88167e-06	6.07913
Dusp10	0.99367	5.13025	7.28933	1.42627e-07	3.55338e-06	7.32901
Gm4750	0.992266	4.96693	3.56386	0.00250327	0.0127808	-2.24821
Cep170	0.991977	6.78157	14.8889	6.93515e-14	2.59172e-11	21.8391
Tube1	0.991463	1.69562	3.61087	0.00134512	0.00770176	-1.78704
Frmd4a	0.991441	5.01164	3.97822	0.000974181	0.00591848	-1.32657
Gm2792	0.991069	1.03978	3.0758	0.00505167	0.0221972	-3.05891
Slc22a15	0.990799	3.8512	6.78389	4.27281e-07	8.84702e-06	6.21306
Prkx	0.989669	6.61675	9.46081	1.44993e-09	7.85012e-08	11.9601
Gm12447	0.989641	-1.33028	1.12328	0.272056	0.444527	-6.565
Ecm1	0.989399	1.07021	2.12981	0.0435836	0.118615	-5.04999
S1pr4	0.988875	3.05602	4.07462	0.000416143	0.00295876	-0.64089
Efnb1	0.988873	2.8459	3.70622	0.00108627	0.00645111	-1.57253
Zbtb8a	0.988829	2.49729	4.32194	0.000218486	0.00172559	-0.0093098
Gm16464	0.988699	0.459737	2.46113	0.0211499	0.0684389	-4.39943
Myo10	0.987918	2.10158	2.99425	0.00619418	0.0261453	-3.24994
Parp9	0.987897	6.88787	8.52023	2.19681e-08	7.414e-07	9.30084
Gm19945	0.986973	-1.58496	1.25624	0.220714	0.386047	-6.41023
Gm13549	0.98686	-0.0999136	1.54002	0.136206	0.273197	-6.03012
Tpmt	0.986293	-0.715153	1.69851	0.101903	0.221312	-5.79013
Gm5117	0.986272	-0.184185	1.87085	0.0731901	0.173702	-5.50834
Rn7s2	0.985712	1.22999	2.69586	0.0124137	0.0453447	-3.90632
Gm20691	0.985583	-2.05746	1.24376	0.225198	0.391167	-6.42541
Gm4890	0.985156	-1.13103	1.30022	0.205459	0.367277	-6.35568
Gm5131	0.98386	-2.06252	0.83942	0.409239	0.584703	-6.84218
Vgll4	0.983601	4.6419	5.36225	2.31545e-05	0.000260288	2.28841
Gstk1	0.983498	1.01134	2.38109	0.0252472	0.0784222	-4.56144
Siglecg	0.983033	2.67225	2.61133	0.0168308	0.0573069	-4.14422
Asap3	0.982278	-1.39381	0.955183	0.349007	0.526699	-6.73778
Mok	0.97997	-1.13811	1.4679	0.154679	0.299507	-6.13291
Gm20405	0.979594	-1.39088	1.2535	0.221692	0.38692	-6.41357
Jak3	0.979216	4.85334	5.00983	6.88172e-05	0.000649672	1.24534
Gm5620	0.979185	1.97306	2.81137	0.00959892	0.0370558	-3.66136
Scn4b	0.978948	0.0942302	2.3599	0.0264475	0.0811593	-4.60375
Bcl2	0.978613	2.30503	2.97731	0.0066169	0.0275351	-3.30372
Tlr3	0.977878	4.61002	3.44446	0.00312806	0.0151576	-2.47827
Gm13237	0.977605	1.80213	3.17566	0.00396351	0.0184027	-2.82764
Plcxd1	0.977269	0.0647136	2.12134	0.0440495	0.119481	-5.06313
Sap18b	0.976738	-0.417681	1.71301	0.0991654	0.21709	-5.76724
Gm14326	0.976705	2.49976	3.65415	0.00120603	0.00705298	-1.68114
Plin2	0.976326	6.7371	6.79974	1.72259e-06	2.8972e-05	4.9981
Nlrp10	0.976304	-0.722793	1.83777	0.0780854	0.18266	-5.56405
Pard6a	0.976167	2.62252	4.89571	4.96021e-05	0.000495439	1.45769
Dock11	0.975903	7.05388	13.0293	1.32687e-12	2.57346e-10	18.9244
Slc4a11	0.97515	1.32415	2.70739	0.0120872	0.0443807	-3.88145
Ppa1	0.975115	6.64107	12.0632	6.99363e-12	9.62902e-10	17.2717
Abi3	0.974695	2.31938	3.80075	0.000831735	0.00519098	-1.31968
Gm6517	0.974658	0.409572	2.33362	0.0280097	0.0847817	-4.65593
Nfatc1	0.974585	6.3957	11.9126	9.14182e-12	1.20225e-09	17.0048
Casp7	0.97427	5.25226	9.46014	1.03128e-09	6.00807e-08	12.2734
Slk	0.974131	7.92581	14.7448	8.62466e-14	2.87276e-11	21.6248
Gm50069	0.971052	5.85978	3.58235	0.00255111	0.0129688	-2.24907
Plppr4	0.970684	-0.284662	1.57418	0.128096	0.261646	-5.98
Taf4b	0.969525	4.18687	7.65261	5.45051e-08	1.55228e-06	8.28352
Cemip2	0.969008	2.27653	3.56422	0.00151264	0.00850126	-1.90078
Gm11954	0.968928	-0.812962	1.46454	0.155586	0.300579	-6.13759
Prelid2	0.968799	0.715623	2.91299	0.00746296	0.0303792	-3.42875
Rab13	0.968312	4.0856	6.15994	1.98349e-06	3.25037e-05	4.67214
C77080	0.96792	-0.223129	1.98415	0.0583912	0.147286	-5.31198
Gm4853	0.967668	0.390931	2.18352	0.0386564	0.108379	-4.94654
H2-T-ps	0.967382	3.62522	6.45131	9.63237e-07	1.77333e-05	5.39675
Gm15519	0.967355	0.224393	2.08044	0.0479547	0.127121	-5.13854
2310040G24Rik	0.966329	0.727169	2.31235	0.0293347	0.0877864	-4.69787
Gm11203	0.965138	-1.34973	1.24048	0.226386	0.392741	-6.42938
Gm44401	0.964359	2.87213	4.09571	0.000391227	0.00281163	-0.582077
Gm45148	0.963983	-1.47292	1.19418	0.243686	0.413347	-6.48439
Kif17	0.963957	-1.02465	1.62192	0.117444	0.245494	-5.90846
Gm10259	0.963899	-0.0174193	1.97948	0.0589444	0.1483	-5.32023
Gm5539	0.96285	-1.43723	1.33403	0.194294	0.353015	-6.31263
Glce	0.962639	5.14254	10.3049	1.86718e-10	1.43045e-08	13.9883
Tmem154	0.96164	0.627018	2.72726	0.0115434	0.0428772	-3.83846
Nmi	0.960617	4.80803	4.17957	0.000554389	0.00372559	-0.796152
Gm4739	0.960409	1.12421	2.41208	0.0235808	0.0744528	-4.49909
Ino80dos	0.960375	0.241389	2.26844	0.0322529	0.0943449	-4.78368
Tns1	0.95983	1.02178	2.28827	0.030904	0.0912882	-4.74507
Gm12655	0.95957	-0.366829	1.69049	0.103445	0.223394	-5.80272
Gm24514	0.95912	0.631186	1.607	0.122168	0.252647	-5.9324
A730081D07Rik	0.956812	1.20636	2.27746	0.0316332	0.093083	-4.76615
Abcb1b	0.955848	4.70496	5.89178	4.89277e-06	6.98017e-05	3.80188
Gm8844	0.955499	-1.83831	0.953769	0.349389	0.527059	-6.73946
Chd9	0.955264	5.80248	9.56355	8.32574e-10	5.06218e-08	12.4883
Gm15417	0.954355	1.0509	3.36968	0.00245871	0.0126121	-2.36976
Gnat3	0.954202	0.0293501	1.77678	0.0878527	0.198781	-5.66476
Gm6043	0.95403	-1.14872	1.29658	0.206691	0.368845	-6.36026
Ripor2	0.953788	0.199504	1.55738	0.132424	0.26796	-6.005
Naa25	0.952943	5.36984	7.92731	2.90048e-08	9.28202e-07	8.91817
Gm5160	0.952409	1.10682	3.01513	0.00584706	0.0249899	-3.19782
Gm45151	0.952289	-1.02763	1.38992	0.176883	0.330149	-6.23938
Gpr52	0.95224	-1.04579	1.45423	0.1584	0.304953	-6.15192
Ido2	0.951983	0.413767	1.91223	0.0674435	0.16434	-5.4376
Gm7895	0.950364	0.791677	2.74353	0.0111154	0.0417325	-3.80314
Gm37893	0.950266	2.07849	3.37797	0.00240863	0.0124134	-2.34996
Gm25405	0.950225	-2.19357	0.847576	0.404766	0.580913	-6.83526
Ighg3	0.950038	-0.970428	0.231457	0.820041	0.896644	-7.17323
Ppp1r2-ps4	0.949334	0.303975	2.49089	0.0197897	0.0651102	-4.33837
Ccdc15	0.948786	0.810025	2.33241	0.028083	0.0849197	-4.65831
Cflar	0.948582	8.07629	10.6512	1.09581e-10	9.02688e-09	14.5325
Gm14017	0.948364	0.0504928	2.03328	0.0528386	0.136617	-5.22421
Cdc42bpg	0.947527	4.258	5.8976	3.82913e-06	5.67678e-05	4.01309
Gm36486	0.947129	3.61052	4.38437	0.000199843	0.00159895	0.0936923
Mcub	0.947075	3.17827	4.87081	5.28959e-05	0.000522548	1.39385
Lman1l	0.946778	-0.0883101	1.4165	0.169412	0.320181	-6.20363
Dhrs13	0.94652	1.06331	2.71816	0.0117896	0.0435661	-3.85818
Gm43604	0.946122	-0.537353	1.54364	0.13532	0.271989	-6.02485
Copz2	0.945233	0.66719	2.59775	0.0155467	0.0538806	-4.11555
Gm5931	0.945175	0.495473	2.37197	0.0257575	0.0795839	-4.57968
Dbndd2	0.944676	-0.61771	1.60709	0.120671	0.250295	-5.93088
Gm4129	0.943754	-1.64774	0.931385	0.360617	0.538772	-6.76053
Gm10184	0.943652	-1.29238	0.982265	0.335546	0.513347	-6.71185
Cpne3	0.943574	7.00984	13.9624	2.904e-13	7.67156e-11	20.4284
Slc2a6	0.942512	7.22374	3.55611	0.00276988	0.0137792	-2.32205
Rasgrp2	0.942105	1.70385	3.16598	0.0040582	0.0187288	-2.85019
Slco5a1	0.942027	0.607858	1.04025	0.312631	0.488838	-6.64946
Tesmin	0.941042	-1.65776	1.1917	0.24464	0.414306	-6.48728
Vim	0.940472	10.2157	5.54665	4.44189e-05	0.000450123	1.82317
BC024063	0.940347	-1.55857	1.00799	0.323178	0.50058	-6.68651
A730063M14Rik	0.94034	-1.43651	1.05196	0.302942	0.478524	-6.64158
Aire	0.94012	-2.11591	1.06322	0.297907	0.473008	-6.62979
Gm43682	0.939955	-0.298371	1.55328	0.133004	0.268885	-6.01076
Ifi27l2a	0.939392	5.64348	2.97133	0.00925488	0.0359633	-3.50835
Themis2	0.938967	8.04677	8.70153	1.78591e-08	6.23319e-07	9.52519
Gm34144	0.938943	-1.54326	1.12226	0.272483	0.444952	-6.56613
P4ha1	0.938286	4.74295	5.69918	8.44867e-06	0.000110264	3.26614
Zfp579	0.938011	1.27075	2.71854	0.0117791	0.0435518	-3.85734
Tmem139	0.937473	-1.75537	0.921877	0.365459	0.543753	-6.76934
Pgs1	0.937141	5.95758	6.42833	2.65658e-06	4.13457e-05	4.50965
H2-T23	0.936195	8.06952	10.0498	4.86826e-10	3.28597e-08	13.0624
Gm47154	0.935203	-1.47351	1.1164	0.274932	0.44752	-6.57258
Grifin	0.934672	-2.14403	0.978196	0.337407	0.515429	-6.71594
Fth-ps3	0.934621	-1.73115	1.08498	0.288345	0.462166	-6.60668
Scarf1	0.934505	-0.373322	1.7438	0.0935579	0.208054	-5.71812
Acsl4	0.934204	6.17038	11.8274	1.0648e-11	1.31571e-09	16.8527
Klhl18	0.934163	5.80633	11.4359	2.16873e-11	2.37352e-09	16.1428
Gm2199	0.933862	0.108884	1.95037	0.0625002	0.154956	-5.3714
Gm37010	0.931959	-0.943333	1.49057	0.148662	0.291242	-6.10103
Mospd2	0.931454	5.84518	11.5785	1.67049e-11	1.84873e-09	16.4034
Fbxw17	0.931405	5.16137	6.57772	9.01369e-07	1.6781e-05	5.49527
G6pd2	0.930535	0.673052	2.34173	0.027519	0.0836609	-4.63987
Tlr4	0.930468	2.88327	3.28749	0.00321157	0.0154741	-2.60704
C130083M11Rik	0.928642	-1.40103	1.27222	0.215073	0.379081	-6.39059
Rbx1-ps	0.928236	1.34499	2.56286	0.0168288	0.0573069	-4.1889
Avpr2	0.928167	-1.17365	0.845399	0.407086	0.582932	-6.83585
Flnb	0.927559	8.0292	10.1201	3.72253e-10	2.59257e-08	13.3214
Gm6187	0.927308	-1.55316	1.17355	0.251705	0.422042	-6.5083
Usp50	0.927134	-0.98566	1.66099	0.109286	0.232922	-5.84865
Tap1	0.927006	9.54665	12.8983	1.65334e-12	2.96161e-10	18.7061
Atf1-ps	0.92581	0.52953	2.00954	0.0554605	0.141468	-5.26681
Katna1	0.925689	5.4147	8.42532	9.4813e-09	3.74414e-07	10.0431
F530104D19Rik	0.925678	-0.689049	1.47428	0.152966	0.29709	-6.12398
Gm8355	0.925079	4.93825	4.69311	0.000148896	0.00123988	0.481608
Gm9836	0.924467	2.06017	3.67082	0.00115627	0.00678786	-1.64022
Dcbld2	0.924089	0.860081	2.45407	0.021485	0.0693915	-4.41386
Gm10125	0.922824	-0.0381109	2.08685	0.0473228	0.126079	-5.12678
Cdc14a	0.921993	6.20982	10.4735	1.34156e-10	1.08187e-08	14.3197
Lgals3bp	0.921475	6.15713	3.91929	0.00122544	0.00715012	-1.52705
Gm8116	0.920455	-0.834276	1.14129	0.264633	0.436621	-6.54494
Scn1b	0.920102	-0.993953	1.10708	0.278862	0.451662	-6.58279
Gm10608	0.919872	1.46201	3.03887	0.00552245	0.0238151	-3.14361
Irf6	0.919703	2.05403	2.91727	0.00738745	0.0301343	-3.41915
Gm27194	0.918891	-1.61504	0.961101	0.345763	0.523501	-6.73246
Gm12992	0.918778	-0.17073	1.93307	0.0647019	0.159127	-5.40155
4933407K13Rik	0.918279	0.476038	2.57024	0.0165495	0.0566515	-4.17343
Asah1	0.917863	7.36709	15.3619	3.43156e-14	1.59328e-11	22.5295
Gm12892	0.917016	2.29818	3.77406	0.000890111	0.00549709	-1.38577
Gm8864	0.916829	-1.70312	1.17675	0.250448	0.42083	-6.50461
Gm28370	0.916163	0.299356	2.37677	0.0254877	0.0789125	-4.57008
Gm8663	0.915644	-1.71067	1.10969	0.27776	0.450578	-6.57994
Gm5374	0.913702	-1.29728	1.26559	0.217399	0.381863	-6.39876
Gm12346	0.912913	4.02606	4.75663	7.8635e-05	0.000724065	1.01986
Zfp239	0.912706	-1.18629	0.952692	0.350214	0.52794	-6.74018
Slc31a2	0.912308	5.19939	7.14129	1.8104e-07	4.31398e-06	7.07617
Gm12112	0.912223	-1.98919	1.09901	0.282302	0.455308	-6.59157
Gm6829	0.911414	-1.3559	1.05521	0.301485	0.476861	-6.63819
Gm9008	0.911287	-0.834717	1.30017	0.205476	0.367277	-6.35574
Gm3222	0.910978	-0.738851	1.62871	0.115991	0.243077	-5.89815
Rasgef1a	0.910794	-1.20198	1.52724	0.139332	0.277722	-6.04862
Tmed2b	0.910201	0.268183	2.30134	0.0300431	0.0892959	-4.71949
Ciita	0.909951	9.00817	7.74184	2.44579e-07	5.48154e-06	6.96414
Tarbp2	0.909594	5.4463	8.50126	8.01837e-09	3.2502e-07	10.2116
Aopep	0.909446	2.3811	3.81175	0.000808786	0.00508094	-1.29241
Ap3m2	0.908719	3.12941	4.25925	0.000256825	0.00196951	-0.1685
Qrich2	0.908164	-1.59714	1.21589	0.235455	0.403631	-6.45882
Slc25a24	0.908149	5.42995	8.64228	5.88559e-09	2.54026e-07	10.5226
Ndrg1	0.907437	5.29205	5.4865	2.05168e-05	0.000235474	2.43927
Nectin4	0.907366	1.49658	3.07804	0.00502438	0.022114	-3.05376
Psmb10	0.907202	7.02367	10.7181	8.3575e-11	7.31735e-09	14.7937
Eml6	0.906951	3.72943	5.02479	3.55504e-05	0.000374366	1.78872
Lyrm1	0.906861	1.40935	3.2353	0.00342522	0.0163188	-2.68803
Gm5939	0.906585	0.645482	2.48606	0.0200049	0.0657052	-4.34831
Gm20689	0.90596	0.899663	1.90698	0.0682524	0.165889	-5.44706
Tes3-ps	0.905949	1.56967	3.00044	0.00605694	0.025672	-3.23127
Gm48786	0.905202	2.36896	2.61167	0.0158044	0.0545764	-4.11128
Gm13294	0.905137	-1.40236	1.16288	0.255926	0.427018	-6.52052
Mir3473a	0.904306	-0.723706	1.33047	0.195448	0.354145	-6.31721
Gstt2	0.904219	1.72625	3.69972	0.00107476	0.00639515	-1.56919
Atoh8	0.903248	-1.70674	1.00065	0.326642	0.503907	-6.69383
Gm49883	0.903167	-0.543519	1.57577	0.127729	0.260977	-5.97765
Amd-ps5	0.902886	-1.63747	1.16726	0.254188	0.425136	-6.51552
Gm37154	0.902573	-0.705297	1.45372	0.158541	0.305128	-6.15263
Mrpl16	0.902055	4.21272	6.56986	7.19871e-07	1.38741e-05	5.68912
Gm37968	0.90166	-0.0658545	1.98092	0.0587727	0.147989	-5.31768
Larp1	0.90132	8.09418	12.9028	1.64088e-12	2.96161e-10	18.7136
Gm48194	0.901197	1.03666	2.77567	0.0103132	0.039269	-3.73301
Gm5575	0.900558	1.79973	2.76081	0.0106769	0.0403732	-3.76548
BC043934	0.899136	-0.210122	1.83599	0.0783554	0.183124	-5.56701
Smyd5	0.898636	5.08018	5.47892	1.78863e-05	0.000209842	2.55045
Twsg1	0.89843	5.59315	11.8309	1.05816e-11	1.31571e-09	16.8589
Efcab7	0.897976	-0.920451	1.24883	0.223367	0.389119	-6.41926
Dnah17	0.897131	0.905924	2.14574	0.0418576	0.11501	-5.01766
Rnf19b	0.895839	9.55359	14.0117	2.68567e-13	7.21928e-11	20.5056
Mid1ip1	0.89582	4.33398	7.03663	2.3242e-07	5.27577e-06	6.825
Gm18959	0.89563	1.14765	2.49833	0.0194626	0.0641717	-4.32303
Gm14010	0.895462	-0.842772	1.42836	0.165639	0.314879	-6.1875
Gm12444	0.894802	-1.82853	0.946611	0.352954	0.530504	-6.74625
Gm44053	0.894551	-0.92519	1.29953	0.205691	0.367619	-6.35654
Gm11131	0.892163	1.68662	2.74858	0.0109855	0.0413257	-3.79214
Vangl2	0.892107	2.8554	4.53562	0.00012581	0.0010769	0.535406
Gm15821	0.89202	2.2654	3.3453	0.0026118	0.0131855	-2.42786
Bloc1s1	0.891745	0.353082	2.21376	0.0362555	0.103005	-4.88903
Fbxw7	0.891435	4.93422	8.00682	2.42093e-08	8.06381e-07	9.1
Tap2	0.891325	7.86255	11.5956	1.61927e-11	1.83781e-09	16.4345
Lmo2	0.890652	5.42378	6.86137	4.2669e-07	8.84675e-06	6.23758
Stkld1	0.889844	0.0668676	1.63582	0.114486	0.240789	-5.88732
Gm3362	0.888995	-0.25191	1.64691	0.112168	0.237152	-5.87033
Gm33370	0.888482	-0.36904	1.90477	0.0684502	0.166211	-5.45045
Gm2451	0.888378	2.1485	2.98938	0.00621959	0.0262236	-3.25638
Nme2	0.888322	-0.453634	1.691	0.103347	0.223269	-5.80193
Tmem176b	0.887919	2.55119	1.64788	0.118034	0.246392	-5.876
Ccdc71l	0.887722	5.47791	7.51259	7.54633e-08	2.06473e-06	7.95624
Gm15927	0.887554	-0.185204	1.94399	0.0633046	0.156454	-5.38254
9030025P20Rik	0.887542	1.51641	3.48918	0.00182572	0.00991976	-2.08274
Gm16861	0.887079	-0.00398037	1.66826	0.10782	0.230601	-5.83738
Gm5566	0.886714	1.44566	2.60526	0.0152828	0.0531827	-4.09968
Stk17b	0.886626	6.04013	3.24996	0.00515225	0.0225293	-2.93977
Zfp36l1-ps	0.885898	1.27223	2.74157	0.011166	0.0418814	-3.80739
Rhbdl3	0.885573	-2.01396	0.847198	0.404972	0.580944	-6.83558
Gm17017	0.885133	1.26791	2.21919	0.0358386	0.102067	-4.87864
Gm43424	0.884884	-1.33489	0.916903	0.36806	0.546095	-6.77386
Polr2g	0.884392	5.2576	7.18393	1.63586e-07	3.97853e-06	7.17811
Rhpn1	0.884314	1.0349	2.0047	0.0560093	0.142649	-5.27546
Psmb9	0.883719	8.32618	12.333	4.3548e-12	6.54159e-10	17.7435
Lrch1	0.883397	5.72511	8.6376	5.94609e-09	2.55916e-07	10.5124
Gm15464	0.882721	0.560292	1.88833	0.0707125	0.169821	-5.4786
6530409C15Rik	0.882547	2.35327	5.04743	3.35351e-05	0.000355342	1.84676
Gm7498	0.882503	-1.39947	1.38782	0.177516	0.330968	-6.24218
Gm18101	0.882373	-1.59227	1.19724	0.242512	0.411839	-6.48081
Traf5	0.881784	4.5117	6.24078	1.62178e-06	2.75579e-05	4.87403
D730003I15Rik	0.881539	0.54824	2.11534	0.0446044	0.120598	-5.07426
Itga1	0.880909	7.63511	5.41542	4.60231e-05	0.000464536	1.74332
Gm44078	0.88064	-1.29863	1.26164	0.218796	0.383656	-6.40362
Gpd2	0.880632	7.99358	10.882	6.10974e-11	5.74315e-09	15.1073
Gm5777	0.878616	-1.68945	1.06962	0.295074	0.469674	-6.62304
Lgals9	0.878239	4.47441	3.43547	0.00295416	0.0144705	-2.44623
Gm13328	0.876854	-0.356669	1.43212	0.164571	0.31347	-6.18236
Maskbp3	0.876609	-0.985551	1.58947	0.1246	0.256261	-5.95727
Gm5182	0.87634	-0.399661	1.83195	0.0789743	0.184037	-5.57376
App	0.876024	6.78176	11.4209	2.22933e-11	2.40548e-09	16.1152
Idi1-ps2	0.875846	0.52848	2.16368	0.0403091	0.111955	-4.984
Ttll1	0.875654	-0.0643239	1.29276	0.208502	0.371084	-6.3648
Zfpm1	0.874917	1.8051	2.67697	0.0129666	0.046813	-3.94693
Gm2962	0.874344	1.55715	3.07141	0.00510549	0.0223888	-3.06899
Gm47792	0.873915	-0.793321	1.00407	0.325531	0.502598	-6.68991
Ro60	0.87388	2.51046	3.16341	0.00408376	0.0188071	-2.85619
Gm28688	0.87313	-2.47181	0.733361	0.470203	0.638527	-6.92635
Ifi211	0.87278	7.93285	5.30186	6.04342e-05	0.000583841	1.47501
Nos3	0.872626	-1.92323	0.999229	0.327317	0.504391	-6.69524
Ankib1	0.872286	6.19693	11.7758	1.16842e-11	1.42084e-09	16.7601
Arhgap8	0.871837	-0.875147	1.01862	0.318424	0.495641	-6.67557
Gm15583	0.871234	-1.40698	1.29848	0.206047	0.367956	-6.35787
Stat5a	0.870823	8.08303	7.22888	5.80396e-07	1.14451e-05	6.07004
Gm12469	0.870665	1.8881	2.59352	0.0156973	0.054341	-4.12448
H2-T24	0.870499	2.17516	2.11711	0.0465902	0.124647	-5.08815
Tmem176a	0.869723	2.2769	1.46734	0.160895	0.308539	-6.13456
Morn4	0.869639	-1.82167	1.18119	0.248713	0.418951	-6.49949
Chuk	0.86936	7.48845	12.3666	4.10738e-12	6.23102e-10	17.8017
Vmn2r3	0.868775	-1.86921	0.910179	0.371475	0.549396	-6.78006
Sdccag8	0.86752	5.43123	8.50436	7.96367e-09	3.23955e-07	10.2185
Gm2808	0.86615	1.26883	2.66449	0.0133447	0.0479071	-3.9737
B230334C09Rik	0.865502	-1.44017	0.960696	0.345963	0.523695	-6.73285
Rpl27-ps3	0.865093	0.0218446	1.72094	0.0976939	0.214727	-5.75465
Gm29170	0.865087	0.322642	2.17701	0.0391916	0.109559	-4.95885
Slc26a2	0.864835	5.36769	7.06571	2.16804e-07	5.01036e-06	6.89493
Gm49626	0.86446	-1.34996	1.30283	0.204579	0.366357	-6.35238
Gm45855	0.863907	0.891599	1.8894	0.0705639	0.169626	-5.47678
Rusc1	0.863037	3.46486	5.11946	2.7856e-05	0.000305301	2.0314
Gm8250	0.862708	0.873999	2.35644	0.0266486	0.0816131	-4.61065
Hpse	0.862429	4.31498	5.62183	7.69727e-06	0.000102199	3.31455
Gm16372	0.861879	1.34273	2.5002	0.0193812	0.0639445	-4.31917
Hs6st1	0.861113	4.02369	6.39388	1.1098e-06	1.98881e-05	5.2546
Dr1	0.860872	6.42826	8.50395	7.97095e-09	3.23955e-07	10.2176
0610005C13Rik	0.860089	-1.48602	1.22734	0.2312	0.398519	-6.44518
Gm6828	0.85993	-0.249838	1.71868	0.0981124	0.215339	-5.75825
Gm42818	0.859858	-1.47255	1.06607	0.296642	0.471488	-6.62678
Vps13a	0.859779	5.56295	8.91854	3.23617e-09	1.56418e-07	11.1241
Gm12186	0.859068	-1.46545	1.27532	0.213991	0.37787	-6.38676
Exog	0.857155	2.22438	3.89865	0.000648093	0.00423852	-1.07624
Isg20	0.855719	2.16347	1.74863	0.0969395	0.213452	-5.71898
Btbd3	0.855146	3.08589	4.14112	0.000348126	0.00255215	-0.467511
Tbc1d14	0.854152	6.61967	10.8152	6.93831e-11	6.32791e-09	14.98
Gm32717	0.854094	-0.420454	1.65422	0.110663	0.235008	-5.85909
Gm6815	0.85346	-0.627276	1.50418	0.145142	0.286138	-6.0817
9330175E14Rik	0.853279	4.28045	3.71411	0.00139051	0.00791137	-1.74274
Gm37592	0.853124	-1.11101	1.16596	0.254703	0.425579	-6.517
Gramd4	0.85299	6.5133	6.3143	3.57128e-06	5.34366e-05	4.21796
Lzts1	0.852905	-1.00319	1.03924	0.3087	0.484472	-6.65475
Gm47246	0.852624	-0.906641	1.17486	0.251189	0.421558	-6.50679
Homer2	0.852407	1.13082	2.26316	0.0326213	0.0950596	-4.79393
Acy3	0.852315	-1.78074	1.0427	0.30713	0.482909	-6.65119
Gm5844	0.852235	3.34667	4.25215	0.000261572	0.0020009	-0.18652
Gm20302	0.852086	0.627946	2.09852	0.0461915	0.123877	-5.10532
Gm44861	0.852022	2.81812	2.90546	0.00800271	0.0320904	-3.47626
Ncoa3	0.851647	8.2939	12.6276	2.61826e-12	4.31365e-10	18.2495
Gm9844	0.85161	7.01257	5.61535	2.43811e-05	0.000270897	2.34581
Gm26642	0.851534	-0.201354	1.76022	0.0906786	0.203264	-5.69165
Gm43062	0.851143	-0.70888	1.46648	0.155063	0.299999	-6.13489
Ifi35	0.851086	5.62359	6.77442	5.479e-07	1.09167e-05	5.99176
Pakap	0.851082	5.86003	2.69145	0.0164408	0.0563927	-4.06084
Selenot-ps	0.85096	-1.32487	1.19214	0.244471	0.414174	-6.48677
Eml4	0.849849	6.9689	7.17063	4.20134e-07	8.76914e-06	6.33932
Fanci	0.849525	2.18361	3.29867	0.00293075	0.0143824	-2.53855
Usp27x	0.849375	1.7301	2.56343	0.0168069	0.057264	-4.1877
Tnni3	0.84925	0.691981	2.37431	0.0256254	0.0792398	-4.57499
Nudt1	0.848805	2.52967	3.70732	0.00105428	0.00629782	-1.55049
Lrrd1	0.847916	-1.8588	0.870772	0.392215	0.568926	-6.81524
Magee1	0.847728	1.9608	3.50141	0.00177073	0.00967587	-2.05319
Atg4a-ps	0.847352	-0.664301	1.47058	0.153958	0.29845	-6.12916
Lpxn	0.847305	7.00577	5.22691	6.27823e-05	0.000603482	1.41323
Rhebl1	0.846841	2.69384	3.7337	0.000986129	0.00597921	-1.48549
Gm2395	0.846426	-0.073595	2.26209	0.032696	0.0951542	-4.79599
Cmpk1	0.846366	6.81542	11.8195	1.08008e-11	1.32391e-09	16.8385
Gm7381	0.845324	-1.27828	1.26535	0.217485	0.381969	-6.39906
Gm31812	0.844852	-0.00934023	1.6051	0.12111	0.251001	-5.93387
Gm12722	0.844849	-1.86296	0.842476	0.407559	0.583206	-6.83959
Ahrr	0.844562	3.11696	1.81145	0.0882493	0.199339	-5.62382
D430040D24Rik	0.844543	-1.22206	1.17477	0.251223	0.421558	-6.50689
Upb1	0.844323	-0.542173	1.25793	0.220113	0.385436	-6.40816
Gm41041	0.844266	1.30414	2.40091	0.0241692	0.0758854	-4.52161
9930120I10Rik	0.843506	1.73955	3.13231	0.00440493	0.01998	-2.92843
Gm20470	0.841457	-1.1716	1.06273	0.298125	0.473105	-6.6303
Jaml	0.840874	6.66973	3.82248	0.0015069	0.00847295	-1.7324
Trp53i13	0.840468	1.56653	2.61939	0.014798	0.0519082	-4.06978
Gm19326	0.840328	-1.31786	1.13739	0.266227	0.43871	-6.54931
B230307C23Rik	0.840184	1.68149	3.63967	0.0012509	0.00727422	-1.7166
Sdc3	0.840168	8.56639	8.536	1.78348e-08	6.23319e-07	9.49296
Gm26724	0.840018	0.330967	2.28058	0.0314208	0.0925649	-4.76006
Gm50107	0.839954	0.0896215	1.69875	0.101858	0.221277	-5.78976
Gm9207	0.839575	1.3746	2.3617	0.0263438	0.0809708	-4.60018
Cenpw	0.839211	1.90228	3.81104	0.000810244	0.00508793	-1.29416
1500002C15Rik	0.839167	-0.288161	1.59226	0.123972	0.255378	-5.95312
Dscaml1	0.839038	-0.0262833	1.16744	0.255213	0.426199	-6.51446
9130015A21Rik	0.839018	2.40115	3.6832	0.00112064	0.00662696	-1.60982
Gm12919	0.837354	1.82343	2.7321	0.0114146	0.0425429	-3.82797
Eif4ebp3	0.837247	-0.595831	1.47048	0.153985	0.298463	-6.1293
Gm13529	0.83648	-0.457102	1.56529	0.130165	0.264613	-5.99313
Nsmce1	0.835944	4.5668	6.32708	1.30917e-06	2.30831e-05	5.08882
Gm6475	0.835	0.503533	1.79896	0.0841851	0.192635	-5.62843
Plac8	0.834628	7.56411	3.99798	0.00105365	0.00629782	-1.37222
Man2c1os	0.834606	-1.79223	1.14404	0.263511	0.435312	-6.54185
Mmp23	0.83393	-0.621441	1.25054	0.222753	0.388373	-6.41718
Tcea1-ps1	0.833148	1.26527	2.84919	0.00867922	0.0341859	-3.57105
Gm21178	0.833115	2.10953	2.70134	0.0122575	0.0448659	-3.8945
Gm5576	0.833004	0.232038	1.6865	0.104219	0.224685	-5.80897
Cep250	0.832644	5.77664	8.97019	2.897e-09	1.41363e-07	11.2354
Gm8242	0.832533	-0.802818	1.17936	0.249425	0.419552	-6.5016
Gm4353	0.832239	-1.55821	1.01641	0.319229	0.496425	-6.67803
Gm6430	0.831597	2.5797	3.76701	0.000906189	0.00556944	-1.4032
St3gal5	0.831361	7.22741	6.44171	2.97537e-06	4.568e-05	4.41611
Gm10167	0.830951	3.24428	4.3475	0.000204542	0.00163144	0.0556769
Slfn1	0.8304	1.9998	0.791949	0.440481	0.613203	-6.87599
Gm20147	0.830305	0.0265293	1.64155	0.113284	0.238819	-5.87856
Stoml1	0.829871	4.43698	5.44493	1.20847e-05	0.000149444	2.86395
H2-Q1	0.829495	4.20395	4.76507	7.14195e-05	0.000669291	1.10107
Trim30c	0.829103	-1.6456	1.05913	0.299728	0.474965	-6.63408
Dennd4c	0.827815	4.9128	5.86633	4.23253e-06	6.17627e-05	3.91597
Rab3d	0.827323	3.59887	5.01841	3.614e-05	0.000379792	1.77236
Mir3060	0.827117	-1.04924	1.4025	0.17314	0.324985	-6.22254
Micall2	0.827071	1.49328	2.20139	0.0372207	0.105201	-4.91262
Hmgb1-ps1	0.826582	-0.688366	1.33851	0.192852	0.35106	-6.30685
Gm16315	0.826202	-1.52262	1.12309	0.272136	0.444527	-6.56521
Krt7	0.825682	-1.28414	0.872559	0.391299	0.568292	-6.81363
Plekhn1	0.82509	4.98451	3.47783	0.00280465	0.0138881	-2.38249
Nras	0.824982	6.72415	11.7263	1.2775e-11	1.52921e-09	16.6711
Stard6	0.824849	0.305652	1.96766	0.0603661	0.15096	-5.34107
Gm44860	0.824734	2.00856	2.11028	0.0463225	0.124104	-5.09349
Ankrd61	0.824501	-0.0512461	1.77965	0.0873707	0.197973	-5.66008
Dlx1as	0.824115	-1.03879	1.25723	0.220361	0.385739	-6.40902
Serpinb6c	0.823573	-1.88309	0.871335	0.391914	0.568741	-6.81475
Cyp8b1	0.823545	-0.0807149	1.22725	0.231608	0.398999	-6.44504
Tmem67	0.823137	3.31216	3.54487	0.00163273	0.00903784	-1.96712
Fabp5	0.82302	2.7266	1.74689	0.0984924	0.215925	-5.72411
Rec114	0.822673	0.747268	1.75793	0.091075	0.203864	-5.69535
Gm18032	0.822457	-2.1441	0.700175	0.490323	0.655619	-6.95046
Ubl3	0.821442	7.10085	9.22623	1.68209e-09	8.94896e-08	11.7818
Rpl7-ps8	0.821153	2.17663	2.80268	0.00968174	0.0373192	-3.67376
Gm9392	0.820723	1.88633	3.94306	0.000578579	0.00386106	-0.965347
Clec2l	0.820326	-1.69989	1.14405	0.263505	0.435312	-6.54184
Gm13675	0.819376	-0.867843	1.27733	0.213293	0.376984	-6.38427
Dynlt1a	0.819118	3.48052	4.70395	8.1414e-05	0.000746068	0.966139
Slc35e2	0.819003	4.55238	7.3968	9.8954e-08	2.60959e-06	7.68364
Il1r1	0.81894	-2.3071	0.798508	0.432143	0.605625	-6.87592
Gm7318	0.818854	-0.0660018	1.8315	0.0790435	0.184142	-5.57451
Camk2d	0.818242	4.75377	5.7233	5.94887e-06	8.25621e-05	3.57219
9530018F02Rik	0.81806	-0.180439	1.79616	0.0846407	0.193417	-5.63303
Grip2	0.818055	-0.784129	1.37444	0.181577	0.336574	-6.25992
Arhgap15	0.816127	5.24699	6.87993	3.3871e-07	7.28892e-06	6.44648
Gm5855	0.816024	1.56067	2.69074	0.0125614	0.0457382	-3.91735
Gm10819	0.815595	0.411903	1.83322	0.0787799	0.183752	-5.57165
Hdac1-ps	0.815481	2.81381	3.32386	0.00275406	0.0137139	-2.47884
Wrn	0.815004	5.66299	7.70121	4.87143e-08	1.41364e-06	8.39652
Uba7	0.813533	6.04412	6.50009	1.39237e-06	2.42423e-05	5.09202
Gm15387	0.813116	0.891434	2.16021	0.040604	0.112477	-4.99051
Rdh5	0.810931	-0.104722	1.54774	0.134331	0.270747	-6.01887
Fam89a	0.810409	2.58282	3.26524	0.00318232	0.0153525	-2.61755
Gm12912	0.810327	-1.36706	1.11934	0.273702	0.446419	-6.56935
Hebp2	0.809837	-1.95833	1.17041	0.25294	0.423553	-6.5119
Samd9l	0.809674	6.63644	3.56531	0.00261141	0.0131855	-2.27606
Atxn7	0.809234	6.0789	9.6748	6.62351e-10	4.19361e-08	12.718
2810454H06Rik	0.809008	-1.82351	0.698178	0.491689	0.656855	-6.95172
Psd4	0.808121	7.35804	13.1033	1.17274e-12	2.36431e-10	19.0469
Gprc5c	0.807515	2.94462	3.38195	0.00238495	0.0123204	-2.34045
Gm12286	0.806535	-1.02009	1.21696	0.235054	0.403303	-6.45755
Capn1	0.806416	7.04986	9.82642	4.86181e-10	3.28597e-08	13.0284
Tgm4	0.806146	-1.53628	1.17259	0.252082	0.42249	-6.5094
Tasl	0.806136	3.77873	6.02924	2.75037e-06	4.25668e-05	4.34452
Txndc16	0.80611	5.1558	6.38177	1.14351e-06	2.04444e-05	5.22457
Arhgap23	0.806014	1.00919	1.68131	0.10569	0.227028	-5.81776
Scd1	0.805866	4.50818	1.99222	0.0641839	0.158132	-5.33185
4931413K12Rik	0.805137	-1.01465	0.961094	0.345766	0.523501	-6.73246
Oxct1	0.804831	7.36532	9.73341	5.8752e-10	3.8144e-08	12.8384
Jpt1	0.804707	7.46302	12.2756	4.81345e-12	7.09151e-10	17.6438
Gm7776	0.804245	1.38509	2.40202	0.0241102	0.0757621	-4.51938
2810001G20Rik	0.803915	-0.55506	1.51267	0.142982	0.283229	-6.06958
Irf2	0.803058	6.83095	10.1047	2.77686e-10	2.00694e-08	13.5904
Arhgap27	0.802764	5.9565	7.5995	6.16464e-08	1.71736e-06	8.15967
Gm12335	0.80276	1.56336	2.40141	0.024143	0.0758186	-4.52062
Acadm	0.802497	5.56098	9.01074	2.65649e-09	1.31724e-07	11.3225
Gm44752	0.802182	-0.332405	1.09427	0.284725	0.458042	-6.59635
Idi1-ps1	0.801931	0.749743	2.27894	0.0315324	0.0928221	-4.76327
H4f16	0.80179	-0.965868	1.28016	0.212313	0.375816	-6.38076
Nlrc4	0.801645	0.919146	2.39855	0.0242956	0.0762197	-4.52638
Rel	0.801466	9.01806	9.05724	3.76127e-09	1.77871e-07	11.0131
Glo1-ps	0.79967	0.447802	1.93318	0.0646885	0.15912	-5.40137
Scn2b	0.799465	0.869559	2.1072	0.0453662	0.122109	-5.08931
Nqo2	0.799045	1.20792	2.47696	0.020416	0.066698	-4.36701
Dok4	0.799003	2.00285	3.75642	0.00093089	0.00569893	-1.42939
Nabp1	0.798741	9.75607	3.48583	0.00321139	0.0154741	-2.46793
Gm47251	0.79849	-1.75785	0.935133	0.358721	0.536908	-6.75704
Gm49284	0.797978	0.5368	2.1017	0.0458877	0.123155	-5.09947
Tubb4b-ps1	0.797872	2.61722	3.29231	0.00297712	0.0145364	-2.55362
Atxn7l1	0.797026	6.06445	8.68072	5.41241e-09	2.3694e-07	10.6069
Gm6750	0.796814	-0.564088	1.46562	0.155295	0.300281	-6.13609
Sh3tc1	0.796776	6.37918	8.22301	1.48734e-08	5.32455e-07	9.59011
Jtb	0.79635	6.70799	9.25193	1.5935e-09	8.50717e-08	11.8362
Gm26648	0.796083	2.64402	3.37048	0.00245382	0.0125949	-2.36785
Cul2	0.796079	5.77112	9.76646	5.49229e-10	3.59628e-08	12.906
Megf9	0.796054	1.7469	2.9373	0.00704364	0.0290114	-3.37413
1810014B01Rik	0.795445	-0.434275	1.71138	0.0994696	0.217507	-5.76982
Med7	0.794654	5.94722	7.07312	2.27391e-07	5.2095e-06	6.85482
Gm15601	0.792086	2.38042	3.08884	0.00489484	0.0216447	-3.0289
Fdps	0.791592	3.70387	5.39146	1.38559e-05	0.000168492	2.72744
Gm13169	0.791497	0.786192	2.38671	0.0249369	0.0777067	-4.55016
Gm11686	0.78932	-1.10521	1.26593	0.217282	0.381776	-6.39836
Dpy19l1	0.788465	6.90461	8.11771	2.00842e-08	6.86898e-07	9.29445
Gm6158	0.788441	1.38509	2.78917	0.00999293	0.0382779	-3.70344
B3gnt9	0.78823	-1.5055	1.12646	0.270733	0.442849	-6.56147
Gm6663	0.788144	2.75339	3.85675	0.000721211	0.00462747	-1.18062
Entpd1	0.787647	7.12544	3.67727	0.0020601	0.0109486	-2.04139
Arhgap27os3	0.787428	1.97811	2.7155	0.0118623	0.0437647	-3.86392
Gm47813	0.787389	-0.297239	1.4992	0.146423	0.287922	-6.0888
Mcur1	0.787328	6.14945	10.8704	6.24568e-11	5.83514e-09	15.0852
Rsph1	0.786902	-1.26165	1.08699	0.287475	0.461369	-6.60453
Arhgap5	0.786609	6.40328	8.43152	9.35224e-09	3.71231e-07	10.0568
Gm29462	0.786394	0.283025	2.10523	0.0455526	0.122484	-5.09296
2610306M01Rik	0.786306	0.304088	1.87949	0.071956	0.171861	-5.49366
Zbtb20	0.786079	3.00044	4.07976	0.000407589	0.00291146	-0.622264
Nxf1	0.785872	8.45987	11.5873	1.64406e-11	1.84873e-09	16.4193
Scimp	0.785471	2.87749	3.59319	0.00140637	0.00798678	-1.83021
Psd3	0.785098	0.285215	0.91296	0.372904	0.550989	-6.77441
Gcat	0.784004	3.10355	4.78923	6.53074e-05	0.000622676	1.18467
Garnl3	0.783757	-0.819309	1.15467	0.259212	0.430966	-6.52985
Gm12097	0.78339	-2.205	0.816473	0.42199	0.59592	-6.8613
Gm4880	0.7832	-0.966854	1.22591	0.231727	0.399114	-6.44689
Spryd7	0.783149	3.06053	4.36976	0.000193117	0.0015557	0.112335
Fam221b	0.781932	-1.73057	0.997987	0.327907	0.504944	-6.69647
Rgs14	0.781448	3.91641	3.53657	0.00185803	0.0100739	-2.06215
Olfr173	0.78106	0.523679	1.96586	0.0605852	0.151359	-5.34424
Myo15	0.781052	-1.50859	0.969562	0.34161	0.51968	-6.72432
Gm7816	0.780962	1.32058	2.45049	0.0216566	0.0697399	-4.42115
Gm6542	0.780781	2.29753	3.16161	0.00410166	0.0188725	-2.86036
Fry	0.780767	1.74621	2.51767	0.0186359	0.0621141	-4.28305
Ppm1k	0.780745	4.99951	5.82304	4.62177e-06	6.63681e-05	3.82475
Pmvk	0.780721	5.649	8.61178	6.29125e-09	2.67021e-07	10.4556
Gm36445	0.780305	0.495894	2.21506	0.0361551	0.102787	-4.88654
Ppp1r12b	0.779875	3.90643	5.03337	3.47729e-05	0.000367188	1.81071
Mob3b	0.779523	3.23141	4.44673	0.000158302	0.00130614	0.30846
Ly6e	0.778775	9.69384	7.73239	1.49173e-07	3.69245e-06	7.40248
Gm6981	0.778255	-1.75965	0.764921	0.451524	0.622201	-6.90243
Gm43328	0.77777	1.13666	2.26531	0.0324708	0.0947653	-4.78976
Scd3	0.777687	-0.0515912	1.93059	0.0650234	0.159764	-5.40586
Rpl19-ps1	0.777189	3.46065	3.49729	0.00183907	0.00998169	-2.0821
Pdzd11	0.776661	4.79357	5.45476	1.17849e-05	0.000146818	2.88903
Gm16278	0.776194	-1.73691	1.09017	0.286102	0.45957	-6.60112
Cd36	0.775993	8.83615	5.3597	4.94247e-05	0.000493989	1.66269
Gm15232	0.775667	0.919174	2.15313	0.0412135	0.113799	-5.00382
Gimap3	0.775379	-1.14284	0.896552	0.378564	0.556709	-6.79239
Spire2	0.77527	-0.268536	1.65171	0.111179	0.235776	-5.86296
Gm15853	0.774097	0.1074	1.5643	0.130397	0.265014	-5.99458
Tdg-ps	0.77306	0.643947	2.26883	0.0322262	0.0943028	-4.78293
Gm19221	0.77294	2.72494	4.05357	0.000435923	0.00307656	-0.688161
Gm42979	0.772624	0.775552	2.09734	0.0463056	0.124081	-5.10751
Fndc5	0.772109	2.79255	2.26195	0.0346699	0.099534	-4.82056
Rab7-ps1	0.771926	2.64387	4.059	0.000429892	0.00303725	-0.674504
Fut8	0.77132	4.59798	4.87141	5.58651e-05	0.000547292	1.35
Pcgf5	0.771127	5.55681	5.78627	6.73283e-06	9.17566e-05	3.49131
Gm12454	0.771071	-0.690881	1.41716	0.168856	0.319487	-6.20275
1700126G02Rik	0.770417	-0.984433	1.24499	0.224753	0.390704	-6.42392
Baiap2l1	0.770378	-0.422994	1.39336	0.175853	0.328675	-6.23479
Gm28935	0.77017	-2.08328	0.657374	0.516985	0.677799	-6.97996
Ttyh3	0.769963	6.94569	7.07597	3.54463e-07	7.58532e-06	6.46314
Kcnc3	0.769577	2.45792	3.03602	0.0055606	0.0239403	-3.15014
Zmiz1os1	0.769214	-1.51885	0.930946	0.36084	0.539027	-6.76094
Gm20796	0.769073	-1.1157	1.15192	0.26032	0.432417	-6.53297
Gm13320	0.768931	-1.89745	0.913035	0.37	0.547796	-6.77746
Gm10193	0.768446	0.269756	1.7148	0.0988314	0.216513	-5.7644
Mgst3	0.768164	1.88616	2.57505	0.01637	0.0562002	-4.16334
Gm20234	0.768108	-0.0307075	1.66072	0.109341	0.233007	-5.84907
Gm10874	0.767913	0.151522	1.49708	0.14697	0.288828	-6.0918
Abca5	0.767669	0.828198	1.78893	0.0858265	0.195515	-5.64489
Nnat	0.767634	0.147854	1.46511	0.155432	0.300471	-6.1368
Fam20b	0.767306	5.95924	10.1757	2.41114e-10	1.76763e-08	13.732
Gm14026	0.766289	1.84189	2.59902	0.0155018	0.0537901	-4.11287
Ssh2	0.76615	5.42346	5.76055	6.52336e-06	8.98032e-05	3.50835
Tnfsf15	0.765863	-0.552901	1.01945	0.317892	0.495094	-6.67489
Afap1	0.765691	5.02864	5.87435	4.06026e-06	5.95893e-05	3.95441
Rnd2	0.765559	-0.379661	1.58485	0.125648	0.257859	-5.96416
Kif9	0.765308	2.02525	2.65176	0.0137407	0.0490038	-4.00091
Gm43197	0.76486	1.48978	2.16765	0.039973	0.111275	-4.97651
Nradd	0.76483	-0.0162472	1.51256	0.143009	0.283244	-6.06973
Gm45449	0.764712	-1.30987	0.653799	0.520195	0.680302	-6.9813
Sp100	0.764427	7.33917	4.41766	0.000386121	0.00278801	-0.395901
Cxcr3	0.763129	2.03907	1.75833	0.0936524	0.208144	-5.70042
Gm7478	0.762764	-1.73338	0.766469	0.45062	0.621346	-6.90123
Gm8188	0.762703	-1.28239	1.01324	0.320712	0.497766	-6.68123
Gm2427	0.762122	-0.128736	1.54228	0.135647	0.272429	-6.02682
AA386476	0.76202	-0.780035	1.2337	0.228858	0.39564	-6.43754
Gm13736	0.762002	-0.203998	1.51556	0.142251	0.282181	-6.06543
Gm7867	0.76135	2.12628	1.79021	0.0883197	0.199416	-5.64951
Gm5512	0.760793	-0.759167	1.38455	0.1785	0.332358	-6.24653
Clec4a1	0.760259	0.930943	1.12968	0.272569	0.445034	-6.55524
Gm38253	0.759852	1.3584	1.99483	0.0571417	0.144835	-5.29302
Pradc1	0.759809	2.15638	3.8621	0.000711434	0.00457816	-1.1673
Gm8146	0.759757	-0.964648	1.11109	0.277169	0.449871	-6.57841
Gm7928	0.759639	0.38713	1.60728	0.120629	0.250289	-5.93059
Gm9774	0.758986	2.66265	3.6725	0.00115137	0.00676606	-1.6361
Cyb5r2	0.758897	-1.26346	1.137	0.266386	0.438783	-6.54974
Marchf8	0.758456	3.3597	2.99384	0.00658465	0.0274395	-3.28735
Mycbp2	0.75823	7.11052	7.85495	3.85761e-08	1.1658e-06	8.64401
Eif4a3l2	0.758055	0.71181	1.972	0.0598404	0.149943	-5.33343
Ccr5	0.757881	4.9401	2.99345	0.00816906	0.0326294	-3.4171
Slc37a3	0.757017	4.59297	6.50535	8.43331e-07	1.59132e-05	5.53019
Diaph3	0.756873	4.4427	5.34829	1.54755e-05	0.000185102	2.61715
Dusp7	0.756646	0.0586876	1.10153	0.282104	0.455181	-6.58806
Ids	0.756052	6.05384	7.80134	3.86871e-08	1.16686e-06	8.62838
AK157302	0.75573	0.160534	1.52094	0.140902	0.280158	-6.0577
Trdmt1	0.754955	2.53822	3.35925	0.00252309	0.012852	-2.39463
Gm28731	0.754829	-1.82062	0.948091	0.352215	0.529965	-6.74485
Zfp248	0.754621	-2.17012	0.703901	0.48804	0.654213	-6.9478
Gm13563	0.754404	0.130324	2.05252	0.0507956	0.132678	-5.18943
Adamtsl4	0.753775	0.561177	1.52185	0.140673	0.279848	-6.05639
Gm15523	0.75341	0.212293	1.40263	0.173102	0.324985	-6.22237
Gm14018	0.752632	-0.272906	1.39888	0.174209	0.32651	-6.22739
Tns3	0.752248	8.55243	8.80761	4.42121e-09	2.00419e-07	10.8171
Frmd4b	0.752171	5.81579	4.39489	0.000323201	0.00238655	-0.271487
Tmbim4	0.75173	5.26571	7.01785	2.4311e-07	5.47785e-06	6.7798
Gsdmd	0.751583	7.12485	8.14197	1.78405e-08	6.23319e-07	9.40711
A630091E08Rik	0.751572	-2.28289	0.767011	0.450303	0.621341	-6.90081
Rbm8a2	0.751263	1.38197	2.52723	0.018239	0.0610302	-4.26321
Gm6793	0.751132	1.51524	2.19698	0.0375706	0.105974	-4.92101
Gm4929	0.751063	-1.19457	0.902101	0.375667	0.553991	-6.78739
Gm37226	0.750888	-0.425712	0.991548	0.331355	0.508872	-6.70246
Parp4	0.749334	6.87873	8.86073	3.66464e-09	1.74498e-07	10.9991
Gm49502	0.74864	0.345747	1.95716	0.0616552	0.153258	-5.35952
Gm13588	0.748628	0.556601	1.64934	0.111668	0.236486	-5.86661
Fndc10	0.748371	-0.872763	1.07298	0.293591	0.467755	-6.61948
Gm8577	0.748126	-0.272695	1.42422	0.166822	0.316839	-6.19315
Pacc1	0.747577	3.48445	5.08791	3.02134e-05	0.000327734	1.95055
Gm37560	0.747518	-1.99432	0.74987	0.460376	0.629586	-6.91396
Zbtb5	0.746632	4.61549	6.06248	2.53052e-06	3.99863e-05	4.428
Cebpb	0.746327	1.52534	1.03956	0.313203	0.489434	-6.64991
Dcst1	0.746065	-1.82713	0.838811	0.409574	0.58486	-6.84269
Serpinb1c	0.745671	-0.348844	1.58661	0.125249	0.257178	-5.96154
Hdac7	0.745511	4.72113	5.11421	2.82354e-05	0.000309016	2.01793
Gm42047	0.745402	6.75576	1.84467	0.0846176	0.193417	-5.57498
Gm38375	0.745401	-0.100618	1.086	0.288364	0.462166	-6.60517
Rps6kl1	0.745377	-0.23568	1.48559	0.149968	0.293089	-6.10808
Unc13d	0.745357	6.34667	10.083	2.90004e-10	2.07305e-08	13.5468
Gm15843	0.745129	0.889018	1.76009	0.0907008	0.203264	-5.69185
Unc93a2	0.744553	-1.08589	1.07317	0.293508	0.467755	-6.61928
Bak1	0.744485	7.35133	10.6602	9.34193e-11	7.99648e-09	14.6822
Gm14251	0.744435	0.729733	1.30394	0.205455	0.367277	-6.35044
6030468B19Rik	0.7442	2.5386	2.94714	0.00688039	0.0284538	-3.35196
Tspyl3	0.744098	1.73084	2.69319	0.0124906	0.045556	-3.91207
Il3ra	0.743964	4.80059	7.72828	4.57655e-08	1.3382e-06	8.45934
Plcb4	0.743928	3.98961	4.11835	0.000369112	0.00268289	-0.524976
Rhobtb2	0.743838	4.64721	5.02874	3.51905e-05	0.000370832	1.79884
Gm44013	0.74375	1.77342	2.56798	0.0166346	0.056892	-4.17817
Pdk3	0.743715	5.18291	7.0344	2.33668e-07	5.29625e-06	6.81962
Trim5	0.743602	4.37316	6.0473	2.62862e-06	4.10139e-05	4.38989
Atp2b1	0.743601	7.94312	6.33279	3.34803e-06	5.06402e-05	4.2795
Def8	0.74347	4.61409	7.0562	2.21791e-07	5.09488e-06	6.87206
Gm15013	0.74334	2.06291	1.93598	0.0656904	0.161248	-5.40253
Fgd2	0.743332	8.39582	11.8715	9.83991e-12	1.27769e-09	16.9314
Srp54b	0.743318	2.77749	3.59266	0.00140825	0.00799455	-1.83151
Casp1	0.742925	4.65504	5.00061	3.78379e-05	0.000394658	1.72671
Gm26660	0.742483	-1.591	0.730585	0.471867	0.639969	-6.92841
Cd274	0.742387	8.13899	5.46181	3.23101e-05	0.000345227	2.053
Stxbp3	0.742342	6.66827	7.83361	3.59283e-08	1.10197e-06	8.70281
Ccl2	0.742082	-1.43005	0.767923	0.449771	0.620854	-6.90011
Gm5417	0.741263	-1.07384	1.03508	0.310605	0.486664	-6.65904
B3gnt3	0.741122	2.13041	2.75301	0.0108727	0.0409819	-3.78249
Gm12359	0.740979	0.489914	1.96402	0.0608105	0.151724	-5.34748
Mast1	0.740172	1.31494	2.45088	0.0216381	0.0696949	-4.42037
Mon1b	0.73998	5.41338	5.08482	4.23759e-05	0.000434013	1.67245
Ints6l	0.739706	3.59291	3.45129	0.0020679	0.0109824	-2.19451
Tcf4	0.738909	5.2118	5.58837	8.72997e-06	0.000113165	3.19512
Pcca	0.737999	3.42999	4.30636	0.00022745	0.00178078	-0.0489181
Xylt1	0.737926	3.54021	3.00388	0.00651646	0.0272206	-3.27295
Gm15526	0.737742	0.505175	1.32549	0.197445	0.35698	-6.32345
Gm44389	0.73741	-0.0203667	1.51808	0.141618	0.281218	-6.06182
Hus1	0.737383	3.87927	5.42573	1.26927e-05	0.000155706	2.81495
Stx1a	0.737283	-1.00097	1.03601	0.310178	0.486195	-6.65808
Gm17794	0.736453	-0.867123	1.07306	0.293556	0.467755	-6.61939
Gm12799	0.736381	1.21401	2.06856	0.0491456	0.129494	-5.16025
Gm12428	0.736123	2.42971	3.24374	0.00335501	0.0160592	-2.6682
Abhd2	0.736041	5.80781	6.89894	3.23534e-07	7.03147e-06	6.49255
Nenf	0.735756	2.46703	3.00183	0.00603674	0.0256006	-3.2281
Gm14231	0.73546	0.594335	1.55726	0.132058	0.267369	-6.00493
Rere	0.735031	6.11629	6.84036	3.82421e-07	8.13813e-06	6.32772
Rbm38	0.734498	5.01477	3.08937	0.00655677	0.0273517	-3.20961
Gm9169	0.733971	-1.05338	1.2038	0.240012	0.408879	-6.47311
Shfl	0.733838	3.64468	3.93375	0.00059251	0.00393517	-0.988611
Gm12599	0.733692	0.408268	1.74967	0.0925205	0.206154	-5.70869
Fpgs	0.733278	3.1	3.87019	0.000696915	0.00450554	-1.14717
Pcsk5	0.733191	-0.805452	1.12821	0.270008	0.442183	-6.55953
Rnf180	0.73319	3.4346	3.79686	0.000840012	0.00523432	-1.32933
Gm49463	0.733172	-1.31659	0.954915	0.348821	0.526512	-6.73837
Gm7367	0.733068	-0.30565	1.39872	0.174257	0.32651	-6.22761
Gm5896	0.732233	-0.168005	1.27899	0.212719	0.37623	-6.38222
Fbxo8	0.731899	3.15468	4.17624	0.00031805	0.00235304	-0.378755
Tnfrsf8	0.731636	-0.941454	0.878189	0.388256	0.565749	-6.80873
Nav1	0.731152	6.5332	6.37628	1.79648e-06	3.00499e-05	4.83098
Ikzf5	0.730909	0.00570936	1.4457	0.160758	0.308315	-6.16371
7SK	0.730862	5.98965	1.98631	0.0652306	0.160247	-5.34331
H2-DMb1	0.730791	7.84344	5.44319	3.17003e-05	0.00034085	2.06137
Gm5865	0.730714	0.640928	1.52032	0.141057	0.280394	-6.0586
Slfn8	0.730481	4.90274	2.55325	0.0210031	0.0681642	-4.30924
Msn	0.730397	9.47914	10.1051	2.77492e-10	2.00694e-08	13.5911
Gm14970	0.730338	2.03395	2.53063	0.0181	0.0606313	-4.25615
Gm35638	0.729901	0.353768	1.77342	0.0884207	0.199555	-5.67024
Pianp	0.729525	3.16022	2.42911	0.0243031	0.0762277	-4.49654
Zfp78	0.729427	-0.38043	1.05684	0.300755	0.476051	-6.63649
Vdac2	0.729125	8.13992	12.9057	1.63277e-12	2.96161e-10	18.7186
Tent2-ps1	0.72906	2.06785	2.87733	0.00812127	0.0324893	-3.50848
Gm10243	0.728701	2.47167	3.35036	0.00257928	0.0130514	-2.41582
Gm45745	0.728544	0.02253	1.64775	0.111996	0.236984	-5.86905
Dpm1	0.72841	2.62703	2.61225	0.0150982	0.0527079	-4.08688
Lrp5	0.728305	5.17435	7.14279	1.80397e-07	4.30687e-06	7.07975
Gm5786	0.72794	0.95784	2.1792	0.0390111	0.109154	-4.95472
Gm5436	0.727761	1.47278	2.31082	0.0294324	0.0879071	-4.70089
Gm10254	0.727621	1.28623	2.01778	0.0545377	0.139714	-5.25207
Usp25	0.727605	6.93093	5.65243	1.53538e-05	0.000184222	2.74594
Gm44199	0.727109	1.36193	1.89053	0.0704067	0.169498	-5.47485
Lta	0.726463	-0.920407	0.695521	0.494271	0.658771	-6.95253
Lsm1	0.725988	4.40454	5.70368	6.25239e-06	8.63833e-05	3.52242
Slc37a2	0.725319	4.1377	2.79163	0.0117152	0.043368	-3.79068
Hk1	0.724877	5.68709	7.63256	5.70962e-08	1.6111e-06	8.2368
Acer3	0.724822	4.42489	6.3655	1.19042e-06	2.11769e-05	5.18422
Cd200r1	0.723538	0.924236	1.57935	0.126905	0.259768	-5.97234
Alms1	0.72226	4.68974	5.05457	3.29238e-05	0.000350336	1.86506
Gm5920	0.721993	1.20779	2.08537	0.0474687	0.126336	-5.12951
Mrip-ps	0.7217	0.470572	1.72029	0.0978143	0.214931	-5.75569
Gm43690	0.721387	0.430124	1.55949	0.13153	0.266578	-6.00166
2310010J17Rik	0.721157	1.01848	2.1243	0.0437779	0.119014	-5.05763
Nfatc2	0.720684	5.82589	7.84195	3.52487e-08	1.09328e-06	8.72202
Itsn2	0.720573	7.85818	8.34608	1.13026e-08	4.26548e-07	9.8663
Sharpin	0.720341	6.63	9.30432	1.42749e-09	7.75605e-08	11.9467
Gm14373	0.720259	1.23108	2.62683	0.0145485	0.0512089	-4.05399
Htt	0.720259	7.4819	10.3844	1.59688e-10	1.25474e-08	14.1451
Ptpn6	0.720035	8.76339	3.5088	0.00299059	0.0145917	-2.4049
Gm8775	0.71887	2.19141	2.73885	0.0112368	0.0420954	-3.8133
Ropn1l	0.718744	-0.131029	1.41449	0.16963	0.320517	-6.20637
Rbm47	0.718156	6.36011	7.81125	3.78179e-08	1.14757e-06	8.65124
Cd40	0.717437	8.4744	4.72326	0.000193894	0.00156114	0.28815
Gm8587	0.716873	-0.805658	1.25451	0.221331	0.386641	-6.41234
Wdr47	0.716009	2.71467	3.28959	0.00299714	0.0146156	-2.56005
Gm11582	0.715969	-1.15399	0.830355	0.414247	0.589099	-6.84979
Gm43667	0.71557	-0.0601922	1.57413	0.128108	0.261646	-5.98008
Phlda3	0.715038	2.7652	1.88266	0.0749378	0.176795	-5.50051
Nrros	0.714883	8.23786	7.21372	2.72142e-07	6.01698e-06	6.73498
Rbl1	0.714616	5.75983	6.98548	2.62734e-07	5.83993e-06	6.70177
Tmtc3	0.714332	4.75742	5.07793	3.1e-05	0.000334495	1.92497
Cyp27a1	0.714116	6.34573	6.28473	1.95314e-06	3.21094e-05	4.72825
Cystm1	0.713924	4.51291	4.058	0.000489989	0.00338486	-0.773022
Gm44321	0.713837	1.75378	2.49073	0.0197971	0.0651157	-4.3387
Zfp53	0.713621	3.37724	2.78714	0.0106809	0.0403783	-3.74276
Lgals1	0.713126	6.54527	5.25951	3.79374e-05	0.000395158	1.83847
Hsd17b7	0.713046	4.40282	4.87173	5.27709e-05	0.000521649	1.3962
6330403L08Rik	0.712809	0.283156	1.923	0.0660152	0.161889	-5.41902
Hs1bp3	0.712531	2.5067	3.0985	0.00478159	0.0212666	-3.00662
Cxcr6	0.712367	-0.979046	0.986737	0.333285	0.511119	-6.70758
Irag1	0.71185	-0.588168	0.919997	0.366584	0.544699	-6.7709
Gm43913	0.711462	-1.27631	0.806473	0.427623	0.601381	-6.86948
[truncated: 13,323 more rows]
