# Supplementary material for: γδ T cell-derived IL-4 initiates CD8+ T cell immunity
Source: Nat Immunol. 2026 Jan 30;27(2):295–307. doi: 10.1038/s41590-025-02397-z (PMC12864030; doi:10.1038/s41590-025-02397-z)
Supplement: Supplementary file 4 — Statistical source data. [file 41590_2025_2397_MOESM4_ESM.xlsx]

## Sheet: 1a
WT (B6)	δ-/- (TCRδ-/-)		p value:	<0.0001
780940	281202
1183526	129676
830895	210244
553194	190099
2262709	289223
1418288	153794
2365078	158314
1131640	190675
974377

## Sheet: 1b
WT	δ-/-		p value:	0.0001
1901.18	431.632
6673.54	193.03
2126.57	1296.62
7701.03	137.124
1424.5	235.364
4384.69	405.559
7534.85	211.942
706.198	28.6837
2406.52

## Sheet: 1c
WT	δ-/-		p value:	<0.0001
106051	2083.33
28167.9	1093.05
34049.6	3261.24
19263.9	2538.72
75969.9	5422.81
31427.6	3027.45
64163	1342.68
28500.6	3112.26
20592.4

## Sheet: 1d
WT	δ-/-		p value:	<0.0001
496809	2301.53
332453	5733.77
317810	18388.3
383268	16954
489300	8252
251873	5179.01
59016.4	3690.48
95641.2	4015.3
42893.6	3039.3
134822	7316.2
145375	5095.38
218437	10115.1
311098	17120.1
133741	8424.15
227820

## Sheet: 1e
WT	δ-/-		p value:	<0.0001
251079	613.328
122870	2327.29
205944	2429.52
324549	3269.68
432472	1043.71
76345	1176.97
25111	413.064
34335.6	594.796
22819.1	650.995
53942.4	934.947
69461.4	337.682
52508.7	1504.91
78313.6	510.009
54554	1517.57
83399.1

## Sheet: 1f
	TRM	TCM	TEM
WT	22729.8	12146.6	461211
	12959.6	5680.93	313812
	10302	4043.25	303299
	17263.3	3257.23	362204
	25814.4	4928.2	457775
	12360.1	9440.39	229002
	1809.84	1573.77	55239.3
	3587.73	2077.1	89598.7
	2261.4	2699.09	37276.6
	8629.44	6192.89	119391
	2856.23	8715.17	130288
	8156.66	37646.1	165912
	7831.54	39879	256380
	3763.15	17322.4	110804
	4962.41	21804.5	198421
	TRM	TCM	TEM
δ-/-	195.875	881.436	1175.25
	301.778	2112.44	3319.55
	1245.42	5934.07	10696
	945.392	5357.22	10210.2
	1490.68	1756.88	4259.09
	882.786	823.933	3354.59
	714.286	476.19	1726.19
	1032.5	1089.87	1548.76
	419.214	943.231	1414.85
	502.092	2008.37	4231.92
	147.692	2215.38	2067.69
	94.5335	6239.21	1607.07
	354.209	10035.9	4014.37
	208.004	3432.06	2600.05
	TRM	TCM	TEM
p values:	<0.0001	0.0016	<0.0001

## Sheet: 1g
	TRM	TCM	TEM
WT	176716	4411.57	68911.7
	62673.9	1844.45	57457.3
	97159.3	3863.4	104347
	203543	2922.97	116820
	288993	5558.14	136797
	37955.9	212.766	38138.3
	10344.5	129.182	14597.5
	11886.1	146.969	22265.8
	9876.74	143.141	12739.6
	29128.5	288.115	24396.2
	29077.9	973.622	38654.2
	27730.8	1471.35	22346.1
	36711.1	2371.64	37188.7
	27941.6	1249.53	24844.4
	34363.5	1943.85	46372.8
	TRM	TCM	TEM
δ-/-	297.371	148.686	130.1
	503.566	313.027	1483.48
	915.471	387.315	1126.73
	595.951	483.204	2158.31
	280.999	133.809	575.379
	166.311	63.9659	895.522
	105.668	57.6369	201.729
	334.572	61.9579	148.699
	180.832	108.499	325.497
	317.7	45.3858	535.552
	122.794	61.3968	122.794
	243.652	702.29	558.966
	94.4462	198.337	188.892
	296.916	307.913	879.751
	TRM	TCM	TEM
p values:	<0.0001	0.0002	<0.0001

## Sheet: 1h
WT	δ-/-		p value:	0.0106
29538.5	3905.31
18452.1	8504.98
38850.9	9987.92
40720.7	22170
182861	26275.8
30620.2	13566.1
	10952.9

## Sheet: 1i
WT	δ-/-		p value:	0.0004
22907.5	1140.23
15101.6	1992.55
6132.29	146.495
90419.1	2062.89
25331.3	2718.53
81269	4403.81
	1057.28

## Sheet: 1j
	TRM	TCM	TEM
WT	1372.01	1210.59	26471.6
	2795.78	1863.85	12860.6
	2775.07	2543.81	32375.8
	6486.49	9009.01	25225.2
	18337.1	5093.63	157903
	5199.66	1733.22	23398.5
	TRM	TCM	TEM
δ-/-	269.332	2019.99	942.662
	1134	3628.79	2494.8
	2378.08	4042.73	2140.27
	2042.06	3712.84	3341.55
	1090.33	5451.63	15628
	2265.16	8154.56	15856.1
	847.88	3603.49	8902.74
	TRM	TCM	TEM
p values:	0.0188	0.3114	0.0038

[truncated: 3 more sheets: 1k, 1m, 1n]
