# Supplementary material for: γδ T cell-derived IL-4 initiates CD8+ T cell immunity
Source: Nat Immunol. 2026 Jan 30;27(2):295–307. doi: 10.1038/s41590-025-02397-z (PMC12864030; doi:10.1038/s41590-025-02397-z)
Supplement: Supplementary file 5 — Statistical source data. [file 41590_2025_2397_MOESM5_ESM.xlsx]

## Sheet: 2b
	i. before		ii. after			p value	Column A vs B	<0.0001
WT (B6)	α-γδ (GL3)	Isotype Ctrl	α-γδ (GL3)	Isotype Ctrl			Column B vs C	<0.0001
2603198	339564	3149287	1648530	3423373			Column D vs E	0.0213
2453148	380665	992061	1892956	2286275			Column B vs D	0.0006
717359	335326	2980026	2383333	2693449
415041	82604.1	1.02672e+06	416640	1.48275e+06
594640	228197	1.02197e+06	472885	1.07904e+06
783441	440819	1.8785e+06	860778	762075
575887	87853.7	1.206e+06	242425	1.25389e+06
2.54487e+06	97260.9	1.24175e+06	805719	1.2491e+06
288136	123626	255535	533686	1.71564e+06
306835	135389	1.20544e+06	309458	953028
213808	63245.7	523737	102095	753409
339881	16794.6	210373	200977	275108
	129207	602580	64634.8	724237
	75851.6	168472	346902	465192
	42391.3	241911	136145	859994
	38172.6

## Sheet: 2d
	Day 1	Day 2	Day 3
Naïve	0.14	0.077	0.13
	0.12	0.16	0.06
	0.12	0.12	0.32
	0	0	0
	0	0.075	0.038
	0.066	0.12	0.039
	0.073	0.096	0.11
	0.16	0.12	0
	0.072	0.16	0
	0.14
	0.27
	0.19
	0.11
	0.11
	0.042
+ RAS	1.31	0.29	0.33
	0.68	0.46	0.14
	1.63	0.76	0.14
	0.43	0.11	0.29
	0.21	0.43	0.1
	0.36	0.53	0.3
	0.73	0.38	0.31
	1.32	0.7	0.27
	1.34	0.85	0.19
	1.51
	2
	0.57
	0.71
	1.06
	0.6
	1.27
	0.38
p value =	0.015567	0.077084	0.077084

## Sheet: 2e
	Day 1	Day 2	Day 3
Naïve	222.016	114.746	270.95
	210.406	510.5	224.401
	344.992	388.912	1265.87
	0	0	0
	0	215.461	114.109
	155.852	222.757	75.4332
	151.057	157.102	218.05
	389.105	317.881	0
	215.575	386.266	0
	235.575
	528.302
	328.161
	199.833
	338.983
	130.246
+ RAS	2860.05	845.894	961.787
	2238.71	1977.91	390.476
	3508.66	3955.81	370.157
	800.083	202.075	853.846
	418.49	1157.83	399.209
	575.615	1109.24	1454.11
	2425.79	1631.73	1140.68
	4085.51	3413.79	739.599
	4869.57	3817.6	828.221
	6071.06
	7714.94
	999.394
	1144.45
	1534.47
	2170.54
	4643.86
	948.617
p value =	<0.0001	0.0007	0.0336

## Sheet: 2f
	Day 1	Day 2	Day 3
Naïve	0.071	0.22	0.15
	0.045	0	0.19
	0.11	0.055	0.066
	0	0	0.11
	0	0	0.042
	0	0	0
	0.094	0.37	0.42
	0.19	0.042	0.15
	0.14	0.2	0.3
	0.048
	0.38
	0.13
	0.052
	0.069
	0.062
+ RAS	0.27	0.45	0.13
	0.25	0.28	0.14
	0.33	0.25	0.072
	0.24	0.17	0.53
	0.052	0.7	0.38
	0.19	0.45	0.41
	0.25	0.33	0.57
	0.37	0.42	0.3
	0.16	0.16	0.6
	0.59
	0.5
	0.6
	0.29
	0.11
	0.21
	0.27
	0.12
p value =	0.0018	0.1582	0.1582

## Sheet: 2g
	Day 1	Day 2	Day 3
Naïve	111.008	344.238	270.95
	105.203	0	673.204
	344.992	194.456	253.173
	0	0	146.245
	0	0	114.109
	0	0	0
	151.057	549.858	872.199
	486.381	158.94	443.077
	431.151	515.021	816.327
	78.5251
	1056.6
	246.12
	99.9167
	338.983
	260.492
+ RAS	544.772	1374.58	274.796
	746.236	1483.43	390.476
	604.942	1236.19	185.078
	571.488	1010.38	1565.38
	104.622	1881.48	1796.44
	383.743	1941.17	1696.46
	1021.39	1223.8	2053.23
	1710.21	2482.76	739.599
	1275.36	572.641	3865.03
	3725.42
	3530.57
	1665.66
	528.21
	219.21
	775.194
	1009.53
	316.206
p value =	0.003	0.0033	0.0437

## Sheet: 2h
	Day 1	Day 2	Day 3
Naïve	137137	201984	153704
	234256	289148	240200
	237362	185111	156901
	162183	148137	189314
	170745	309703	298510
	290138	318130	192732
	206949	164486	189921
	246012	259232	252997
	298572	236781	302653
	167808
	196211
	173351
	177652
	296102
	308944
+ RAS	187219	183687	246335
	198573	266881	355595
	158678	210062	447463
	217636	287604	295004
	329538	425497	396215
	215117	519448	483007
	331950	427105	363650
	309929	490655	274576
	363246	447423	435092
	403311
	385355
	175061
	160400
	145227
	359225
	365451
	250277
p value =	0.1318	0.0444	0.0011

## Sheet: 2i
	Day 1	Day 2	Day 3
Naïve	146731	230949	132937
	395153	241962	266560
	248427	208055	128689
	155300	157087	136812
	231237	384066	274319
	307215	350993	133969
	206949	147990	209546
	246012	377801	304172
	298572	252361	273265
	163489
	275562
	194927
	190341
	494068
	419522
+ RAS	241054	587029	288885
	201921	269775	521656
	206838	430523	456785
	202791	304522	295288
	292823	531562	472265
	185838	490521	416602
	331950	369382	357262
	309929	591207	247581
	363246	354464	644632
	403311
	385355
	277082
	179239
	199481
	368682
	367672
	256601
p value =	0.4701	0.0061	0.0016

## Sheet: 2j
	Day 1	Day 2	Day 3
Naïve	10912.4	9743.31	14237.7
	15510	8261.23	11757.1
	13041.8	9627.12	3453.02
	16201.2	21758.3	44388.6
	7253.89	27669.3	50778.8
	10860.4	29220.2	35992
	24844.7	28362.1	22099.2
	26051	18073.9	20626.2
	22999.3	29974.2	29274
	24644.9
	16627.1
	22499.4
	27855.1
	20318.7
	19391.3
+ RAS	28125.9	7012.04	20900.9
	15315.9	6994.96	5812.65
	16519.1	11735.6	29902
	19918.2	21758.8	32166.4
	22147.3	15124	33656.3
	17628.2	25063.2	28756.1
	8711.58	47488.8	35030.4
	19460.6	22886.6	39921.1
	14660.6	30766.2	23957.3
	14059.1
	19258.4
	16243.8
	19954.4
	11830.4
	25120.5
	19252.6
	23947.4
p value =	0.9913	0.9913	0.916

## Sheet: 2k
	Day 1	Day 2	Day 3
Naïve	10997.3	7715.69	9973.78
	21873.9	10312.8	11034.8
	21282.5	10871	2051.11
	11436.8	19838.5	19059.2
	5109	34319.3	23995.7
	4842.84	31572.7	19517.9
	17387.8	23368.6	24696.5
	28668.4	21483.2	16242.9
	18565.4	22586.6	22065.7
	12563.6
	15821.6
	19743.1
	24178.1
	24235.9
	23783.7
+ RAS	38595.5	11221	14434.3
	20459.2	8640.83	4595.13
	32482	20429.3	15404.1
	23393.1	22040.9	12152.8
	48739.1	30607.7	15979.1
	12668.8	24749.9	17490.8
	10808.2	36831.8	29481.6
	18184.7	18584.5	27395.4
	25102	22488.9	21419.3
	14996.4
	15060.9
	10640.3
	15048.9
	5420.89
	20873.5
	17845.6
	22002.2
p value =	0.7716	0.8958	0.8958

## Sheet: 2l
	Day 1	Day 2	Day 3
Naïve	4064.13	1852.81	3285.36
	1856.08	4129.97	3509.12
	1681.24	2215.14	3233.03
	4603.6	2441.56	4196.1
	8181.21	2188.12	5046.56
	8136.85	1711.28	2401
	2994.74	4006.42	4964.63
	4301.78	5680.8	3078.41
	2848.21	4560.36	3934.35
	820.92
	643.594
	276.829
	2725.82
	3628.1
	1463.41
+ RAS	4733.02	1820.95	7706.61
	4737.55	3267.92	3576.94
	3063.02	3979.76	5272.16
	3652.72	6572.2	8971.3
	4932.87	12566.2	8777.3
	4618.47	7346.63	13710.7
	1432.54	3298.74	3231.89
	3402.39	8752.34	11052.4
	2085.62	9393.06	10500.7
	3514.16
	2539
	763.683
	265.3
	704.948
	6293.81
	3839.69
	4610.15
p value =	0.7667	0.0616	0.0097

[truncated: 2 more sheets: 2m, 2o]
