# Supplementary material for: γδ T cell-derived IL-4 initiates CD8+ T cell immunity
Source: Nat Immunol. 2026 Jan 30;27(2):295–307. doi: 10.1038/s41590-025-02397-z (PMC12864030; doi:10.1038/s41590-025-02397-z)
Supplement: Supplementary file 6 — Statistical source data. [file 41590_2025_2397_MOESM6_ESM.xlsx]

## Sheet: 3b
	Day 1	Day 2	Day 3
WT (B6)	16.1	17.2	1.86
	23.2	16.3	1.46
	19.5	16.9	1.46
	23.6	17	1.65
	40.8	20.4	0
	25.6	9.29	2.76
	31.6	21.3	2.11
	31.7	18.3	2.81
	59.4	20.4	1.61
	58.1	20.1	0.85
	59	23.3	1.23
TCRδ-/-	15.4	19	1.89
	48.5	21.7	1.13
	40.1	21.5	1.75
	35.1	19.1	1.56
	32.1	15.5	5.02
	30.2	14.2	2.82
	28.3	15	2.57
	28.3	14.6	1.72
	68.5	15.1	1.48
	38.4	23.3	3.05
	36.7	23.3	2.48
	Day 1	Day 2	Day 3
p value =	0.9119	0.9119	0.4478

## Sheet: 3c
	Day 1	Day 2	Day 3
WT (B6)	0	31.8	86.6
	0.088	17.6	85.8
	0.18	28.8	90.5
	0.1	19.7	83.9
	0.28	5.41	0
	0.049	2.53	76.4
	0.11	10.4	84.9
	0.24	3.23	65.4
	0.29	64.9	92.4
	0.15	72.7	95
	0	62.1	92.9
TCRδ-/-	0.25	20.2	81.7
	0	38.7	90.8
	0.18	26.1	83.8
	0.14	28	88.3
	0.38	7.4	66.6
	0.14	5.34	55.6
	0.2	7.12	75.4
	0	6.41	76.8
	0	75.5	91
	0	52.3	78.9
	0	56.2	84.7
	Day 1	Day 2	Day 3
p value =	0.477	0.7462	0.477

## Sheet: 3d
	Day 1	Day 2	Day 3
WT (B6)	0	16954	117196
	22.5983	9500	165869
	79.326	14736.2	181275
	17.5568	6286.04	130316
	85.4046	1141.97	0
	40.6546	244.78	56526.6
	108.003	1545.82	108928
	302.419	574.186	75591.5
	272.118	52551.2	418377
	149.1	141173	674743
	0	64529.2	615941
TCRδ-/-	61.3322	7792.11	153182
	0	14719.5	206290
	48.7501	13224.7	133728
	83.8043	22339.2	276321
	93.19	1732.23	3649.66
	68.7104	2143.43	9951.26
	157.3	2158.3	14177.6
	0	1827.38	56402.5
	0	156885	457821
	0	52142.3	214253
	0	63288.1	265721
	Day 1	Day 2	Day 3
p value =	0.9692	0.8162	0.4111

## Sheet: 3e
	Day 1	Day 2	Day 3
WT (B6)	28839.6	53313.7	135401
	25762	54000	193248
	45110.1	51099.6	200292
	17240.7	31849.3	155374
	30233.2	21094.8	0
	82894.8	9660.66	73943.7
	99795.1	14795.7	128363
	127560	17757.2	115507
	94833.1	80994.4	452864
	100792	194082	710276
	98871.1	103840	663321
TCRδ-/-	24624.9	38578.1	187478
	44236.7	38025.4	227140
	27763.2	50607.5	159623
	59375.4	79883	312813
	24555.6	23418.9	5483.66
	50433.4	40121.7	17904.5
	79803.7	30306.1	18801.9
	127575	28496.5	73412.2
	71024.3	207922	502937
	73952.8	99609.8	271426
	90966.1	112594	313624
	Day 1	Day 2	Day 3
p value =	0.8744	0.6292	0.4222

## Sheet: 3f
	Day 1	Day 2	Day 3
WT (B6)	4645.71	9183.42	2516.75
	5965.94	8800	2823.83
	8805.19	8657.96	2925.71
	4073.17	5412.98	2567.27
	12341	4298.26	0
	21181.1	897.527	2042.88
	31537	3149.75	2708.8
	40463.7	3253.72	3250.94
	56328.4	16494.9	7282.1
	58596.4	39063.7	6052.38
	58379.9	24229.4	8143.45
TCRδ-/-	3802.6	7314.06	3549.59
	21448.1	8245.64	2565.21
	11139.4	10867.8	2788.76
	20867.3	15263.2	4890.64
	7874.55	3621.94	275.1
	15253.7	5681.13	504.352
	22546.4	4541.42	483.938
	36155.3	4157.95	1259.98
	48308.9	31344.3	7427.11
	28373.3	23194.3	8277.54
	33341.1	26247.4	7779.2
	Day 1	Day 2	Day 3
p value =	0.9477	0.6822	0.5465

## Sheet: 3g
	Day 1	Day 2	Day 3
WT (B6)	6402.4	25483.9	116174
	5538.84	18306	163102
	9022.01	22534.9	176858
	3861.92	11242.8	128805
	13346.1	1709.94	0
	10678.1	1449.98	85746.8
	16965.5	3391.63	84666.9
	13242.9	5877.48	12311.7
	23708.3	51674.4	400785
	22778.9	129259	588109
	22246	60123.4	482898
TCRδ-/-	5737.6	14312.5	148858
	13801.9	21522.4	201700
	7162.9	22672.2	130253
	12765.7	33630.8	269019
	5749.41	7863.85	9274.53
	9496.64	4242.85	8348.03
	15819.3	4188.99	44561.2
	769.144	99.8998	487.798
	23864.2	153031	425988
	15530.1	54685.8	169913
	20740.3	64066	180961
	Day 1	Day 2	Day 3
p value =	0.7557	0.9722	0.5064

## Sheet: 3i
WT (B6)	Cd40l-/-	Cd40l-/- + PbT-II	TCRδ-/-		p value	Column A vs B	<0.0001
1.58034e+06	76598	286512	180202			Column A vs C	0.9694
1.37847e+06	73173.3	1.80742e+06	333834			Column A vs D	0.0284
608967	160311	1.43845e+06	515238			Column B vs C	<0.0001
1.76817e+06	41545.8	981877	233310			Column B vs D	0.0085
307320	51025.5	2.4275e+06				Column C vs D	0.0152
1.52395e+06	56244.7	1.05613e+06
652302
