# Supplementary material for: γδ T cell-derived IL-4 initiates CD8+ T cell immunity
Source: Nat Immunol. 2026 Jan 30;27(2):295–307. doi: 10.1038/s41590-025-02397-z (PMC12864030; doi:10.1038/s41590-025-02397-z)
Supplement: Supplementary file 7 — Statistical source data. [file 41590_2025_2397_MOESM7_ESM.xlsx]

## Sheet: 4b
Isotype Ctrl	α-IFNγ	α-γδ (GL3)		p value	Isotype vs. α-IFNγ	0.0478
966981	762084	256613			Isotype vs. α-γδ (GL3)	<0.0001
1.73032e+06	713652	154527			α-IFNγ vs. α-γδ (GL3)	<0.0001
1.38565e+06	673128	179463
851481	1.02004e+06	152575
1.55906e+06	815439	361449
1689254	752778	721190
2189896	1156537
836793	1247782
2445289	2304411
1.52557e+06	805162
1.90119e+06	1.65525e+06
5.3483e+06	985224

## Sheet: 4c
Isotype Ctrl	α-IFNγ	α-γδ (GL3)		p value	Isotype vs. α-IFNγ	0.837
115709	101667	22908.5			Isotype vs. α-γδ (GL3)	0.0023
126186	250289	51018.9			α-IFNγ vs. α-γδ (GL3)	0.0074
73863.6	186569	87993.2
258329	243194	31428
159150	75285.6	53564
127710	144289	56754.7
423465	59715.4

## Sheet: 4f
	B6 > B6	IFNγ-/- > B6	IFNγ-/- > TCRδ-/-	TCRδ-/- > B6	B6 + TCRδ-/- > B6	B6 + IFNγ-/- > B6		p value	Vγ1+	Column B vs C	0.003
										Column D vs C	0.9961
Vγ1+	476746	425192	339524	32171.4	298567	276765				Column B vs D	0.0334
	380581	370280	407460	11464	284292	342794				Column F vs G	0.7834
	253913	279075	347005	15561.6	250654	284161			Vγ1-	Column B vs C	0.8131
	171400	270200	310828	12016	251696	233302				Column D vs C	0.9764
	179986	202376		11424.7	242691	225304				Column B vs D	0.9963
	286062	146562		193159	198050	230848				Column F vs G	<0.0001
	241537	451139		14322.8	185204	247638
	243116	335188		17797.3	194667	200554
	289659	609010		189664	225150	156430
	149630	367700		62994.7	179192	212729
	152927	389060		11931.7	235054	219004
	280861			42313.3	253338	290346
	262682			11995.4	179933	290675
				8269.48	466334	277714
					233237	198443
					393956
					98976.2
					122484
					174874
					111729
Vγ1-	233493	260974	147262	32924	150779	216672
	251471	242263	210000	21176.5	149356	207996
	144457	180797	172015	21285.4	166963	182528
	104320	211173	163063	8153.69	125138	133188
	117300	146147		12144.4	128347	136464
	149722	97936		34990.9	106366	140628
	150331	235207		12440	94008.1	160062
	146892	169625		9329.85	111672	103353
	156161	298449		26062.8	106192	99679.7
	186057	233265		56613.8	84628.7	119277
	165179	201398		47505.9	109886	121177
	322476			84335.8	130927	346135
	387351			48235	221141	216538
				45781.7	516470	267223
					209871	217247
					544622
					126575
					143014
					231650
					117103

## Sheet: 4g
B6 > B6	IFNγ-/- > B6	IFNγ-/- > TCRδ-/-	TCRδ-/- > B6	B6 + TCRδ-/- > B6	TCRδ-/- + IFNγ-/- > B6		p value	Column A vs. B	0.9991
								Column A vs. D	<0.0001
1.12641e+06	1.32376e+06	1.52774e+06	223898	1.24962e+06	415842			Column B vs. D	<0.0001
1.32209e+06	1.17309e+06	2.21667e+06	341864	1.27207e+06	1.03635e+06			Column A vs. E	>0.9999
1.53913e+06	3.80256e+06	998135	275897	906223	932333			Column E vs. F	>0.9999
1.35201e+06	1.03852e+06	1.32571e+06	710211	1.14945e+06	1.18798e+06			Column F vs. C	0.9884
728718	1.69272e+06		668640	1.25906e+06	1.42736e+06			Column C vs. A	0.8916
1.03809e+06	511408		290751	2.24677e+06	1.90663e+06			Column F vs. D	<0.0001
874218	584822		244718	1.74524e+06	1.14758e+06			Column C vs. D	<0.0001
1.57831e+06	326286		284358	2.37005e+06	561771
1.00107e+06	1.12702e+06		320403	898976	539028
616118	860043		178212	698377	852237
690317	1.26662e+06		40436.1	544564	1.09245e+06
132983			14116.8	1.2979e+06	1.50345e+06
573002			48319.5	1.34405e+06	1.17478e+06
			45062.6	1.58575e+06	971769
				992103	1.37349e+06
				993803
				415135
				700088
				48590.6
				563893

## Sheet: 4h
B6 > B6	IFNγ-/- > B6	IFNγ-/- > TCRδ-/-	TCRδ-/- > B6	B6 + TCRδ-/- > B6	TCRδ-/- + IFNγ-/- > B6		p value	Column A vs B	0.8744
								Column A vs D	0.033
174314	253557	194643	104646	199760	111299			Column B vs D	0.0017
176489	205815	253651	121777	229743	201414			Column C vs D	0.089
178361	399741	138926	90476	214782	205574			Column D vs F	0.0039
190663	215586	171871	168275	257900	184813			Column E vs F	0.9426
190205	255614		158437	160851	198633
198186	144493		107053	323990	311945
135239	141578		129601	192452	168303
253397	107606		114877	367492	180884
214133	216449		163303	170767	189032
112049	235862		115117	135047	210445
99983.7	194084		7767.39	139907	219967
43303.9			3013.7	279605	255117
114533			32860.6	293832	257808
			38351.2	252103	210636
				195561	248061
				236282
				124177
				106116
				5586.61
				95107

## Sheet: 4j
WT (B6)	IFNγ-/-	TCRδ-/-		p value	B6 vs IFNγ-/-	0.6493
273326	6518.33	119239			B6 vs TCRδ-/-	0.003
416562	316827	30215.9			IFNγ-/- vs TCRδ-/-	0.0137
225072	389965	98230.7
379940	194511	146988
241327	553176	213702
1.51268e+06	417374	216498
2.12681e+06	1.23191e+06	68723.1
928634	699170	219878
430983	687806	31625.8
1.04824e+06	336860
	963441
	787404
	359236
	783051

## Sheet: 4k
WT (B6)	IFNγ-/-	TCRδ-/-		p value	B6 vs IFNγ-/-	0.9835
162531	110302	31428			B6 vs TCRδ-/-	0.0002
201055	84697.3	53564			IFNγ-/- vs TCRδ-/-	<0.0001
168397	246223	56754.7
85165.4	201321	22248.5
142295	162973	67044.9
	82217.6	18132.2
	221054
	148178
	89150.5
	162330

## Sheet: 4m
WT (B6)	IL-4-/-	TCRδ-/-		p value	B6 vs IL-4-/-	<0.0001
840093	53073.3	91155.8			B6 vs TCRδ-/-	<0.0001
1582545	81488.1	185468			IL-4-/- vs TCRδ-/-	0.1601
2035299	113529	133402
398304	87681.6	150841
395855	139639	227730
388545	50625.7	85428.6
249659	56616.1	106188
246560	69590.7	102130
412320	251479	580932
391034	136907	248043
333379	176007	367403
748967	89269.6
414263	89338.4
548760	102569
683345	150612
778002	115761
1.09206e+06	149003
1.21942e+06	347155
1.69925e+06	121636
953735	216840
1.0023e+06

## Sheet: 4n
WT (B6)	IL-4-/-	TCRδ-/-		p value	B6 vs IL-4-/-	<0.0001
996784	161256	233515			B6 vs TCRδ-/-	<0.0001
1.51488e+06	225730	214616			IL-4-/- vs TCRδ-/-	0.999
1.72649e+06	207835	227971
1.28532e+06	160142	74167.3
1.32681e+06	169853	128738
1.62332e+06	45440.5	103571
1.26314e+06	108080	69599.1
2.12854e+06	105497	91155.8
867214	121728	185468
474348	103753	133402
868756	92605.2	150841
642015	123254	227730
624086	77050.7
1.46444e+06	205528
1.278e+06	145758
1.89435e+06	198730
462685	142514
574050	122279
708021	169739
465588	243155
313075	182610
538238	327944
420846
592072
636441
561755

## Sheet: 4o
WT (B6)	IL-4-/-	TCRδ-/-		p value	B6 vs IL-4-/-	0.3316
183271	96280.8	62672			B6 vs TCRδ-/-	<0.0001
189335	144133	73716.2			IL-4-/- vs TCRδ-/-	<0.0001
230793	195289	75823.9
248535	257494	56942.3
243788	167975	38490.4
249301	53417.8	42683.2
216988	144391	41558.6
303025	112611	878.033
142186	132531	1330.05
135307	73989.1	0
120963	55877.6	25289.8
160132	100727	33362.5
121730	55846.8
234135	103455
181602	86539.2
271543	114971
75335.5	96692.7
79241.9	78295
135472	88053.2
78191.5	147163
60317.3	107613
98426.4	143521
109036
83841.8
119332
153325

[truncated: 2 more sheets: 4q, 4s]
