# Supplementary material for: γδ T cell-derived IL-4 initiates CD8+ T cell immunity
Source: Nat Immunol. 2026 Jan 30;27(2):295–307. doi: 10.1038/s41590-025-02397-z (PMC12864030; doi:10.1038/s41590-025-02397-z)
Supplement: Supplementary file 8 — Statistical source data. [file 41590_2025_2397_MOESM8_ESM.xlsx]

## Sheet: 5a
Naive	RAS + Isotype Ctrl	RAS + α-γδ (GL3)		p value	Naive vs. RAS + Isotype	0.0047
2.1046	2.7622	2.17576			Naive vs.RAS + α-γδ (GL3)	0.9808
2.47418	2.40024	2.50094			RAS + Isotype vs RAS + α-γδ (GL3)	0.0018
2.64602	2.80155	2.11653
2.00257	2.81924	1.57744
1.75628	3.0703	1.51084
2.40608	1.567	1.52662
1.61331	2.85496	2.13498
0.868332	2.05669	1.6539
1.69599	4.00582	1.45486
1.36564	3.51885	1.33605
1.19105		0.974196

## Sheet: 5c
	23 hours	44 hours
Naïve B6.4C13R	685.868	272.806
	827.802	895.092
	506.4	474.062
	809.705	749.649
	886.931	440.98
	623.261	1148.44
		1193.89
+ RAS B6.4C13R	1409.8	2543.79
	1426.99	2194.01
	1593.25	1009.36
	803.657	1720.65
	2828.84	1728.53
	1651.33	1864.74
	1286.55	791.344
	3044	1377.36
	23 hours	44 hours
p value =	0.0021	0.0037

## Sheet: 5e
	23 hours	44 hours
Naïve B6.4C13R	515.164	532.218
	744.946	1040.35
	776.08	884.944
	657.29	301.223
	433.611	970.582
	523.094	567.102
		847.43
+ RAS B6.4C13R	1392.1	2564.14
	1407.53	1973.03
	1484.73	1219.23
	755.872	1799.58
	2469.62	1876.94
	1520.96	2234.26
	1207.65	976.183
	2816.33	1440.69
	23 hours	44 hours
p value =	0.0006	0.0006

## Sheet: 5f
	23 hours	44 hours
Naïve B6.4C13R	0.51	0.55
	0.74	0.91
	0.95	1.15
	1.01	0.3
	0.95	0.56
	0.8	0.57
		0.75
+ RAS B6.4C13R	1.56	0.65
	1.29	1.28
	1.33	0.78
	1.54	0.58
	1.55	0.79
	1.28	0.67
	1.56	0.64
	1.33	1.4
	23 hours	44 hours
p value =	0.0001	0.2451

## Sheet: 5h
	23 hours	44 hours
Naïve B6.4C13R	99.353	62.518
	112.871	53.9212
	65.4525	31.0134
	133.363	71.7056
	123.185	15.2062
	94.6021	81.0661
		157.091
+ RAS B6.4C13R	47.19	223.854
	58.377	78.9211
	128.249	79.9494
	65.1614	110.501
	269.414	157.139
	123.125	120.306
	78.8919	34.6574
	185.507	142.485
	23 hours	44 hours
p value =	0.9737	0.1629

## Sheet: 5i
	23 hours	44 hours
Naïve B6.4C13R	0.062	0.012
	0.15	0.059
	0.14	0.15
	0.15	0.053
	0.14	0.17
	0.077	0.11
		0.07
+ RAS B6.4C13R	0.12	0.042
	0.07	0.051
	0.053	0.02
	0.096	0.064
	0.041	0.11
	0.043	0.044
	0.14	0.099
	0.11	0
	23 hours	44 hours
p value =	0.2388	0.5514

## Sheet: 5l
	B6 > B6	IL-4-/- > B6	B6/Ly5.1 > IL-4-/-	TCRδ-/- > B6	B6 + TCRδ-/- > B6	B6 + IL-4-/- > B6		p value	Vγ1+	Column B vs D	0.9948
										Column B vs C	0.9969
Vγ1+	398842	185974	177952	9889.13	203009	95506.7				Column C vs D	0.9681
	237841	164861	87579.7	5904.3	58755.5	143022				Column F vs G	>0.9999
	241318	149559	73041	12038.1	80000	105711			Vγ1-	Column B vs D	0.2025
	107306	116420	233875	9881.14	34977.7	63221				Column B vs C	0.12
	197258	111788	214509	6410.56	89491.2	83852.3				Column C vs D	0.9992
	189681	168699	233972	1827.34	114212	85731.5				Column F vs G	0.9946
	133488	190594	206559		55854.9	68637.1
	271388	220623	274788		60303	130138
	313598	238620	298504		152243	94102.6
	105830	62180	90339.5		83593	54884.3
	111444				57773.6	83081.8
	115752				60748.1	19346.3
	124318				63972.7	61435.4
	130851				113598	100759
	99403.4				76834.9	87518.9
	146366				114429	126760
	154212				83892.3	71775.2
	134122				180147	133896
	136887				135461	99799.4
	124188				151335	236450
Vγ1-	283729	73335.5	110904	16210	127716	106980
	175379	116928	131983	9148.42	46790.7	60489.4
	172800	55926.5	103033	4399.16	77184.8	47653.3
	68550.1	74861.2	66594.9	15302.7	27402.5	37110.2
	119084	64529.7	74444.6	2858.18	55894.6	48732.8
	119794	84925.9	46295.6	8197.1	99563.6	58362.7
	77541.6	103149	63839.9		30568.2	36999.2
	244565	148031	130932		43454.5	89273.8
	198220	165492	119310		127041	76297.6
	113187	64691.3	61251		64221	65182.3
	82703.6				36757.9	63009.8
	111691				46334.8	31985.8
	202717				81275.2	47106.1
	124720				106632	69576.7
	97592.6				84558.7	79196.2
	98318				81867.3	119528
	118737				65926.1	74021.5
	106484				151899	139030
	95615.6				134253	99670.1
	89623.5				103457	118519

## Sheet: 5m
B6 > B6	IL-4-/- > B6	B6/Ly5.1 > IL-4-/-	TCRδ-/- > B6	B6 + TCRδ-/- > B6	B6 + IL-4-/- > B6		p value	Column A vs B	0.0002
								Column A vs C	>0.9999
1.39959e+06	365689	360986	122355	419438	207589			Column A vs D	<0.0001
486349	222859	297307	27931.9	190239	199884			Column C vs D	<0.0001
531275	157601	298145	291567	358293	110899			Column E vs F	0.004
195345	99838.1	521836	124045	210525	138983			Column E vs D	<0.0001
494718	201845	376260	97104.2	232707	168863			Column F vs D	0.0227
603471	116227	694218	5617.39	464595	127872			Column B vs C	0.0014
334540	198493	527488		155161	83130.4
452051	186320	444703		198909	185026
654561	28781.2	355184		407182	142372
326432	161046	317358		204404	98320
268615				181743	133593
269382				207534	38112.1
634206				207818	100023
526820				480732	236472
222908				250102	96155.6
339027				306051	290483
383809				235158	137828
258874				500322	274436
371077				320477	160429
253841				388950	247965

## Sheet: 5o
+γδ (WT(B6))	+γδ (Il4-/-)	+γδ (Il4ra-/-)	-γδ		p value	+γδ (B6) vs. +γδ (Il4-/-)	0.9115
59453.5	65631.8	66575.1	3614.1			+γδ (B6) vs. +γδ (Il4ra-/-)	0.6166
88770.3	112575	80096.3	2808.08			+γδ (B6) vs. -γδ	<0.0001
87539	87948.6	44961.5	6875.95			+γδ (Il4-/-) vs. +γδ (Il4ra-/-)	0.9677
88937.2	90164.2	80775.3	2331.04
181734	92046.1	97766.3	3970.92
98007	103685	119072	1879.9
122287	69148	104258	2104.7
76384.1	33007.4	87128.9	2097.61
87903.7	20565.7		1659.52
133436	56138.3		1473.3
58255.9	90969.6		2828.7
58999.5	111371		2849.04
65850.6			2077.92
15145.8
9463.23
32628.6
17417.5

## Sheet: 5p
+γδ (WT(B6))	+γδ (Il4-/-)	+γδ (Il4ra-/-)	-γδ		p value	+γδ (B6) vs. +γδ (Il4-/-)	0.0001
424691	81918.2	380695	197571			+γδ (B6) vs. +γδ (Il4ra-/-)	0.4698
608654	211095	408102	129523			+γδ (B6) vs. -γδ	<0.0001
295658	179902	267438	209544			+γδ (Il4-/-) vs. +γδ (Il4ra-/-)	<0.0001
363314	292329	636681	208774
492287	281504	613867	178691
364098	285869	513402	188502
339567	262103	467097	208045
222745	59097.9	455956	139066
295547	53007.3		143189
324121	95932.6		75968.9
540976	77794.7		99675.3
380758	87263		70766.6
472032			40714.7
152348
163884
269218
206196

[truncated: 4 more sheets: 5r, 5u, 5w, 5x]
