# Supplementary material for: γδ T cell-derived IL-4 initiates CD8+ T cell immunity
Source: Nat Immunol. 2026 Jan 30;27(2):295–307. doi: 10.1038/s41590-025-02397-z (PMC12864030; doi:10.1038/s41590-025-02397-z)
Supplement: Supplementary file 9 — Statistical source data. [file 41590_2025_2397_MOESM9_ESM.xlsx]

## Sheet: 6h
Isotype Ctrl	α-IL12p40	TCRδ-/-		p value	Isotype vs. α-IL12p40	0.0004
2.21116e+06	252194	158190			Isotype vs. TCRδ-/-	<0.0001
1.92012e+06	238889	115795			α-IL12p40 vs. TCRδ-/-	0.0171
502064	422159	155282
1.71553e+06	293601	152669
3.55627e+06	132279	50373.6
1006017	139721	20972.9
675837	420407	238459
3.17736e+06	140114	323346
2.70608e+06	392334	363144
1.47538e+06	893688	427453
	561762
	718399
	1.13542e+06
	1.3628e+06

## Sheet: 6i
+ WT (B6)	+ Il12p40	- transfer		p value	+ B6 vs. + Il12p40	0.9385
52031.6	73831.3	54902.3			+ B6 vs. - transfer	0.0001
87443	115000	29620.3			+ Il12p40 vs. - transfer	0.0004
94533.8	78943.7	10175.1
68990.1	75103.2	13939
62525.6	71367.4	20121.5
52007.8	70393.2
112038	36989.2
66808.2
126542

## Sheet: 6j
+ WT (B6)	+ Il12p40	- transfer		p value	+ B6 vs. + Il12p40	0.0488
361943	335806	43140.7			+ B6 vs. - transfer	<0.0001
544859	476430	114285			+ Il12p40 vs. - transfer	0.0044
1.38893e+06	455112	146365
627913	198981	80634.3
312793	252717	93155.3
254673	99933.3
1.03839e+06	341913
528158
586338
