# Supplementary material for: γδ T cell-derived IL-4 initiates CD8+ T cell immunity
Source: Nat Immunol. 2026 Jan 30;27(2):295–307. doi: 10.1038/s41590-025-02397-z (PMC12864030; doi:10.1038/s41590-025-02397-z)
Supplement: Supplementary file 10 — Statistical source data. [file 41590_2025_2397_MOESM10_ESM.xlsx]

## Sheet: 7a
Day 4 (d4)	Day 6 (d6)		p value	0.0501
702639	103216
115753	19210.8
341297	625.38
973731	355980
668563	88105.2

## Sheet: 7b
Day 4 (d4)	Day 6 (d6)		p value	0.6348
1.97898e+06	3.63842e+06
928046	5.36428e+06
2.32187e+06	1.95334e+06
4.56667e+06	967665
1.49143e+06	3.24397e+06

## Sheet: 7c
Day 4 (d4)	Day 6 (d6)		p value	0.1084
1.3635e+06	315739
501121	242550
3.69722e+06	8757.46
2.22082e+06	530181
1.30397e+06	645568

## Sheet: 7d
Day 4 (d4)	Day 6 (d6)		p value	0.0341
2.77938e+06	6.53252e+06
1.44077e+06	4.99097e+06
4689457	5.64324e+06
3.1267e+06	4.14065e+06
1.28286e+06	5.61958e+06

## Sheet: 7e
No Cytokine	IL-4 only	IL-12 only	Both Cytokines		p value	No Cytokine vs. IL-4 only	0.6164
519	421	567	786			No Cytokine vs. IL-12 only	0.9956
414	257	444	958			No Cytokine vs. Both Cytokines	0.2925
705	799	701	1162			IL-4 only vs. IL-12 only	0.4858
808	454	855.5	776.5			IL-4 only vs. Both Cytokines	0.0397
						IL-12 only vs. Both Cytokines	0.3961

## Sheet: 7f
No Cytokine	IL-4 only	IL-12 only	Both Cytokines		p value	No Cytokine vs. IL-4 only	0.0026
99.6	365	283	784			No Cytokine vs. IL-12 only	0.0033
141	325	196	884			No Cytokine vs. Both Cytokines	<0.0001
97.3	322	491	970			IL-4 only vs. IL-12 only	0.9988
205	400.5	496	1150			IL-4 only vs. Both Cytokines	0.003
						IL-12 only vs. Both Cytokines	0.0023

## Sheet: 7g
IL-4	IL-12	Both		p value	IL-4 vs. IL-12	0.2912
1.6424e+06	2.25773e+06	4.63092e+06			IL-4 vs. Both	0.0011
1.60381e+06	1.84126e+06	6.67958e+06			IL-12 vs. Both	<0.0001
3.2322e+06	1294939	5.25576e+06
6.38895e+06	1.577e+06	2.52004e+07
2520140	1.70775e+06	2.64074e+07
3.18505e+06	1.73658e+06	1.60944e+07
8.16529e+06	5.41233e+06	1.64892e+07
6.46436e+06	6.55019e+06	1.76965e+07
6.87604e+06	3.07151e+06	16662827

## Sheet: 7i
Nv PbT-I	Nv endog. WT(B6)	Nv endog. IL4R-/-		p value	Nv PbT-I vs. Nv endog. B6	0.9165
156	124	28			Nv PbT-I vs. Nv endog. IL4R-/-	<0.0001
157	114	27			Nv endog. B6 vs. Nv endog. IL4R-/-	<0.0001
126	149	33.8
94.7	150	25.2
107	144	21
167	187	22.6
182	168	24.3
170	167	27.2
175	164	28.9
		36
		34.1
		36.4

## Sheet: 7k
WT(B6)	IL-4-/-	TCRδ-/-		p value	B6 vs. IL-4-/-	0.004
146	88.6	68.4			B6 vs. TCRδ-/-	<0.0001
111	97.1	80.2
174	109	67.6
166	97.9	36.6
132	73.9	77.6
126	87	87
147	89.9	111

## Sheet: 7l
WT(B6)	IL-4-/-	TCRδ-/-		p value	B6 vs. IL-4-/-	0.0012
358	130	182			B6 vs. TCRδ-/-	0.0107
168	96.2	194
206	153	159
216	157	181
232	128	117
187	167	123
210	146	142

[truncated: 4 more sheets: 7n, 7o, 7p, 7q]
