# Supplementary material for: γδ T cell-derived IL-4 initiates CD8+ T cell immunity
Source: Nat Immunol. 2026 Jan 30;27(2):295–307. doi: 10.1038/s41590-025-02397-z (PMC12864030; doi:10.1038/s41590-025-02397-z)
Supplement: Supplementary file 11 — Statistical source data. [file 41590_2025_2397_MOESM11_ESM.xlsx]

## Sheet: EDF-1c
WT	δ-/-		p value	<0.0001
247590	28792.3
324665	13965
415776	20066.7
175498	4555.92
126781	13302.4
414276	13094.9
170752	17186.1
	5886.91

## Sheet: EDF-1d
WT	δ-/-		p value	<0.0001
178635	6759.08
119738	3192.3
279116	0
185814	5878.39
259257	18572.9
196426	8350.73
132035	26555.8
	8752.74

## Sheet: EDF-1e
WT	δ-/-		p value	<0.0001
5992.67	1708.55
7005.57	4251.21
22328.8	7561.95
9041.1	10386.3
11519.8	3922.92
11426.8	3226.14
34858.2	7063.33
13542.1	8987.62
19349.7	3214.82
20257.9	5829.26
28230.4	6801.51
42122.9	9309.75
33948.7	3777.82
	12470.3

## Sheet: EDF-1f
WT	δ-/-		p value	<0.0001
6221.62	1091.02
2668.08	1258.84
5086.88	1554.45
5072.76	2177.57
4943.41	1087.64
10052.3	1086.98
27621.3	850.425
32611	2535.76
3332.08	605.114
14395.3	660.185
11935	842.233
16110.3	2061.3
17283.9	989.498
	910.525

## Sheet: EDF-1g
	TRM	TCM	TEM
WT	384.145	1152.44	4302.43
	1000.8	1901.51	4003.18
	1121.54	2345.04	17740.7
	463.646	1506.85	6722.87
	140.485	842.912	10395.9
	2135.86	4698.88	3951.33
	6503.4	9625.03	16388.6
	2190.64	5377.03	5277.45
	1498.92	5995.69	15398
	2668.71	8248.75	8733.97
	3156.2	11046.7	13326.2
	2835.2	6885.47	31592.2
	7194.42	5845.46	20234.3
	TRM	TCM	TEM
δ-/-	189.839	284.759	1233.96
	1375.39	1125.32	1750.5
	1231.02	703.437	4572.34
	3372.16	809.319	5935.01
	1265.46	632.729	2024.73
	215.076	1720.61	1182.92
	1233.28	3139.26	2018.09
	1704.55	4028.93	2944.22
	459.261	1837.04	803.706
	1220.08	3931.36	677.821
	485.822	4372.4	1781.35
	503.23	5283.91	3019.38
	314.818	1101.86	2203.73
	674.07	5729.6	5729.6
	TRM	TCM	TEM
p values:	0.0815	0.0338	<0.0001

## Sheet: EDF-1h
	TRM	TCM	TEM
WT	1770.77	71.7879	4355.13
	837.652	31.0241	1799.4
	1515.24	46.385	3432.49
	2180.67	77.3286	2799.3
	2035.52	181.743	2617.1
	8927.24	293.498	733.746
	24427.6	129.475	2913.19
	27316.6	357.292	4807.2
	1205.69	0	2126.4
	11669.6	468.486	2214.66
	6664.98	697.498	4572.49
	10540.3	856.932	4713.12
	11649.2	189.933	5318.13
δ-/-	TRM	TCM	TEM
	665.256	186.272	186.272
	748.005	54.732	291.904
	859.035	122.719	347.705
	1673.5	20.1627	342.765
	716.854	49.4382	296.629
	559.017	217.396	248.452
	447.592	134.278	268.555
	1914.76	103.501	439.877
	467.588	27.5052	82.5155
	355.484	101.567	152.35
	105.279	473.756	210.558
	392.629	588.943	932.493
	197.9	316.639	435.379
	82.775	455.263	372.488
	TRM	TCM	TEM
p values:	<0.0001	0.4616	<0.0001

## Sheet: EDF-1i
WT	δ-/-		p value	0.8935
33357.2	86583.1
44168.7	78374.9
49637.4	110086
57943	124914
87246.7	2288.95

## Sheet: EDF-1j
WT	δ-/-		p value	0.0006
48541.8	1391.52
39537.1	1776.34
25806.9	825.981
31740.9	1414.27
48661.2	1688.08
6960.3	1656.81
8718.6	626.895
5327.7	455.504
4801.28	552.3
6030.32	588.119
4213.13
11849.2
2506.42

## Sheet: EDF-1k
WT	δ-/-		p value	<0.0001
129539	9899.88
218734	26579.6
117452	13909.5
71109.7	67757
76000	42844.1
158963	129604
188534	15595.6
115707	8981.97
111861	17569.1
288201	14462.4
214270
494327
104056
