# Supplementary material for: γδ T cell-derived IL-4 initiates CD8+ T cell immunity
Source: Nat Immunol. 2026 Jan 30;27(2):295–307. doi: 10.1038/s41590-025-02397-z (PMC12864030; doi:10.1038/s41590-025-02397-z)
Supplement: Supplementary file 12 — Statistical source data. [file 41590_2025_2397_MOESM12_ESM.xlsx]

## Sheet: EDF-2c
	Day 1	Day 2	Day 3
Naïve	0.11	0.2	0.14
	0.067	0.14	0
	0.09	0.085	0.087
	0	0.37	0.39
	0.21	0.27	1.71
	0.31	0.43	0.27
	0.071	0.35	0.066
	0.38	0.69	0.092
	0	0.054	0
	0.18
	0.17
	0
	0.077
	0.062
	0.064
+ RAS	0.32	0.24	0.15
	0.25	0.38	0.3
	0.34	0.1	0.16
	0.44	0.5	1.54
	0.45	1.47	0.59
	0.27	0.46	1.44
	0.19	0.27	0.32
	0.25	0.7	0.3
	0.13	0.5	0.3
	0.29
	0.31
	0.28
	0.27
	0.38
	0.14
	0.45
	0.11
p value =	0.0016	0.2343	0.2343

## Sheet: EDF-2d
	Day 1	Day 2	Day 3
Naïve	0	0.29	0.49
	0	0.27	0.17
	0	0	0.48
	0	0.12	0.19
	0.21	0	0.36
	0.28	0.096	0.46
	0.14	0	0.24
	0.055	0.43	0.12
	0.22	0.072	0.35
	0.35
	0
	0.32
	0
	0.052
	0.052
+ RAS	0	0.48	0
	0	0.37	0.36
	0.068	0.11	0
	0.15	0.32	0
	0.14	0.6	0.83
	0	0.97	0.56
	0.28	0.28	0
	0.25	0.29	0.26
	0.51	0.23	0.33
	0
	0.27
	0.82
	0.087
	0.29
	0
	0.59
	0.41
p value =	0.2455	0.2359	0.2455

## Sheet: EDF-2e
	Day 1	Day 2	Day 3
Naïve	21.3777	43.633	62.082
	12.636	39.1178	0
	12.4783	24.7629	31.3792
	43.8522	35.8869	55.6159
	28.7666	21.9422	200.633
	0	41.8116	9.40877
	0	98.3943	14.5103
	14.8951	124.541	18.9753
	33.246	16.308	0
	17.5457
	97.8443
	0
	12.1249
	10.3815
	11.7388
+ RAS	36.1446	52.8981	48.2254
	85.796	56.7861	101.593
	26.287	26.1075	45.6083
	45.9296	35.3697	346.424
	53.1763	102.867	42.5491
	44.4335	53.9982	431.487
	47.0085	129.964	112.097
	16.253	160.327	118.39
	49.5495	152.812	71.1603
	19.4438
	41.1989
	59.1202
	91.1993
	38.0048
	55.6199
	88.1335
	99.8752
p value =	0.0056	0.0834	0.0834

## Sheet: EDF-2f
	Day 1	Day 2	Day 3
Naïve	0	58.1773	93.123
	0	91.2748	40.3969
	0	0	94.1377
	0	8.97174	18.5386
	61.1527	0	40.1265
	51.8585	10.4529	9.40877
	12.1249	0	58.0411
	10.3815	93.4054	18.9753
	11.7388	16.308	77.7874
	43.8522
	0
	64.1009
	0
	12.636
	12.4783
+ RAS	0	105.796	0
	0	113.572	58.0531
	12.3874	26.1075	0
	38.8876	35.3697	0
	20.5995	51.4335	39.2747
	0	197.993	86.2974
	91.1993	103.971	0
	38.0048	53.4422	71.0339
	55.6199	50.9374	71.1603
	88.1335
	99.8752
	0
	39.8822
	44.4335
	18.0723
	51.4776
	0
p value =	0.2723	0.2723	0.2723

## Sheet: EDF-2h
	Day 1	Day 2	Day 3
Naïve	0.083	0.48	0.7
	0.16	0	0.2
	0.48	0.26	0.39
	0.16	1.85	0.17
	0.88	0.14	0.52
	0	0.51	0.15
	0.72	0.1	0.074
	0.42	0.16	0.31
	0.16	0.25	0.36
	1.02
	0.46
	1.03
	0
	0
	0
+ RAS	0.13	0.63	0.19
	0.13	0.63	0.13
	0.56	0.52	0.082
	0	1.16	0.37
	0.56	0.83	0.42
	0	0.32	0.21
	0.65	0.34	0.12
	0.86	1.07	1.43
	0.25	0.75	0.99
	2.17
	0.6
	0.79
	0.59
	0.47
	0
	0.55
	1.46
p value =	0.5111	0.1808	0.863

## Sheet: EDF-2i
	Day 1	Day 2	Day 3
Naïve	0.43	0	0.51
	0.77	0	0.41
	0	0	0.14
	1.25	0.76	0
	0.42	1.04	0.15
	0.41	1.31	0
	0	1.12	0.69
	0.25	0.52	0.12
	0	0	0.59
	0.58
	1.91
	1.77
	1.11
	0.37
	0.32
+ RAS	0.2	0	0.41
	0.37	1.63	0.8
	0.22	0.35	0.75
	1.15	1.55	0.22
	1.14	2.33	0.93
	1.05	1.65	1
	1.48	0.76	0.88
	0.2	1.21	1.3
	0	0.7	0.97
	0.51
	0.32
	2.91
	2.37
	1.36
	0.56
	1.11
	1.09
p value =	0.7307	0.7307	0.0725

## Sheet: EDF-2j
	Day 1	Day 2	Day 3
Naïve	3.81408	11.8293	29.4611
	13.2097	0	10.2157
	38.8579	4.46811	9.4714
	6.39015	34.3114	5.59687
	16.3772	5.61137	18.3244
	0	11.2065	4.71288
	21.5837	4.18644	3.65854
	17.9991	9.17244	9.6401
	4.46429	11.1773	14.2721
	8.37673
	2.96587
	2.85391
	0
	0
	0
+ RAS	4.92281	41.7181	16.6701
	6.51204	75.9289	11.4065
	25.9173	38.4238	11.2521
	0	21.1248	28.4115
	26.4372	26.963	14.9663
	0	12.6208	10.9494
	9.26212	11.1193	4.03986
	29.2165	93.4579	158.117
	5.22057	70.1899	104.031
	76.2527
	30.888
	4.58668
	2.10556
	4.15899
	29.8285
	0
	25.5174
p value =	0.6374	0.0059	0.2115

## Sheet: EDF-2k
	Day 1	Day 2	Day 3
Naïve	41.9549	16.561	12.6262
	39.6291	20.3309	13.6209
	31.0864	20.1065	2.36785
	12.7803	0	0
	10.9181	0	4.5811
	0	0	0
	0	20.9322	32.9268
	8.99955	15.2874	3.21337
	0	0	19.0295
	4.18837
	11.8635
	5.70781
	31.9744
	12.3967
	5.01169
+ RAS	29.5368	86.6453	22.2268
	35.8162	242.973	51.3292
	25.9173	92.2171	84.3911
	6.55542	0	14.2057
	10.5749	32.3556	24.9438
	5.37372	8.41387	38.3231
	18.5242	14.8258	24.2392
	5.31208	56.0748	115.952
	0	37.1594	91.0273
	13.0719
	6.17761
	34.4001
	16.8445
	10.3975
	33.557
	38.7847
	55.2878
p value =	0.4971	0.1024	0.0156

## Sheet: EDF-2l
	Vγ1+	Vγ1-
Naïve	0.15	0
	0.069	0
	0.07	0
	0.15	0
	0.069	0.18
	0.07	0.047
	0.154	0.18
	0.154	0.22
	0.111	0.16
	0.423	0.046
	0.096	0
	0.15	0.1
	0	0.87
+ RAS	0.68	0.09
	0.68	0.42
	0.58	0
	0.57	0.25
	0.98	0.29
	0.82	0.65
	0.71	0.37
	1	0.226
	0.47	0.068
	1.54	0.22
	0.272	0.382
	0.45	0.446
	0.248	0.21
p value =	<0.0001	0.171941

## Sheet: EDF-2m
	Vγ1+	Vγ1-
Naïve	345.065	0
	231.744	617.985
	191.302	127.534
	223.719	255.679
	205.165	293.093
	100.146	140.205
	653.331	72.5924
	167.411	0
	261.983	174.656
	0	475.761
	16.3129	97.8776
	38.3219	210.77
	65.0685	195.205
+ RAS	603.065	375.241
	101.961	0
	1470.53	653.57
	1229.38	366.657
	1235.18	975.138
	897.35	471.109
	2383.25	541.647
	261.381	32.6726
	3995.43	570.776
	229.487	325.107
	410.649	410.649
	210.306	177.951
	458.07	513.038
p value =	0.0032	0.0738
