# Supplementary material for: γδ T cell-derived IL-4 initiates CD8+ T cell immunity
Source: Nat Immunol. 2026 Jan 30;27(2):295–307. doi: 10.1038/s41590-025-02397-z (PMC12864030; doi:10.1038/s41590-025-02397-z)
Supplement: Supplementary file 13 — Statistical source data. [file 41590_2025_2397_MOESM13_ESM.xlsx]

## Sheet: EDF-3a
WT	δ-/-		p value	0.0006
776366	145393
559473	88973.3
936997	107920
619884	79740.7
397285	14242.8
213395	2633.75
457724	9384.63
	18891.9

## Sheet: EDF-3b
WT	δ-/-		p value	0.0257
3456.91	2030.54
2307.02	1870.99
5156.1	822.967
	1602.69
	629.01

## Sheet: EDF-3c
WT	δ-/-		p value	<0.0001
189725	15250.8
296782	31718
406046	29179.5
601964	9996.21
274318	15000.8
118267	9126.42
298368	12328.9
	39289.7

## Sheet: EDF-3e
	Day 1	Day 2	Day 3
WT	2984.27	1978.31	9277.11
	3986.21	1285.43	25755.6
	3858.74	1855.62	26558.2
	5232.51	922.356	26055.7
	2106.69	1644.19	31231.5
	2810.78	1317.52	33316.6
	2943.93	1903.51	31276.9
	2326.25	1498.78	46851
	2095.39	927.507	105758
	2921.82	1187.89	109232
	2086.32
δ-/-	736.076	1673.32	5571.43
	1710.13	2341.25	20608.5
	1986.64	2270.93	20254.7
	2266.65	3063.83	44163.5
	1991.35	2265.97	24716.7
	1029.19	1153.56	51587.3
	1658.48	730.445	35753.8
	1939.03	2525.02	26261.3
	3070.14	1560.66	72560.2
	2473.92	1303.63	25593.5
	2015.18	869.431	32791.4
p value =	0.0129	0.5879	0.5879

## Sheet: EDF-3f
	Day 1	Day 2	Day 3
WT	5.84	2.91	0.13
	3.26	3.5	0.1
	3.39	4.27	0.21
	6.12	2.62	0.38
	1.46	2.41	0.1
	1.63	1.33	0.11
	3.01	3.67	0.29
	2.63	10.6	0.46
	35	14.3	0.26
	16.9	12.1	0.25
	28.7
δ-/-	3.45	3.89	0.17
	9.84	6.71	0.12
	4.36	6.08	0.11
	4.93	3.28	0.18
	2.61	2.53	0.93
	3.98	2.68	0.22
	2.44	1.59	0.12
	1.87	2.7	0.089
	19.3	12.1	0.31
	19.2	2.13	0.48
	17.6	15	0.38
p value =	0.9875	0.9875	0.9875

## Sheet: EDF-3g
	Day 1	Day 2	Day 3
WT	122.937	26.8647	32.6376
	91.5793	57.5786	32.0417
	99.7943	56.2643	68.4336
	142.278	49.9047	119.247
	43.5025	47.7523	9.63855
	64.8164	17.1391	29.3261
	116.227	68.0963	77.8832
	137.698	158.694	217.014
	734.15	132.501	275.752
	491.397	143.591	273.65
	599.262
δ-/-	68.6672	88.2242	41.5198
	101.232	77.3729	63.6431
	72.3175	44.4189	37.938
	95.676	82.8783	46.1303
	19.2438	42.3625	51.8272
	68.1024	62.6722	45.9499
	48.5624	36.1613	24.0555
	42.4467	82.6033	39.2914
	592.855	188.652	226.145
	473.975	27.7368	122.068
	355.62	130.415	123.741
p value =	0.6875	0.904	0.904

## Sheet: EDF-3h
	Day 1	Day 2	Day 3
WT	0.27	26.5	95.1
	1.75	17.7	94.9
	1.08	14.2	95.4
	0	13.9	92.8
	1.17	1.38	84.9
	0.65	13.3	96.4
	0.45	3.9	80.1
	0.33	20	81.3
	0.73	22.4	98.1
	1.37	25.3	98.5
	1.06
δ-/-	1.44	17.2	92.1
	1.64	17.4	95.5
	0.29	9.46	93.7
	0.33	10.5	90.7
	0.65	4.43	87.9
	0.44	4.02	81.1
	0.67	3.5	89.6
	0.37	2.94	95
	0	14.3	96.1
	1.4	8.51	92.5
	5.88	16.7	92.9
p value =	0.9719	0.6322	0.9871

## Sheet: EDF-3i
	Day 1	Day 2	Day 3
WT	5.58804	244.768	24782.8
	49.3119	291.092	29647.8
	31.7527	187.548	31790
	0	263.782	29039.6
	34.802	27.287	7874.7
	25.9265	171.391	24817.2
	17.4341	72.3523	21262.1
	17.2122	299.756	38074
	15.2948	208.216	103799
	39.843	300.236	107544
	22.1949
δ-/-	28.6114	390.044	22761.2
	16.872	200.466	49264.3
	4.82117	69.0961	33493.8
	6.3784	265.21	23809.8
	4.81095	74.1344	4897.67
	7.56694	94.0083	16710.5
	13.2443	79.5549	18149.9
	8.48933	90.1126	41950.1
	0	222.952	69717.3
	34.6811	110.947	23681.1
	118.54	144.905	30471.3
p value =	0.5261	0.6706	0.6706

## Sheet: EDF-3j
	Day 1	Day 2	Day 3
WT	5.58804	244.768	24782.8
	49.3119	291.092	29647.8
	31.7527	187.548	31790
	0	263.782	29039.6
	34.802	27.287	7874.7
	25.9265	171.391	24817.2
	17.4341	72.3523	21262.1
	17.2122	299.756	38074
	15.2948	208.216	103799
	39.843	300.236	107544
	22.1949
δ-/-	28.6114	390.044	22761.2
	16.872	200.466	49264.3
	4.82117	69.0961	33493.8
	6.3784	265.21	23809.8
	4.81095	74.1344	4897.67
	7.56694	94.0083	16710.5
	13.2443	79.5549	18149.9
	8.48933	90.1126	41950.1
	0	222.952	69717.3
	34.6811	110.947	23681.1
	118.54	144.905	30471.3
p value =	0.7426	0.7426	0.7426

## Sheet: EDF-3l
	Day 1	Day 2	Day 3
WT	939.009	450.258	6190.95
	259.018	1377.01	15750.2
	464.119	1196.26	14489.6
	1196.38	1336.21	14899.8
	2692.8	3809.6	7015.75
	2758.69	22.2596	121.189
	2906.87	3.5042	925.986
	4375.43	8.75675	11288.6
	4903.11	2378.43	15550.4
	5535.23	3211.79	34059.8
	9630.88	1298.72	45008.6
δ-/-	179.754	1121.26	596.335
	823.045	115.57	1632.94
	403.101	778.508	1788.33
	453.136	1000.28	4352.78
	1049.38	22.3365	570.553
	1014.35	362.89	1441.31
	1096.15	2.15366	2231.24
	2931.38	194.53	7704.73
	3517.32	1152.39	16317.6
	11301.8	2240.12	17699
	10623	698.838	8952.55
p value =	0.6938	0.7344	0.4495

[truncated: 5 more sheets: EDF-3m, EDF-3n, EDF-3o, EDF-3p, EDF-3q]
