# Supplementary material for: γδ T cell-derived IL-4 initiates CD8+ T cell immunity
Source: Nat Immunol. 2026 Jan 30;27(2):295–307. doi: 10.1038/s41590-025-02397-z (PMC12864030; doi:10.1038/s41590-025-02397-z)
Supplement: Supplementary file 14 — Statistical source data. [file 41590_2025_2397_MOESM14_ESM.xlsx]

## Sheet: EDF-4b
	WT	NvWT	IL-4-/-	NvIL-4-/-		p value	IL-4 only	WT vs. IL-4-/-	<0.0001
IL-4 only	1379.7	1519.58		58.7037				WT vs. NvWT	0.0357
	2109.8	1600.3	0	0				IL-4-/- vs. NvIL4	0.7253
	1208.81	909.935	72.1118	849.157			IL-4+ IFNγ+	WT vs. IL-4-/-	<0.0001
	1813.14	900.515	0	0				WT vs. NvWT	<0.0001
	3784.64	230.63	224.833	127.782				IL-4-/- vs. NvIL4	0.8638
	1687.72	800.06	66.0173				IFNγ only	WT vs. IL-4-/-	0.9303
	1801.47	659.965	0					WT vs. NvWT	0.0001
	2174.15	90.5212	127.15					IL-4-/- vs. NvIL4	0.0132
	1751.97	1145.26					Neither (DN)	WT vs. IL-4-/-	0.5091
	1668.54							WT vs. NvWT	0.019
	811.573							IL-4-/- vs. NvIL4	0.4631
	1760.05
	366.642
	1584.42
	1389.92
	1616.9
IL-4+ IFNγ+	19453.8	5698.41		0
	14768.6	3077.5	78.6769	87.0337
	16059.9	1182.92	72.1118	2494.4
	13145.2	1680.96	260.085	335.441
	12912.3	1614.41	899.332	319.455
	32207.2	3266.91	264.069
	14669.1	2566.53	432.241
	21198	181.042	762.897
	18454.1	3375.49
	25028.1
	14018.1
	24200.7
	14971.2
	20371.1
	33775
	16977.4
IFNγ only	44633.3	20007.8		16730.6
	31436	17849.5	27300.9	24021.3
	31083.7	9008.36	30719.6	20114.4
	27990.3	12247	22367.3	25023.9
	30165.8	16374.7	45697.3	25556.4
	39661.3	19134.8	52747.8
	37959.6	17379.1	53338.5
	31932.9	47342.6	77688.4
	39711.3	29415
	39266.3
	24568.5
	50748.2
	34708.7
	49003.7
	55179.7
	46182.6
Neither (DN)	17522.2	12409.9		11682
	16139.9	9417.16	12194.9	15840.1
	15196.5	5823.58	13629.1	10720.6
	12012	5343.05	14174.6	8989.83
	14359.4	2767.56	17199.7	10733.7
	14486.2	4133.64	19475.1
	18014.7	3739.8	17289.6
	18072.7	20457.8	25557.1
	6190.29	13441.7
	5784.28
	4943.21
	8360.25
	10204.9
	19692
	24323.6
	15865.8

## Sheet: EDF-4c
	WT	NvWT	IL-4-/-	NvIL-4-/-		p value	IL-4 only	WT vs. IL-4-/-	<0.0001
IL-4 only	1.66	3.83		0.21				WT vs. NvWT	0.2032
	3.27	5.01	0	0				IL-4-/- vs. NvIL4	0.03
	1.9	5.38	0.16	0			IL-4+ IFNγ+	WT vs. IL-4-/-	<0.0001
	3.3	4.46	0	0.35				WT vs. NvWT	<0.0001
	6.18	1.1	0.091	0.49				IL-4-/- vs. NvIL4	0.1784
	1.92	2.93	0				IFNγ only	WT vs. IL-4-/-	<0.0001
	2.49	2.71	0.12					WT vs. NvWT	0.0021
	2.96	2.42	0.13					IL-4-/- vs. NvIL4	0.775
	2.65	2.48					Neither (DN)	WT vs. IL-4-/-	0.0069
	2.33							WT vs. NvWT	0.12
	1.83							IL-4-/- vs. NvIL4	0.9387
	2.07
	0.61
	1.75
	1.21
	2.01
IL-4+ IFNγ+	23.4	14.4		0
	22.9	9.63	0.2	0.22
	25.3	6.99	0.16	0.98
	23.9	8.33	0.71	0.87
	21.1	7.69	0.36	0.65
	36.6	12	0.61
	20.2	10.5	0.73
	28.9	7.12	0.27
	27.9	7.3
	34.9
	31.6
	28.4
	24.8
	22.5
	29.5
	21.1
IFNγ only	53.8	50.5		58.8
	48.8	55.9	69	60.1
	48.9	53.2	69	72.9
	50.9	60.7	60.8	69.6
	49.3	78	72.7	71.2
	45	70	75.1
	52.4	71.4	74.6
	43.5	62.1	69.5
	60.1	58.9
	54.7
	55.4
	59.7
	57.6
	54.1
	48.1
	57.3
Neither (DN)	21.1	31.3		41
	25	29.5	30.8	39.7
	23.9	34.4	30.6	26.2
	21.9	26.5	38.5	29.2
	23.5	13.2	26.8	27.7
	16.5	15.1	24.3
	24.9	15.4	24.5
	24.6	28.4	30.1
	9.36	31.4
	8.06
	11.1
	9.83
	16.9
	21.7
	21.2
	19.7

## Sheet: EDF-4e
	WT	NvWT	IL-4-/-	NvIL-4-/-		p value	IL-4 only	WT vs. IL-4-/-	0.1784
IL-4 only	896.804	2342.68		763.148				WT vs. NvWT	0.7135
	632.939	2400.45	472.062	348.135				IL-4-/- vs. NvIL4	0.9627
	690.749	636.955	793.23	469.618			IL-4+ IFNγ+	WT vs. IL-4-/-	0.0832
	339.963	1620.93	260.085	63.8911				WT vs. NvWT	0.0048
	667.878	400.03	56.2082	118.231				IL-4-/- vs. NvIL4	0.7009
	421.929	146.659	198.052				IFNγ only	WT vs. IL-4-/-	>0.9999
	257.353	177.769	86.4482					WT vs. NvWT	0.0049
	815.308	301.383	127.15					IL-4-/- vs. NvIL4	0.024
	233.596	743.013					Neither (DN)	WT vs. IL-4-/-	0.0322
	111.236							WT vs. NvWT	0.1136
	295.117							IL-4-/- vs. NvIL4	0.6688
	146.671
	0
	611.069
	452.69
	1389.92
IL-4+ IFNγ+	827.819	253.263		0
	949.408	123.1	157.354	0
	518.062	363.974	0	335.441
	453.284	240.137	0	255.564
	667.878	0	168.625	295.578
	562.572	146.659	264.069
	514.706	177.769	0
	679.423	361.66	0
	233.596	53.0723
	222.472
	442.676
	293.342
	230.63
	427.749
	339.518
	138.992
IFNγ only	63397.2	26086.1		25888.3
	46626.5	31205.9	36427.4	42559.5
	42049.3	18653.7	54444.4	25225.2
	46688.3	18910.8	29779.7	25237
	39182.2	39669.6	46315.6	26838.5
	50068.9	38278	51031.4
	42463.2	70040.9	55845.5
	40357.7	28812.3	52767.1
	51507.9	23935.6
	56285.5
	37701.2
	60721.8
	31826.9
	27864.8
	52964.7
	53928.8
Neither (DN)	75538.5	87818.8		36102.8
	77007.5	55641.3	42564.2	30722.9
	51892.5	28844.9	31224.4	15497.4
	111961	54271	22302.3	9008.64
	88159.9	39469.6	15344.9	12769
	74681.4	29038.5	22313.9
	206397	10843.9	24464.8
	147435	22603.8	38780.6
	65173.2	20963.6
	29922.5
	35709.2
	55295
	14068.4
	14726.8
	43797.8
	69078.9

## Sheet: EDF-4f
	WT	NvWT	IL-4-/-	NvIL-4-/-		p value	IL-4 only	WT vs. IL-4-/-	0.7472
IL-4 only	0.64	2.01		1.22				WT vs. NvWT	0.0212
	0.51	2.69	0.59	0.47				IL-4-/- vs. NvIL4	0.4766
	0.73	1.31	0.92	1.13			IL-4+ IFNγ+	WT vs. IL-4-/-	0.8038
	0.21	2.16	0.5	0.18				WT vs. NvWT	0.8484
	0.52	0	0.091	0.3				IL-4-/- vs. NvIL4	0.1
	0.34	0.5	0.27				IFNγ only	WT vs. IL-4-/-	0.0296
	0.1	0.22	0.11					WT vs. NvWT	0.9928
	0.43	0.58	0.14					IL-4-/- vs. NvIL4	0.9937
	0.2	1.63					Neither (DN)	WT vs. IL-4-/-	0.0067
	0.13							WT vs. NvWT	0.9673
	0.4							IL-4-/- vs. NvIL4	0.9922
	0.13
	1.4
	0.46
	1.12
	0.49
IL-4+ IFNγ+	0.59	0.22		0
	0.76	0.14	0.2	0
	0.54	0.75	0	0.81
	0.28	0.32	0	0.74
	0.52	0.5	0.27	0.74
	0.45	0	0.36
	0.21	0.22	0
	0.36	0.69	0
	0.2	0.12
	0.26
	0.6
	0.25
	0.98
	0.35
	0.11
	0.24
IFNγ only	45.1	22.4		41.3
	37.2	34.9	45.8	57.8
	44.2	38.5	63	60.7
	29.3	25.2	56.9	73
	30.4	69	74.8	67.1
	39.8	49.9	69.1
	17	56.6	69.5
	21.3	55.3	57.6
	44	52.4
	65
	50.8
	52.1
	63.9
	54.3
	43.3
	55
Neither (DN)	53.7	75.4		57.5
	61.5	62.3	53.5	41.7
	54.5	59.5	36.1	37.3
	70.2	72.3	42.6	26.1
	68.5	30.5	24.8	31.9
	59.4	49.6	30.2
	82.7	43	30.4
	77.9	43.4	42.3
	55.6	45.9
	34.6
	48.2
	47.5
	33.8
	44.9
	55.5
	44.3

## Sheet: EDF-4h
Isotype Ctrl	α-IL4		p value	0.0061
74910.1	963.736
15765.1	2889.3
31022.7	3971.24
74844.1	5971.03
511775	176747
464668	148860
459015	221593
508007	153382
651213	0
1.39363e+06	66704.1
379445	135100
562063	176137
451182	92872.4
807890	135791
707704	162058

## Sheet: EDF-4i
	WT	IL-4-/-	TCRδ-/-		p value	CXCR5+/ PD-1+	WT vs IL-4-/-	0.1782
CXCR5+/ PD-1+	7.14	5.11	7.84				WT vs TCRδ-/-	0.0726
	5.93	8.4	14.3				IL-4-/- vs TCRδ-/-	0.8467
	6.16	5.54	9.78			Tbet+ GATA3-	WT vs IL-4-/-	0.0275
	4.74	6.68	10.7				WT vs TCRδ-/-	0.0323
	5.06	10.6	5.14				IL-4-/- vs TCRδ-/-	0.9899
	5.36	8.84	5.88			Tbet+ GATA3+	WT vs IL-4-/-	<0.0001
	5.15	10.2	10.8				WT vs TCRδ-/-	0.0068
	5.56	12.9					IL-4-/- vs TCRδ-/-	0.0042
	6.24	7.33				Tbet- GATA3+	WT vs IL-4-/-	0.715
	6.28						WT vs TCRδ-/-	0.3824
	6.63						IL-4-/- vs TCRδ-/-	0.1742
	7.48					Tbet- GATA3-	WT vs IL-4-/-	<0.0001
	6.76						WT vs TCRδ-/-	0.0008
	8.38						IL-4-/- vs TCRδ-/-	0.3905
	11.5
	8.31
Tbet+ GATA3-	28.6	6.95	10.3
	27.5	7.7	7.82
	23	7.68	8
	31.9	6.79	8.56
	35.5	41.6	52.8
	38.5	39.4	54.4
	39.2	41.6	44.1
	34.5	47.7
	46.4	39.9
	51
	43.5
	46.4
	65.6
	71.6
	74.3
	70.7
Tbet+ GATA3+	15.9	2.86	2.45
	10.1	1.4	3.58
	10.5	2.32	4.89
	15	3.01	4.81
	21.8	1.1	4.61
	16.7	1.26	2.23
	8.06	1.33	2.94
	12.1	0.33
	6.33	0.44
	5.64
	6.85
	5.98
	4.95
	4.26
	3.64
	5.3
Tbet- GATA3+	3.84	2.66	7.35
	3.82	2.24	6.51
	4.19	4.29	9.78
	1.96	3.34	7.49
	2.69	0.49	0.35
	2.21	0.42	0.48
	1.72	0.38	0
	1.47	0.11
	1.6	0.29
	1.83
	1.99
	2.24
	0.27
	0.072
	0.4
	0.27
Tbet- GATA3-	43.19	78.7	65.7
	51.24	75.6	61.6
	55.69	77.1	64.4
	45.9	75.8	63.1
	33.85	56.8	42.2
	36.73	58.9	42.9
	45.26	56.7	52.9
	45.36	51.9
	29.2	59.4
	24.1
	21.6
	23.7
	32.2
	28.8
	35.5
	34.1

## Sheet: EDF-4j
	WT	IL-4-/-	TCRδ-/-		p value	IL-4 only	WT vs IL-4-/-	0.0195
IL-4 only	2.81	3.9	3.23				WT vs TCRδ-/-	0.0581
	1.64	1.08	1.17				IL-4-/- vs TCRδ-/-	0.9723
	1.58	2.1	1.48			IL-4+ IFNγ+	WT vs IL-4-/-	<0.0001
	0.86	1.68	2.41				WT vs TCRδ-/-	0.0758
	0.67	5.77	3.9				IL-4-/- vs TCRδ-/-	<0.0001
	0.5	2.81	3.18			IFNγ only	WT vs IL-4-/-	<0.0001
	0.14	2.85	0.98				WT vs TCRδ-/-	<0.0001
	0.67	1.75					IL-4-/- vs TCRδ-/-	0.054
	0.24	1.61				Neither (DN)	WT vs IL-4-/-	<0.0001
	0.14						WT vs TCRδ-/-	<0.0001
	0.074						IL-4-/- vs TCRδ-/-	0.0774
	0.17
	5.05
	2.02
	2.12
	2.19
IL-4+ IFNγ+	6.98	0.87	1.61
	3.08	0.31	2.72
	2.76	0.76	3.45
	6.2	1.2	1.81
	10.2	1.1	3.72
	9.41	0.7	3.34
	3.36	1.33	2.94
	5.47	0.66
	2.96	0.29
	2.4
	2.65
	3.65
	5.59
	5.34
	2.53
	4.75
IFNγ only	40	12.8	15.1
	33.1	16.6	17.5
	34.2	13.3	17.7
	41.5	16.9	20.5
	47.4	21.6	42.7
	46.8	24.3	37
	46	17.6	28.4
	42	24.2
	41.2	17.4
	45.6
	43.2
	41.1
	37.7
	43.6
	43.5
	45.5
Neither (DN)	55.6	71.5	49.6
	51.9	72.2	56.4
	54.1	78.2	67.6
	55.1	73.4	80.1
	51.6	80.6	78.6
	49	82.4	77.3
	51.8	82	75.3
	47.6	83.8
	50.2	80.2
	62.2
	61.5
	51.5
	41.7
	43.3
	50.5
	51.8
