# Supplementary material for: γδ T cell-derived IL-4 initiates CD8+ T cell immunity
Source: Nat Immunol. 2026 Jan 30;27(2):295–307. doi: 10.1038/s41590-025-02397-z (PMC12864030; doi:10.1038/s41590-025-02397-z)
Supplement: Supplementary file 15 — Statistical source data. [file 41590_2025_2397_MOESM15_ESM.xlsx]

## Sheet: EDF-5a
	23 hours	44 hours
Naïve B6.4C13R	95.2594	91.2373
	9.85479	81.0661
	22.2593	73.3089
	18.3987	238.705
	15.0494	318.135
	9.35036	124.054
		149.93
+ RAS B6.4C13R	1814.05	1903.13
	695.297	1074.16
	400.528	519.861
	497.495	910.323
	407.014	1933.28
	324.317	2714.89
	315.69	1039.34
	173.764	1673.29
	23 hours	44 hours
p value =	<0.0001	<0.0001

## Sheet: EDF-5b
	23 hours	44 hours
Naïve B6.4C13R	29.4379	288.918
	33.8612	249.954
	18.7007	109.963
	485.823	17.0504
	88.6931	53.9212
	89.0373	17.7219
		52.1495
+ RAS B6.4C13R	76.6837	2034.08
	71.3497	885.109
	34.5286	525.637
	13.0323	712.427
	1535.66	468.058
	651.84	694.505
	351.979	309.804
	252.964	394.645
	23 hours	44 hours
p value =	0.2849	0.0026

## Sheet: EDF-5c
	23 hours	44 hours
Naïve B6.4C13R	0.074	0.094
	0.018	0.071
	0.04	0.095
	0.036	0.017
	0.02	0.019
	0.00968	0.022
		0.00575
+ RAS B6.4C13R	1.14	0.66
	0.59	0.62
	0.44	0.41
	0.27	0.37
	0.45	0.12
	0.29	0.13
	0.33	0.1
	0.3	0.31
	23 hours	44 hours
p value =	<0.0001	0.0009

## Sheet: EDF-5d
	23 hours	44 hours
Naïve B6.4C13R	0.23	0.021
	0.1	0.042
	0.13	0.019
	0.045	0.033
	0.042	0.23
	0.022	0.18
		0.11
+ RAS B6.4C13R	0.7	0.17
	0.37	0.25
	0.24	0.14
	0.13	0.25
	0.067	0.55
	0.053	0.38
	0.036	0.31
	0.022	0.32
	23 hours	44 hours
p value =	0.4312	0.0128

## Sheet: EDF-5e
	23 hours	44 hours
Naïve B6.4C13R	111.232	41.0441
	218.861	168.059
	127.417	282.572
	275.283	123.727
	263.927	305.23
	329.623	431.007
		223.29
+ RAS B6.4C13R	108.696	89.2586
	388.531	192
	157.02	143.396
	492.658	298.927
	140.291	300.571
	543.947	168.264
	604.394	264.712
	414.549	461.389
	23 hours	44 hours
p value =	0.4637	0.6499

## Sheet: EDF-5f
	23 hours	44 hours
Naïve B6.4C13R	68.8208	1e-11
	1e-11	21.8021
	1e-11	1e-11
	37.0774	1e-11
	54.7152	1e-11
	1e-11	1e-11
		1e-11
+ RAS B6.4C13R	1e-11	50.0951
	1e-11	1e-11
	1e-11	1e-11
	46.0609	1e-11
	36.2319	22.3147
	70.642	1e-11
	1e-11	1e-11
	98.5317	54.3504
	23 hours	44 hours
p value =	0.7134	0.6502

## Sheet: EDF-5g
	23 hours	44 hours
Naïve B6.4C13R	2.88	0.27
	2.64	1.01
	2.84	1.45
	1	0.68
	1.72	2.53
	1.97	3.05
		1.29
+ RAS B6.4C13R	1.44	0.71
	5.41	2.11
	5.28	1.08
	2.87	1.72
	0.93	1.85
	3.08	1
	1.65	2.46
	3.07	3.02
	23 hours	44 hours
p value =	0.6122	0.6122

## Sheet: EDF-5h
	23 hours	44 hours
Naïve B6.4C13R	0.66	0
	0	0.2
	0	0
	0.24	0
	0.26	0
	0	0
		0
+ RAS B6.4C13R	0	0.2
	0	0
	0	0
	0.47	0
	0.23	0.29
	0.36	0
	0	0
	0.43	0.44
	23 hours	44 hours
p value =	0.9069	0.7351

## Sheet: EDF-5i
	B6 > B6	IL-4-/- > B6	IL-4-/- > Ly5.1	TCRδ-/- > B6	B6 + TCRδ-/- > B6	B6 + IL-4-/- > B6		p value	Vγ1+	Column B vs D	0.6943
										Column B vs C	0.0866
Vγ1+	125302	64467.9	89736.4	10549.7	17766.4	43204.9				Column C vs D	0.7701
	37495.4	57476.4	115719	20227.9	20267.2	28867.6				Column F vs G	0.9994
	65363.3	53995.6	82392.8	7079.83	25980.9	158117			Vγ1-	Column B vs D	0.7152
	39180.2	63976.3	86917.4	14575.8	61174.9	21083.7				Column B vs C	0.9996
	111683	82274.8	71975.3	34610.1	58819.5	43330.9				Column C vs D	0.7089
	61592	58137.7	116229	8837.91	24463.3	73699.9				Column F vs G	0.6026
	59181.9	106623	85605.5		66713.1	79764.2
	55272.4	103037	126646		26644.3	77717.2
	103062	106375	87151.3		58011.3	25827.3
	25928.7	68931.8	73589.1		43602.2	41072.5
	59786.2				16857.5	30041.6
	31795.3				54573.2	20644.2
	58397.6				43575.7	42951.1
	40099.1				38376.7	55393.6
	41663.3				25926.1	17093.4
	48423.4				57590.3	20898.9
	119141				56481.5	20940.7
	42624.9				43045.1	15899.5
	152214				36847.5	26501.5
	73605.5				35130.7	36424.3
Vγ1-	61601.9	30674.2	48700.4	8769.95	40044.6	26614.9
	15437.6	44759.8	54740.1	12448	16481.6	16502.7
	22130.1	26666.7	36530.4	13049.3	21748.7	19802.6
	39180.2	36925	29064.7	5630.34	42023.5	11617.5
	63848.3	50718.8	28116	13693.4	33297.7	27490.9
	33219.3	36638.5	25155.9	3890.05	26861	65824.7
	51153.1	60158.3	22558.6		64306.9	57245.5
	34675.5	51488.4	43105.3		15041.8	26591.6
	37647.4	52343.2	35377.3		71715.9	18279.9
	17892.3	52724.5	35769.8		20345.4	35870.4
	40872.3				8238.31	11147.2
	17662.5				28847.1	22466.5
	48031.6				27056.4	26245.8
	24364.2				21492.1	25745.7
	50435.4				37361.5	18835.3
	28555.2				25864.3	16068.9
	52890.6				37639.6	25172
	35725.9				27739.4	16946.8
	63006.6				42296.1	30058.3
	36960.2				17966	20702.7
