# Supplementary material for: γδ T cell-derived IL-4 initiates CD8+ T cell immunity
Source: Nat Immunol. 2026 Jan 30;27(2):295–307. doi: 10.1038/s41590-025-02397-z (PMC12864030; doi:10.1038/s41590-025-02397-z)
Supplement: Supplementary file 16 — Statistical source data. [file 41590_2025_2397_MOESM16_ESM.xlsx]

## Sheet: EDF-6b
DummyID	STIM	SPEC	IL4.VD2_PG	IFNG.VD2_PG	TNF.VD2_PG	CXCR5.VD2_PG	CCR7.VD2_PG	PD1.VD2_PG
H1	PI	C	2.85714	61.9048	59.0476	21.9048	8.57143	80
H1	bm	C	0	0	3.40909	3.97727	19.3182	15.9091
H3	PI	C	8.06452	83.0645	83.871	4.03226	12.0968	25.4032
H3	bm	C	0.0359842	0.0179921	0.0719683	0.0719683	7.14286	12.6664
H4	PI	C	3.1339	69.3732	63.6752	4.41595	10.8262	62.6781
H4	bm	C	0	0.097704	0.097704	0.24426	7.3278	36.5901
H5	PI	C	5.94193	86.3606	73.3964	6.27954	6.21202	37.9473
H5	bm	C	0.0825083	0	0	2.06271	7.75578	28.8779
H6	PI	C	1.28205	73.0769	70.5128	15.3846	16.6667	52.5641
H6	bm	C	0.0186846	0.0186846	0.0373692	0.186846	9.69731	36.0987
C1	PI	EC	10.8312	92.0235	78.8413	5.87741	11.335	19.9832
C1	bm	EC	0.103788	0	0.259471	0.311365	20.3944	9.54852
C3	PI	EC	10.8429	84.171	46.854	3.56154	4.47171	38.2667
C3	bm	EC	0.0706215	0.141243	0.0706215	0.49435	2.40113	35.0282
C4	PI	EC	7.361	87.6273	73.3751	4.07204	11.7463	38.0579
C4	bm	EC	0	0.417412	0.477042	0.536673	13.1783	35.1819
C5	PI	EC	13.9073	56.6225	73.8411	30.4636	20.1987	58.9404
C5	bm	EC	0	0	1.1194	3.35821	7.83582	23.1343
F1	PI	Acute	38.6534	75.8105	36.6584	18.4539	30.9227	82.0449
F1	bm	Acute	0	0.373599	0.871731	1.74346	12.2042	75.5915
F2	PI	Acute	36.6667	36.6667	27.1429	31.4286	40.4762	48.5714
F2	bm	Acute	0.21097	0	0.421941	1.47679	16.6667	22.7848
F3	PI	Acute	20.7161	71.9309	35.7417	6.58568	11.0614	58.1841
F3	bm	Acute	0.268817	0.268817	0.268817	4.43548	7.66129	39.7849
F4	PI		16.7883	72.7007	47.0073	16.9343	33.5766	78.8321
F4	bm	Acute	0	3.52201	3.14465	2.89308	21.8868	71.9497
F5	PI	Acute	24.4444	52.5926	37.037	28.8889	20.7407	65.9259
F5	bm	Acute	0	0	0.847458	8.47458	16.1017	55.9322
F6	PI	Acute	10.0529	81.3757	88.8889	13.4392	18.836	49.9471
F6	bm	Acute	0.814111	7.46269	9.09091	3.6635	11.3976	25.9159
F7	PI	Acute	19.7917	31.25	58.3333	47.9167	28.125	80.2083
F7	bm	Acute	0.26178	0.8726	1.04712	1.22164	4.88656	61.2565
		Normality	Passed	Passed	Passed	Passed	Passed	Failed
		bm	0.8033	0.1095	0.2424	0.1015	0.4806	0.0205
		PI	0.7893	0.5058	0.1411	0.0769	0.1183	0.9349
		p values	IL4.VD2_PG	IFNG.VD2_PG	TNF.VD2_PG	CXCR5.VD2_PG	CCR7.VD2_PG	PD1.VD2_PG
		C (bm vs PI)	0.0101	0.0001	0.0003	0.0094	0.7425	0.0556
		EC (bm vs PI)	0.0187	0.0052	0.0001	0.0193	0.7114	0.2
		Acute (bm vs PI)	0.0028	0.0078	<0.0001	0.0001	0.014	0.1649

## Sheet: EDF-6c
DummyID	SPEC	IL4.CXCR5nCCR7nPVD2_PG	IL4.CXCR5CCR7pVD2_PG		IFNG.CXCR5nCCR7nVD2_PG	IFNG.CXCR5CCR7pVD2_PG
F1	Acute	28.4519	53.7037		84.9372	62.3457
F2	Acute	30.6818	40.9836		45.4545	30.3279
F3	Acute	17.3978	41.0959		74.4981	56.1644
F4	Acute	11.4428	24.3816		80.8458	61.1307
F5	Acute	21.4286	29.4118		61.9048	37.2549
F6	Acute	8.15752	15.812		92.4051	47.8632
F7	Acute	15.3846	22.807		58.9744	12.2807
	Normality	Passed	Passed	Normality	Passed	Passed
		0.7464	0.7371		0.0696	0.6608
	p values	Column C vs D		p values	Column F vs G
		0.0006			0.0166
